# Supplementary material for: Whole-genome nanopore sequencing and automatic downstream analysis of respiratory syncytial virus using RSVTyper
Source: Sci Rep. 2025 Oct 31;15:38101. doi: 10.1038/s41598-025-20371-5 (PMC12578865; doi:10.1038/s41598-025-20371-5)
Supplement: Supplementary file 1 — Supplementary Material 1 [file 41598_2025_20371_MOESM1_ESM.fasta]

>hRSV/A/Germany/NRW-HHU-1/2008
NNNNNNNNNNNNNNNNNNNNNNNNNNNNNNNNNNNNNNNNNNNNNNNNNNNNNNNNNNNNNNNNNNNNNNNNNNNNNNNNNNNNNNNNNNNNNNNNNNNNNNNNNNNNNNNNNNNNNNNNNNNNNNNNNNNNNNNNNNNNNNNNNNNNNNNNNNNNNNNNNNNNNNNNNNNNNNNNNNNNNNNNNNNNNNNNNCAAATTGATACATTTAACTAATGCTTTGGCTAAAGCAGTGATACATACAATCAAATTGAATGGCATTGTATTTGTGCATGTTATTACAAGTAGTGATATTTGCCCTAATAATAATATTGTAGTGAAATCCAACTTCACAACAATGCCAGTGTTACAAAATGGAGGTTATATATGGGAAATGATGGAATTAACACACTGCTCTCAACCCAATGGCCTAATAGATGACAATTGTGAAATCAAATTCTCCAAAAAACTAAGCGATTCAACAATGACCAACTATATGAATCAATTATCTGAATTACTTGGATTTGATCTCAATCCATAAATTATAATAAATATCAACTAGCAAATCAATGTCACTAACACCATTAGTTAATATAAAACTTGACAGAAGGTAAAAATGGGGCAAATAAATAAACTCAGCCGACCCAACCATGGACACAACACACAATGGTACTACACCACAAAGACTGATGATCACAGACATGAGACCATTGTCACTTGAGACTATAATAACATCACTAACTAGAGACATCATAACACACAGATTTATATACTTGATAAATCATGAATGTATAGTGAGAAAACTTGATGAAAGACAGGCCACATTTACATTCCTGGTCAACTATGAAATGAAACTATTGCACAAAGTGGGAAGCACTAAATACAAAAAATATACTGAATACAACACAAAATATGGCACTTTTCCTATGCCAATATTTATCAATCATGATGGGTTCTTAGAATGCATTGGCATTAAGCCTACAAAGCACACTCCCATAATATACAAGTATGATCTCAATCCATGAATTTCAACACAAGATTCACACAATCTGAAATAATAACTTCATGCATAACTACACTCCATAGTCCAAATGGAGCCTGAAAATTATAGTAATTTAAAATTAGGGAAAGACATAAGATGAAAGATGGGGCAAATACAAAAATGGCTCTTAGCAAAGTCAAGTTGAACGATACACTCAACAAAGATCAACTTCTGTCATCCAGTAAATACACCATCCAACGGAGCACAGGAGATAGTATTGATACTCCTAATTATGATGTGCAAAAACACATCAACAAGTTATGTGGCATGCTATTAATCACAGAAGATGCTAATCATAAATTCACTGGGGTAATAGGTATGTTATATGCTATGTCTAGATTAGGAAGAGAAGACACCATAAAAATACTCAGAGATGCGGGATATCATGTAAAAGCAAATGGAGTGGATGTAACAACACATCGTCAAGACATTAATGGAAAAGAAATGAAATTTGAAGTGTTAACATTGGCAAGCTTAACAACTGAAATTCAAATCAACATTGAGATAGAATCTAGAAAATCCTACAAAAAAATGCTAAAAGAAATGGGAGAGGTGGCTCCGGAATACAGGCATGATTCTCCTGATTGTGGAATGATAATATTATGTATAGCAGCATTAGTAATAACCAAATTAGCAGCAGGGGACAGATCTGGTCTTACAGCTGTGATTAGGAGAGCTAATAATGTTCTAAAAAATGAAATGAAACGTTATAAAGGCTTACTACCAAAGGATATAGCCAATAGCTTCTATGAAGTGTTTGAAAAACATCCTCACTTTATAGATGTTTTTGTTCATTTTGGTATAGCACAATCTTCTACCAGAGGTGGCAGTAGAGTTGAAGGGATTTTTGCAGGATTGTTTATGAATGCCTATGGTGCAGGGCAAGTGATGTTACGGTGGGGAGTCTTAGCAAAATCAGTTAAAAACATTATGCTAGGACACGCTAGTGTGCAAGCAGAAATGGAACAAGTTGTGGAAGTTTATGAATATGCCCAAAAATTAGGTGGAGAAGCAGGATTCTACCATATATTGAACAACCCAAAAGCATCGTTATTATCTTTGACTCAATTTCCCCACTTCTCCAGTGTAGTATTAGGCAATGCTGCTGGCTTAGGCATAATGGGAGAATACAGAGGTACACCAAGGAATCAAGATCTATATGATGCTGCAAAGGCATATGCTGAACAACTCAAAGAAAATGGTGTGATTAACTACAGTGTATTAGACTTGACAGCAGAAGAACTAGAGGCTATCAAACATCAGCTTAATCCAAAAGATAATGATGTAGAGCTTTGAGTTAACAAAAAGTGGGGCAAATAAATCATCATGGAAAAGTTTGCTCCTGAATTCCATGGAGAAGACGCAAACAACAGAGCCACTAAATTCCTAGAATCAATAAAGGGCAAGTTCACATCACCTAAAGATCCCAAGAAAAAAGACAGTATCATATCTGTCAACTCAATAGATATAGAAGTAACCAAAGAAAGCCCTATAACTTCAAATTCAACCATTATAAACCCTACAAATGAGACAGATGATACTGCAGGGAACAAGCCCAATTATCAAAGAAAACCTCTAGTAAGTTTCAAAGAAGACCCTACGCCAAGTGATAATCCCTTTTCAAAACTATACAAAGAAACCATAGAAACATTTGATAACAATGAAGAAGAATCTAGCTATTCATATGAAGAAATAAATGATCAGACAAACGATAATATAACAGCAAGATTAGATAGGATTGATGAAAAATTAAGTGAAATACTAGGAATGCTTCACACACTAGTAGTAGCAAGTGCAGGACCTACATCTGCTCGGGATGGTATAAGAGATGCCATGGTTGGTTTAAGAGAAGAAATGATAGAAAAAATCAGAACTGAAGCATTAATGACCAATGATAGATTAGAAGCCATGGCAAGACTCAGAAATGAGGAAAGTGAAAAAATGGCAAAAGATACATCAGATGAAGTGTCTCTCAATCCAACATCAGAAAAATTGAACAACCTGCTGGAAGGAAATGACAGTGACAATGATCTATCACTTGAAGATTTCTGATCAGTCACCAATCTGCACATCAACACATAACACCAACAGAAGACCAACAAACAAAACAACTCACCCATCCAACCAAACATCTATCTGCCAATCAAACAACTAGCCAAAAAAACACCCAGCCAATTCAAAATTAGTCACCCGGAAAAAATCGATACTATAGTTACAAAAAAAGATGGGGCAAATATGGAAACATACGTGAACAAACTTCACGAAGGCTCCACATACACAGCTGCTGTTCAATACAATGTCCTAGAAAAAGACGATGACCCTGCATCACTTACAATATGGGTGCCCATGTTCCAATCATCCATGCCAGCAGATTTACTTATAAAAGAACTAGCTAATGTCAACATACTAGTGAAACAAATATCCACACCCAAAGGACCTTCATTAAGAGTCATGATAAACTCAAGAAGTGCAGTGCTAGCGCAAATGCCCAGCAAATTCACTATATGTGCCAATGTGTCCTTGGATGAAAGAAGCAAGCTGGCATATGATGTAACCACACCCTGCGAAATCAAGGCATGTAGTCTAACATGCCTAAAATCAAAAAATATGTTAACTACAGTTAAAGATCTCACTATGAAAACACTCAATCCAACACATGACATCATTGCTTTATGTGAATTTGAAAATATAGTAACATCAAAAAAAGTCATAATACCAACATACTTAAGATCCATCAGTGTCAGAAATAAAGATCTGAACACACTTGAAAATATAACAACCACCGAATTCAAAAATGCCATCACAAATGCAAAAATTATCCCTTACTCAGGATTATTGTTAGTCATCACAGTGACTGACAACAAAGGAGCATTTAAATACATAAAGCCACAAAGTCAATTCATAGTAGATCTTGGAGCTTACCTAGAAAAAGAAAGTATATATTATGTTACAACAAATTGGAAGCACACAGCTACACGATTTGCAATCAAACCCATGGAAGATTAACCTTTTTCCTCTACATCAGTTAGTTGATTCATACACACTTTCTACCTACATTCTTCACTTCACAATCATAATCACCAACCCTCTGTGGTTTAACCAATCAAACAAAACTTATCTGGAGTCTCAGATCATCCCAAGTCATTGTTCATCAGATCTAGTACTCAAATAAGTTAATAAAAATACCCACATGGGGCAAATAATCATCAGAAGAAATCCAACCAATCACAACATCCATCAACATAGACCAGTCAACACGCCAAACAAAACAATCCGATGGAAAATACATCCATAACAATAGAATTCTCAAGCAAATTCTGGCCTTACTTTACACTAATACATATGATCACAACAATAATCTCTTTGCTAATCATAATCTCCATCATGATTGCAATACTAAACAAACTCTGTGAATATAACGTATTCCATAACAAAACCTTTGAGCTACCAAGAGCTCGAGTTAATACATAGCATTCACCAATCTGATGGCTCAAAACAGCAACCTTGCATTTGTAAGTGAACAATCTTCACCTTTTTACAAAATTACATCAACATCTCACCATGCAAGCCATCATCCATACTATAAAGTAGTTAATTAAAAATAGTCATAACAATGAACTAAGATATTAAGACTAACAACAACGTTGGGGCAAATGCAAACATGTCCAAAACCAAGGACCAACGCACCGCCAAGACACTAGAAAAGACCTGGGATACTCTCAATCATCTATTATTCATATCATCTTGCTTATACAAGTTAAATCTTAAATCTATAGCACAAATCACATTATCCATTCTGGCAATGATAATCTCAACTTCACTTATAATTGTAGCTATCATATTCATAGCCTCAGCAAACAACAAAGTCACACTAACAACTACAATCATACAAGATGCAACAAGCCAGATCAAGAACACAACCCCAACATACCTGACCCAGAATCCCCAGCTTGGAATCAGCTTCTTCAATCTGTCTGGAACTATATCACAAACCACCGCCATACTAGCTTCAACAACACCAAGTGTCGAGTCAATCCCGCAATCCACAACAGCCAAGACCAAAAACACAACAACAACCCAAATACAACCCAGCAAGCCCACCACAAAACAACGCCAAAACAAACCACCAAACAAACCCAATGATGATTTTCACTTTGAAGTGTTCAACTTTGTACCCTGCAGCATATGCAGTAACAATCCAACTTGCTGGGCCATCTGCAAAAGAATACCAAGCAAAAAACCTGGAAAGAAAACCACCACCAAGCCCACGAAAAAACCAACCATCAAAACAACCAAAAAAGATCTCAAACCTCAAACCACAAAACCCAAGGAAGCACCTTCCACCAAGCCCACAGATAAGCCAACCACCAACACCACCAAACCAAACATAAGAACCACACTGCTCACCAACAGCACCACAGGAAATCCAGAACTCACAAGTCAAGAGGAAACCCTCCATTCAACCTCCTCCGAAGGCAACACAAGCCCTTCACAAATCTATACAACATCTGAGTATCTATCACAACCTCCATCTCCATCCAACATAACAGACCAGTAGTCATTAAAAAGCGTATTATTGAAAAAACCATGACCAAATCAAACAGAATCAAAATAAGCTCTGGGGCAAATAACAATGGAGTTGCCAATCCTCAAAACAAATGCAATTACCACAATCTTTGCTGCAGTCACACTCTGTTTCGCTTCCAGTCAAAACATCACTGAAGAATTTTATCAATCAACATGCAGTGCAGTTAGCAAAGGCTATCTTAGTGCTTTAAGAACTGGTTGGTATACTAGTGTTATAACTATAGAATTAAGTAATATCAAGGAAAATAAGTGTAATGGAACAGACGCTAAGGTAAAATTGATAAAACAAGAATTAGATAAATATAAAAATGCTGTAACAGAATTGCAGTTGCTCATGCAAAGCACACCAGCAGCCAACAATCGAGCCAGAAGAGAACTACCAAGGTTTATGAATTATACACTCAACAATACCAAAAATAACAATGTAACATTAAGCAAGAAAAGGAAAAGAAGATTTCTTGGCTTTTTGTTAGGTGTTGGATCTGCAATCGCCAGTGGCATTGCTGTATCTAAAGTCCTACATCTAGAAGGGGAAGTGAACAAAATCAAAAGTGCTCTACTATCTACAAACAAGGCTGTAGTCAGCTTATCAAATGGAGTTAGTGTCTTAACTAGCAAAGTGTTAGACCTCAAAAACTATATAGATAAACAGTTGTTACCCATTGTGAACAAGCAAAGCTGCAGCATATCAAACATTGAAACTGTGATAGAATTCCAACAAAAGAACAACAGACTACTAGAGATTACCAGGGAATTTAGTGTTAATGCAGGTGTAACTACACCTGTAAGCACTTATATGTTAACAAATAGTGAATTATTATCATTAATCAATGATATGCCTATAACAAATGATCAGAAAAAGTTAATGTCCAACAATGTTCAAATAGTTAGACAGCAAAGTTACTCTATCATGTCCATAATAAAGGAGGAAGTCTTAGCATATGTAGTACAATTACCACTATATGGTGTAATAGATACACCTTGTTGGAAACTACACACATCCCCTCTATGCACAACCAACACAAAGGAAGGGTCCAACATCTGTTTAACAAGAACCGACAGAGGATGGTACTGTGACAATGCAGGATCAGTGTCTTTCTTCCCACAAGCTGAAACATGCAAAGTTCAATCAAATCGAGTATTTTGTGACACAATGAACAGTTTAACATTACCAAGTGAAGTAAATCTCTGCAACGTTGACATATTCAACCCTAAATATGATTGCAAAATTATGACTTCAAAAACAGATGTAAGCAGCTCCGTTATCACATCTCTAGGAGCCATTGTGTCATGCTATGGCAAAACTAAATGTACAGCATCCAATAAAAATCGTGGAATCATAAAGACATTTTCTAACGGGTGTGATTATGTATCAAATAAGGGGGTGGACACTGTATCTGTAGGTAATACATTATATTACGTAAATAAGCAAGAAGGAAAAAGTCTCTATGTAAAAGGTGAACCAATAATAAATTTCTATGACCCATTAGTGTTCCCTTCTGATGAATTTGATGCATCAATATCTCAAGTCAATGAGAAGATTAACCAGAGCTTAGCATTTATTCGTAAATCCGATGAATTATTACATAATGTAAATGTTGGTAAATCCACCACAAATATCATGATAACTACTATAATTATAGTGATTATAGTAATATTGTTATTATTAATTGCAGTTGGGCTGTTCCTATACTGCAAGGCCAGAAGCACGCCAGTCACACTAAGCAAGGATCAACTGAGTGGTATAAATAATATTGCATTTAGTAACTGAATAAAAATAGTACCCAATCATGTTCTTACAATGGTTCACTATCTGACCATAGACGACCCATCTATCATTGGATTTTCCCAAAGTCTGAACTTCATCGCAACTCTCATCTATAAACCATCTCACTTACACTATTTAAGTAGATTCCTATTTTATAGTTATATAAAACTACTGAGTACCAGATTAACTCACTATTTGTAAAAATTAGAAATGGGGCAAATATGTCACGAAGGAATCCTTGCAAATTTGAAATTCGAGGTCATTGCTTGAATGGTAAGAGGTGTCATTTTAGTCATAATTATTTTGAATGGCCACCCCATGCACTGCTTGTAAGACAAAACTTTATGTTAAACAGAATACTTAAGTCTATGGATAAAAGCATAGATACTTTATCAGAAATAAGTGGAGCTGCAGAGTTGGACAGAACTGAAGAGTATGCCCTCGGTGTAGTTGGAGTGCTAGAGAGTTATATAGGATCAATAAATAATATAACTAAACAATCAGCATGTGTTGCCATGAGCAAACTCCTCACTGAACTCAACAGTGATGACATCAAAAAACTAAGAGACAATGAAGAGCCAAATTCACCTAAGATAAGAGTGTACAATACTGTCATATCATATATTGAAAGCAACAGGAAAAACAATAAACAAACTATCCATCTGTTAAAAAGATTGCCAGCAGACGTATTGAAGAAAACCATCAAAAACACATTGGATATCCACAAGAGCATAACTATCAACAACCCAAAAGAATCAACTGTTAATGATACAAACGACCATGCCAAAAATAATGATACTACCTGACAAATATCCTTGTAGTATAAATTCCATACTAATAACAAGTAGTTGTAGAGTTACTATGTATAATCAAAAGAACACACTATATGTCAATCAAAACAACCAAAATAACCATACATACTCACCAAATCAACCATTCAATGAAATCCATTGGACCTCTCAAGACTTGATTGATGCAATTCAAAATTTTCTACAACATCTAGGTATTACTGATGATATATATACAATATATATATTAGTGTCATAACACTCAATACCAGTACTTACCACATCATCAAACTATTAACTCAAACAATTCAAACCATGGGACAAAATGGATCCCATTATTAATGGAAATTCTGCTAATGTTTATCTAACCGATAGTTATTTAAAAGGTGTTATTTCTTTCTCAGAATGTAATGCTTTAGGAAGTTACATATTCAATGGTCCTTATCTCAAAAATGATTACACCAACTTAATTAGTAGACAAAATCCATTAATAGAACACATAAATCTAAAGAAATTAAATATAACACAGTCTTTAATATCTAAGTATCATAAAGGTGAAATAAAAATAGAAGAACCTACTTATTTTCAGTCATTACTTATGACATACAAGAGTATGACCTCGTCAGAACAGATTACTACCACTAATTTACTTAAAAAGATAATAAGAAGAGCTATAGAAATTAGTGATGTCAAAGTCTATGCTATATTGAATAAACTGGGGCTTAAAGAAAAAGACAAGATTAGATCCAACAATGGACAAGATGAAAACAACTCAGTTATTACAACCATAATCAAAGATGATATACTTTTAGCCGTTAAGGATAATCAATCTCATCTTAAAGCAGGCAAAAATCACTCTACAAAACAAAAAGATACTATCAAAACAACACTTTTGAAAAAATTAATGTGTTCGATGCAACATCCTCCATCATGGTTAATACATTGGTTTAATTTATACACAAAATTAAACAACATATTAACACAGTATCGATCAAATGAGGTAAAAAACCATGGTTTTATATTGATAGATAATCATACTCTCAATGGATTCCAATTTATTTTGAATCAATATGGTTGTATAGTTTATCATAAGGAACTCAAAAGAATTACTGTGACAACCTATAATCAATTCTTGACATGGAAAGATATTAGCCTTAGTAGATTAAATGTTTGTTTAATTACATGGATTAGTAACTGTTTGAACACATTAAACAAAAGCTTAGGCTTAAGATGTGGATTCAATAATGTTATCTTGACACAACTATTTCTTTATGGAGATTGTATATTAAAACTATTCCACAATGAAGGGTTCTACATAATAAAAGAGGTAGAGGGTTTTATTATGTCTCTAATTTTAAACATAACAGAAGAAGATCAATTCAGAAAACGGTTTTATAATAGTATGCTCAACAACATCACAGATGCTGCTAATAAAGCTCAGAAAAATCTGCTATCAAGAGTATGTCATACATTATTAGATAAGACAGTATCCGATAATATAATAAATGGCAGATGGATAATTCTACTAAGTAAGTTTCTTAAATTAATTAAGCTTGCAGGTGACAATAACCTTAACAATCTGAGTGAATTATATTTTTTATTCAGAATATTTGGACACCCAATGGTAGATGAAAGACAAGCCATGGATGCTGTTAAAGTTAATTGCAACGAGACCAAATTTTACTTGTTAAGCAGTTTGAGTATGTTAAGAGGTGCCTTTATATATAGAATTATAAAAGGGTTTGTAAATAATTACAACAGATGGCCTACTTTAAGGAATGCTATTGTTTTACCCTTAAGATGGTTAACTTACTATAAACTAAACACTTATCCTTCCTTATTGGAACTTACAGAAAGAGATTTGATTGTTTTATCAGGACTACGTTTCTATCGTGAGTTTCGGTTGCCTAAAAAAGTGGATCTTGAAATGATCATAAATGATAAGGCTATATCACCTCCTAAAAATTTGATATGGACTAGTTTCCCTAGAAATTATATGCCGTCACACATACAAAATTATATAGAACATGAAAAATTAAAATTTTCCGAGAGTGATAAATCAAGAAGAGTATTAGAGTACTATTTAAGAGATAACAAATTCAATGAATGTGATTTATATAACTGTGTAGTTAATCAAAGCTATCTTAACAACCCTAATCATGTGGTATCTTTGACTGGCAAAGAAAGAGAACTCAGTGTAGGTAGAATGTTTGCAATGCAACCAGGAATGTTCAGACAAGTTCAAATATTAGCAGAGAAAATGATAGCTGAAAACATTTTACAATTCTTTCCTGAAAGTCTTACAAGATATGGTGATCTAGAATTACAGAAAATATTAGAATTGAAAGCGGGAATAAGTAACAAATCAAATCGTTACAATGACAATTACAACAATTACATCAGTAAGTGCTCTATCATCACAGATCTCAGCAAATTCAATCAAGCATTCCGGTATGAAACATCATGTATTTGTAGTGATGTACTGGATGAACTGCATGGTGTACAATCTCTGTTTTCCTGGTTACATTTAACTATTCCTCATGTCACAATAATATGCACATATAGGCATGCACCCCCCTATATAAGAGATCACATTGTAGATCTTAACAATGTAGATGAACAAAGTGGATTATATAGATATCATATGGGTGGTATCGAAGGGTGGTGTCAAAAACTATGGACCATAGAAGCTATATCACTATTGGATCTAATATCTCTCAAAGGGAAATTCTCAATTACTGCCTTAATTAACGGAGACAATCAATCAATAGATATAAGCAAACCAGTCAGACTCATGGAAGGTCAAACTCATGCTCAAGCAGATTATTTGCTGGCATTAAATAGTCTGAAATTGCTGTATAAAGAGTATGCAGGCATAGGTCACAAATTAAAAGGAACTGAGACTTATATATCAAGAGATATGCAATTTATGAGTAAAACAATTCAACATAACGGTGTATATTACCCAGCTAGTATAAAGAAAGTCCTAAGAGTGGGACCATGGATAAACACTATACTTGATGATTTCAAAGTGAGTCTAGAATCTATAGGTAGTTTGACACAAGAATTAGAATATAGAGGTGAAAGTCTATTATGCAGTTTAATATTTAGAAATGTGTGGTTATATAATCAAATTGCTTTACAACTAAAAAATCATGCATTATGTAACAATAAATTATATTTGGACATATTAAAGGTTCTGAAACACTTAAAAACCTTTTTTAATCTTGATAATATTGATACAGCATTAACATTGTATATGAATTTGCCCATGTTATTTGGTGGTGGTGATCCCAATTTGTTATATCGAAGTTTCTATAGAAGAACTCCTGATTTCCTCACAGAGGCTATAGTTCACTCTGTGTTCATACTTAGTTATTATACAAACCATGATTTAAAGGATAAACTTCAAGATCTGTCAGACGATAGATTGAATAAGTTCTTAACATGCATAATCACATTTGACAAAAACCCCAATGCTGAATTCGTAACATTGATGAGAGATCCTCAAGCTTTAGGATCTGAGAGGCAAGCTAAAATTACTAGCGAAATCAATAGACTGGCAGTTACTGAGGTTTTGAGCACAGCTCCAAACAAAATATTCTCCAAAAGTGCACAACACTATACCACTACAGAGATAGATCTAAATGATATTATGCAAAATATAGAACCTACATATCCTCATGGGCTAAGAGTTGTTTATGAAAGTTTACCCTTTTATAAAGCAGAGAAAATAGTAAATCTTATATCCGGTACAAAATCTATAACTAACATACTGGAAAAGACTTCTGCCATAGACTTAACAGATATTGATAGAGCCACTGAGATGATGAGGAAAAACATAACTTTGCTTATAAGGATATTTCCATTAGATTGTAACAGAGATAAAAGAGAAATATTGAGTATGGAAAACCTAAGTATTACTGAATTAAGCAAATATGTTAGAGAAAGATCTTGGTCTTTATCCAATATAGTTGGTGTTACATCACCCAGTATCATGTATACAATGGACATCAAATATACAACAAGCACTATAGCTAGTGGCATAATCATAGAGAAATATAATGTCAACAGTTTAACACGTGGTGAGAGAGGACCCACTAAACCATGGGTTGGTTCATCTACACAAGAGAAAAAAACAATGCCAGTTTATAATAGACAAGTTTTAACCAAAAAACAGAGAGATCAAATTGATCTATTAGCAAAATTGGATTGGGTGTATGCATCTATAGATAACAAGGATGAATTCATGGAAGAACTCAGCATAGGAACTCTTGGGTTAACATATGAGAAAGCCAAAAAATTATTTCCACAATATTTAAGTGTTAACTATTTGCATCGCCTTATAGTCAGTAGTAGACCATGTGAATTCCCTGCATCAATACCAGCTTATAGAACTACAAATTATCACTTTGATACTAGCCCTATTAATCGCATATTAACAGAAAAGTATGGTGATGAAGATATTGATATAGTATTCCAAAACTGTATAAGTTTTGGCCTTAGCTTAATGTCAGTAGTAGAGCAATTTACCAATGTATGTCCTAATAGAATTATCCTCATACCCAAGCTTAATGAGATACATTTGATGAAACCTCCCATATTCACAGGTGATGTTGATATTCACAAGTTAAAACAAGTGATCCAAAAACAGCATATGTTTTTACCAGACAAAATAAGTTTGACTCAATATGTGGAATTGTTCTTAAGTAATAAAACACTCAAATCTGGATCTCATGTTAATTCTAATTTAATATTGGCACATAAGATATCTGACTATTTCCATAATACTTACATTTTAAGTACTAATTTAGCTGGACATTGGATTCTGATTATACAACTTATGAAAGATTCTAAAGGTATTTTTGAAAAAGATTGGGGAGAGGGATATATAACTGATCATATGTTCATTAATTTGAAAGTTTTCTTCAATGCTTATAAGACCTATCTCTTGTGTTTTCATAAAGGTTATGGCAGAGCAAAGCTGGAGTGTGATATGAATACTTCAGATCTCCTATGTGTATTGGAATTAATAGACAGTAGTTATTGGAAGTCTATGTCTAAGGTATTTTTAGAACAAAAAGTTATCAAATACATTCTCAGCCAGGATGCAAGTTTACATAGAGTAAAAGGATGTCATAGCTTCAAACTATGGTTTCTTAAACGTCTTAATGTAGCAGAATTCACAGTTTGCCCTTGGGTTGTTAACATAGATTATCATCCAACACATATGAAAGCAATATTAACTTATATAGATCTTGTTAGAATGGGATTGATAAATATAGATAGAATATACATTAAAAATAAACACAAATTCAATGATGAATTTTATACCTCTAATCTCTTTTACATTAATTATAACTTCTCAGATAATACTCATTTATTAACTAAACATATAAGGATTGCTAATTCTGAATTAGAAAATAATTACAACAAATTATATCATCCTACACCTGAAACTCTAGAAAATATACTAACCAATCCGGTTAAATGTGATGACAAAAAGACACTGAATGACTATTGTATAGGTAAAAATGTTGACTCAATAATGTTACCATTGTTATCTAATAAGAAGCTTATTAAATCGTCTACAATGATTAGAACCAATTACAGCAAACAAGATTTGTATAATTTATTTCCTACGGTTGTGATTGATAAAATTATTGATCATTCAGGTAATACAGCCAAATCTAACCAACTTTACACTACTACTTCTCATCAAATATCTTTAGTACAAAATAGCACATCACTTTATTGCATGCTTCCTTGGCATCACATTAATAGATTCAATTTTGTGTTTAGTTCTACAGGTTGTAAAATTAGTATAGAGTATATTTTAAAAGACCTTAAAATTAAAGATCCTAATTGTATAGCATTCATAGGTGAAGGAGCAGGGAATTTATTATTGCGTACAGTAGTGGAACTTCATCCTGATATAAGATATATTTACAGAAGTCTGAAAGATTGCAATGATCATAGTTTACCTATTGAGTTTTTAAGGCTGTACAATGGACATATCAACATTGATTATGGTGAAAATTTGACCATTCCCGCTACAGATGCAACCAACAACATTCATTGGTCTTATTTGCATATAAAGTTTGCTGAACCTATCAGTCTTTTTGTTTGTGATGCTGAATTGCCTGTAACAGTCAACTGGAGTAAAATTATAATAGAGTGGAGCAAGCATGTAAGAAAATGCAAGTACTGTTCCTCAGTTAATAAATGTACGTTAATAGTAAAATATCATGCTCAAGATGATATCGATTTCAAATTAGACAACATAACTATATTAAAAACTTATGTATGCTTAGGCAGTAAGTTAAAGGGGTCTGAAGTTTACTTAGTCCTTACTATAGGTCCTGCAAATGTGTTCCCAGTATTTAATGTAGTACAAAATGCTAAATTGATACTATCAAGAACCAAAAATTTCATCATGCCTAAGAAGGCTGATAAAGAGTCTATTGATGCAAATATTAAAAGTTTGATACCCTTTCTTTGTTACCCTATAACAAAAAAAGGAATTAATACTGCATTATCAAAACTAAAGAGTGTTGTTAGCGGAGATATACTATCATATTCTATAGCTGGACGTAATGAAGTTTTCAGCAATAAACTTATAAATCATAAGCATATGAACATCTTAAAGTGGTTCAACCATGTTTTAAATTTCAGATCAACAGAACTTAACTATAATCATTTATATATGGTAGAATCCACATATCCTTATCTAAGTGAATTGTTAAATAGCTTGACAACTAATGAACTTAAANNNNNNNNNNNNNNNNNNNNNNNNNNNNNNNNNNNNNNNNNNNNNNNNNNNNNNNNNNNNNNNNNNNNNNNNNNNNNNNNNNNNNNNNNNNNNNNNNNNNNNNNNNNNNNNNNNNNNNNNNNNNNNNNNNNNNNNNNNNNNNNNNNNNNNNNNNNNNNNNNNNNNNNNNNNNNNNNNNNNNNNNNNNNNNNNNNNNNNNNNNNNNNNNNNNNNNNNNNNNNNNNNNNNNNNNNNNNNNNNNNNNNNNNNNNNNNNNNNNNNNNNNNNNNNNNNNNNN
>hRSV/A/Germany/NRW-HHU-2/2009
NNNNNNNNNNNNNNNNNNNNNNNNNNNNNNNNNNNNNNNNNNNNNNNNNNNNNNNNNNNNNNNNNNNNNNNNNNNNNNNNNNNNNNNNNNNNNNNNNNNNNNNNNNNNNNNNNNNNNNNNNNNNNNNNNNNNNNNNNNNNNNNNNNNNNNNNNNNNNNNNNNNNNNNNNNNNNNNNNNNNNNNNNNNNNNNNNCAAATTGATACATTTAACTAATGCTTTGGCTAAAGCAGTGATACATACAATCAAATTGAATGGCATTGTATTTGTGCATGTTATTACAAGTAGTGATATTTGCCCTAATAATAATATTGTAGTGAAATCCAACTTCACAACAATGCCAGTGTTACAAAATGGAGGTTATATATGGGAAATGATGGAATTAACACACTGCTCTCAACCCAATGGCCTAATAGATGACAATTGTGAAATCAAATTCTCCAAAAAACTAAGCGATTCAACAATGACCAACTATATGAATCAATTATCTGAATTACTTGGATTTGATCTCAATCCATAAATTATAATAAATATCAACTAGCAAATCAATGTCACTAACACCATTAGTTAATATAAAACTTGACAGAAGGTAAAAATGGGGCAAATAAATAAACTCAGCCGACCCAACCATGGACACAACACACAATGGTACTACACCACAAAGACTGATGATCACAGACATGAGACCATTGTCACTTGAGACTATAATAACATCACTAACCAGAGACATCATAACACACAGATTTATATACTTGATAAATCATGAATGTATAGTGAGAAAACTTGATGAAAGACAGGCCACATTTACATTCCTGGTCAACTATGAAATGAAACTATTGCACAAAGTGGGAAGCACTAAATACAAAAAATATACTGAATACAACACAAAATATGGCACTTTTCCTATGCCAATATTTATCAATCATGATGGGTTCTTAGAATGCATTGGCATTAAGCCTACAAAGCACACTCCCATAATATACAAGTATGATCTCAATCCATGAATTTCAACACAAGATTCACACAATCTGAAATAATAACTTCATGCATAACTACACTCCATAGTCCAAATGGAGCCCGAAAATTATAGTAATTTAAAATTAGGGAAAGACATAAGATGAAAGATGGGGCAAATACAAAAATGGCTCTTAGCAAAGTCAAGTTAAACGATACACTCAACAAAGATCAACTTCTGTCATCTAGTAAATACACCATCCAACGGAGCACAGGAGATAGTATTGATACTCCTAATTATGATGTGCAAAAACACATCAACAAGTTATGTGGTATGCTATTAATCACAGAAGATGCTAATCATAAATTCACTGGGGTAATAGGTATGTTATATGCTATGTCTAGATTAGGAAGAGAAGACACCATAAAAATACTCAGAGATGCGGGATATCATGTAAAAGCAAATGGAGTGGATGTAACAACACATCGTCAAGACATTAATGGAAAAGAAATGAAATTTGAAGTGTTAACATTGGCAAGCTTAACAACTGAAATTCAAATCAACATTGAGATAGAATCTAGAAAATCCTACAAAAAAATGCTAAAAGAAATGGGAGAGGTGGCTCCGGAATACAGGCATGATTCTCCTGATTGTGGAATGATAATATTATGTATAGCAGCATTAGTAATAACCAAATTAGCAGCAGGGGACAGATCTGGTCTTACAGCTGTGATTAGGAGAGCCAACAATGTTCTAAAAAATGAAATGAAACGTTATAAAGGCTTACTACCAAAGGATATAGCCAACAGCTTCTATGAAGTGTTTGAAAAACATCCTCACCTTATAGACGTTTTTGTTCATTTTGGTATAGCACAATCTTCCACCAGAGGTGGCAGTAGAGTTGAAGGGATTTTTGCAGGATTGTTTATGAATGCCTATGGTGCAGGGCAAGTGATGTTACGGTGGGGAGTCTTAGCAAAATCAGTTAAAAACATTATGCTAGGACACGCTAGTGTGCAAGCAGAAATGGAACAAGTTGTGGAAGTTTATGAATATGCCCAAAAATTAGGTGGGGAAGCAGGATTCTACCATATATTGAACAACCCAAAAGCATCATTATTATCTTTGACTCAATTTCCCCACTTCTCCAGTGTAGTATTAGGCAATGCTGCTGGCTTAGGCATAATGGGAGAATACAGAGGTACACCAAGGAATCAAGATCTATATGATGCTGCAAAGGCATATGCTGAACAACTCAAAGAAAATGGTGTGATTAACTACAGTGTATTAGACTTGACAGCAGAAGAACTAGAGGCTATCAAACATCAGCTTAATCCAAAAGATAATGATGTAGAGCTTTGAGTTAACAAAAAGTGGGGCAAATAAATCATCATGGAAAAGTTTGCTCCTGAATTCCATGGAGAAGACGCAAACAACAGAGCCACTAAATTCCTAGAATCAATAAAGGGCAAGTTCACATCACCTAAAGATCCCAAGAAAAAAGACAGTATCATATCTGTCAACTCAATAGATATAGAAGTAACCAAAGAAAGCCCTATAACTTCAAATTCAACCATCATAAACCCTACAAATGAGACAGATGACACTGCAGGGAACAAGCCCAACTATCAAAGAAAACCTCTAGTAAGTTTCAAAGAAGACCCTACGCCAAGTGATAATCCCTTTTCAAAACTATACAAAGAAACCATAGAAACATTTGATAACAATGAAGAAGAATCTAGCTATTCATATGAAGAAATAAATGATCAGACAAACGATAATATAACAGCAAGATTAGATAGGATTGATGAAAAATTAAGTGAAATACTAGGAATGCTTCACACACTAGTAGTAGCAAGTGCAGGACCTACATCTGCTCGGGATGGTATAAGAGATGCCATGGTTGGTTTAAGAGAAGAAATGATAGAAAAAATCAGAACTGAAGCATTAATGACCAATGATAGATTAGAAGCCATGGCAAGACTCAGGAATGAGGAAAGTGAAAAAATGGCAAAAGATACATCAGATGAAGTGTCTCTCAATCCAACATCAGAAAAATTGAACAACCTGCTGGAAGGAAATGACAGTGACAATGATCTATCACTTGAAGATTTCTGATCAGTCACCAATCTGCACATCAACACATAACACCAACAGAAGACCAACAAACAAAACAACTCACCCATCCAACCAAACATCTATCTGCCAATCAAACAACCAGCCAAAAAAACACCCAGCCAATTCAAAATTAGTCACCCGGAAAAAATCGATACTATAGTTACAAAAAAAGATGGGGCAAATATGGAAACATACGTGAACAAACTTCACGAAGGCTCCACATACACAGCTGCTGTTCAATACAATGTCCTAGAAAAAGACGATGACCCTGCATCACTTACAATATGGGTGCCCATGTTCCAATCATCCATGCCAGCAGATTTACTTATAAAAGAACTAGCTAATGTCAACATACTAGTGAAACAAATATCCACACCCAAAGGACCTTCATTAAGAGTCATGATAAACTCAAGAAGTGCAGTGCTAGCGCAAATGCCCAGCAAATTCACTATATGTGCCAATGTGTCCTTGGATGAAAGAAGCAAGCTGGCATATGATGTAACCACACCCTGCGAAATCAAGGCATGTAGTCTAACATGCCTAAAATCAAAAAATATGTTAACTACAGTTAAAGATCTCACTATGAAAACACTCAATCCAACACATGACATCATTGCTTTATGTGAATTTGAAAATATAGTAACATCAAAAAAAGTCATAATACCAACATACTTAAGATCCATCAGTGTCAGAAATAAAGATCTGAACACACTTGAAAATATAACAACCACCGAATTCAAAAATGCCATCACAAATGCAAAAATTATCCCTTACTCAGGATTATTGTTAGTCATCACAGTGACTGACAACAAAGGAGCATTTAAATACATAAAGCCACAAAGTCAATTCATAGTAGATCTTGGAGCTTACCTAGAAAAAGAAAGTATATATTATGTTACAACAAATTGGAAGCACACAGCTACACGATTTGCAATCAAACCCATGGAAGATTAACCTTTTTCCTCTACATCAGTTAGTTGATTCATACACACTTTCTACCTACATTCTTCACTTCACAATTATAATCACCAACCCTCTGTGGTTTAACCAATCAAACAAAACTTATCTGGAGTCTTAGATCATCCCAAGTCATTGTTCATCAGATCTAGTACTCAAATAAGTTAATAAAAATACCCACATGGGGCAAATAATCATCAGAAGAAATCCAACCAATCACAACATCCATCAACATAGACCAGTCAACACGCCAAACAAAACAATCCAATGGAAAATACATCCATAACAATAGAATTCTCAAGCAAATTCTGGCCTTACTTTACACTAATACATATGATCACAACAATAATCTCTTTGCTAATCATAATCTCCATCATGATTGCAATACTAAACAAACTCTGTGAATATAACGTATTCCATAACAAAACCTTTGAGCTACCAAGAGCTCGAGTCAATACATAGCATTCACCAATCTGATGGCTCAAAACAGCAACCTTGCATTTGTAAGTGAACAATCTTCACCTTTTTACAAAATCACATCAACATCTCACCATGCAAGCCATCATCCATACTATAAAGTAGTTAATTAAAAATAGTCATAACAATGAACTAAGATATTAAGACTAACAACAACGTTGGGGCAAATGCAAACATGTCCAAAACCAAGGACCAACGCACCGCCAAGACACTAGAAAAGACCTGGGATACTCTCAATCATCTATTATTCATATCATCTTGCTTATACAAGTTAAATCTTAAATCTATAGCACAAATCACATTATCCATTCTGGCAATGATAATCTCAACTTCACTTATAATAGTAGCTATCATATTCATAGCCTCAGCAAACAACAAAGTCACACTAACAACTGCAATCATACAAGATGCAACAAGCCAGATCAAGAACACAACCCCAACATACCTGACCCAGAATCCCCAGCTTGGAATCAGCTTCTTCAATCTGTCTGGAACTATATCACAAACCACCGCCATACTAGCTTCAACAACACCAAGTGTCGAGTCAATCCCGCAATCCACAACAGCCAAGACCAAAAACACAACAACAACCCAAATACAACCCAGCAAGCCCACCACAAAACAACGCCAAAACAAACCACCAAACAAACCCAATGATGATTTTCACTTTGAAGTGTTCAACTTTGTACCCTGCAGCATATGCAGTAACAATCCAACTTGCTGGGCCATCTGCAAAAGAATACCAAGCAAAAAACCTGGAAAGAAAACCACCACCAAGCCCACAAAAAAACCAACCATCAAAACAACCAAAAAAGATCTCAAACCTCAAACCACAAAACCCAAGGAAGCACCTTCCACCAAGCCCACAGATAAGCCAACCGCCAACACCACCAAACCAAACATAAGAACCACACTGCTCACCAACAGCACCACAGGAAATCTAGAACACACAAGTCAAGAGGAAACCCTCCATTCAACCTCCTCCGAAGGCAACACAAGCCCTTCACAAATCTATACAACATCCGAGTACCTATCACATCCTCCATCTCCATCCAACATAACAGACCAGTAGTCATTAAAAAGCGTATTATTGAAAAAACCATGACCAAATCAAACAGAATCAAAATAAGCTCTGGGGCAAATAACAATGGAGTTGCCAATCCTCAAAACAAATGCAATTACCACAATCTTTGCTGCAGTCACACTCTGTTTCGCTTCCAGTCAAAACATCACTGAAGAATTTTATCAATCAACATGCAGTGCAGTTAGCAAAGGCTATCTTAGTGCTTTAAGAACTGGTTGGTATACTAGTGTTATAACTATAGAATTAAGTAATATCAAGGAAAATAAGTGTAATGGAACAGACGCTAAGGTAAAATTGATAAAACAAGAATTAGATAAATATAAAAATGCTGTAACAGAATTGCAGTTGCTCATGCAAAGCACACCAGCAGCCAACAATCGAGCCAGAAGAGAACTACCAAGGTTTATGAATTATACACTCAACAATACCAAAAATAACAATGTAACATTAAGCAAGAAAAGGAAAAGAAGATTTCTTGGCTTTTTGTTAGGTGTTGGATCTGCAATCGCCAGTGGCATTGCTGTATCTAAAGTCCTGCATCTAGAAGGGGAAGTGAACAAAATCAAAAGTGCTCTACTATCCACAAACAAGGCTGTAGTCAGCTTATCAAACGGAGTTAGTGTCTTAACTAGCAAAGTGTTAGACCTCAAAAACTATATAGATAAACAGTTGTTACCCATTGTGAACAAGCAAAGCTGCAGCATATCAAACATTGAAACTGTGATAGAATTCCAACAAAAGAACAACAGACTACTAGAGATTACCAGGGAATTTAGTGTTAATGCAGGTGTAACTACACCTGTAAGCACTTATATGTTAACAAATAGTGAATTATTATCATTAATCAATGATATGCCTATAACAAATGATCAGAAAAAGTTAATGTCCAACAATGTTCAAATAGTTAGACAGCAAAGTTACTCCATCATGTCCATAATAAAGGAGGAAGTCTTAGCATATGTAGTACAATTACCACTATATGGTGTAATAGATACACCTTGTTGGAAACTACACACATCCCCTCTATGCACAACCAACACAAAGGAAGGGTCCAACATCTGTTTAACAAGAACTGACAGAGGATGGTACTGTGACAATGCAGGATCAGTGTCTTTCTTCCCACAAGCTGAAACATGCAAAGTTCAATCAAATCGAGTATTTTGTGACACAATGAACAGTTTAACATTACCAAGTGAAGTAAATCTCTGCAACGTTGACATATTCAACCCTAAATATGATTGCAAAATTATGACTTCAAAAACAGATGTAAGCAGCTCCGTTATCACATCTCTAGGAGCCATTGTGTCATGCTATGGCAAAACTAAATGTACAGCATCCAATAAAAATCGTGGAATCATAAAGACATTTTCTAACGGGTGTGATTATGTATCAAATAAGGGGGTGGACACTGTATCTGTAGGTAATACATTATATTACGTAAATAAGCAAGAAGGAAAAAGTCTCTATGTAAAAGGTGAACCAATAATAAATTTCTATGACCCATTAGTGTTCCCTTCTGATGAATTTGATGCATCAATATCTCAAGTCAATGAGAAGATTAACCAGAGCTTAGCATTTATTCGTAAATCCGATGAATTATTACATAATGTAAATGTTGGTAAATCCACCACAAATATCATGATAACTACTATAATTATAGTGATTATAGTAATATTGTTATTATTAATTGCAGTTGGGCTGTTCCTATACTGCAAGGCCAGAAGCACACCAGTCACACTAAGTAAGGATCAACTGAGTGGTATAAATAATATTGCATTTAGTAACTGAATAAAAATAGTACCCAATCATGTTCTTACAATGGTTCACTATCCGACCATAGACGACCCATCTATCATTGGATTTTCCCAAAGTCTGAACTTCATCACAACTCTCATCTATAAACCATCTCACTTACACTATTTAAGTAGATTCCTATTTTATAGTTATATAAAACTACTGAGTACCAGATTAACTCACTATTTGTAAAAATTAGAAATGGGGCAAATATGTCACGAAGGAATCCTTGCAAATTTGAAATTCGAGGTCATTGCTTGAATGGTAAGAGGTGTCATTTTAGTCATAATTATTTTGAATGGCCACCCCATGCACTGCTTGTAAGACAAAACTTTATGTTAAACAGAATACTTAAGTCTATGGATAAAAGCATAGATACTTTATCAGAAATAAGTGGAGCTGCAGAGTTGGACAGAACTGAAGAGTATGCCCTCGGTGTAGTTGGAGTGCTAGAGAGTTATATAGGATCAATAAATAATATAACTAAACAATCAGCATGTGTTGCCATGAGCAAACTCCTCACTGAACTCAACAGTGATGACATCAAAAAACTAAGAGACAATGAAGAGCCAAATTCACCTAAGATAAGAGTGTACAATACTGTCATATCATATATTGAAAGCAACAGGAAAAACAATAAACAAACTATCCATCTGTTAAAAAGATTGCCAGCAGACGTATTGAAGAAAACCATCAAAAACACATTGGATATCCACAAGAGCATAACTATCAACAACCCAAAAGAATCAACTGTTAATGATACAAACGACCATGCCAAAAATAATGATACTACCTGACAAATATCCTTGTAGTATAAATTCCATACTAATAACAAGTAGTTGTAGAGTTACTATGTATAATCAAAAAAACACACTATATTTCAATCAAAACAACCAAAATAACCATACATACTCACCAAATCAACCATTCAATGAAATCCATTGGACCTCTCAAGACTTGATTGATGCAATTCAAAATTTTCTACAACATCTAGGTATTACTGATGATATATATACAATATATATATTAGTGTCATAACAATCAATACCAGTACTTACCACATCATCAAACCATTAACTCAAACAATTCAAACCATGGGACAAAATGGATCCCATTATTAATGGAAATTCTGCTAATGTTTATCTAACCGATAGTTATTTAAAAGGTGTTATTTCTTTCTCAGAATGTAATGCTTTAGGAAGTTACATATTCAATGGTCCTTATCTCAAAAATGATTACACCAACTTAATTAGTAGACAAAATCCATTAATAGAACACATAAATCTAAAGAAATTAAATATAACACAGTCTTTAATATCTAAGTATCATAAAGGTGAAATAAAAATAGAAGAACCTACTTATTTTCAGTCATTACTTATGACATACAAGAGTATGACCTCGTCAGAACAGATTACTACCACTAATTTACTTAAAAAGATAATAAGAAGAGCTATAGAAATTAGTGATGTCAAAGTCTATGCTATATTGAATAAACTGGGGCTTAAAGAAAAAGACAAGATTAGATCCAACAATGAACAAGATGAAAACAACTCAGTTATTACAACCATAATCAAAGATGATATACTTTTAGCTGTTAAGGATAATCAATCTCATCTTAAAGCAGGCAAAAATCACTCTACAAAACAAAAAGATACTATCAAAACAACACTTTTGAAAAAATTAATGTGTTCGATGCAACATCCTCCATCATGGTTAATACATTGGTTTAATTTATACACAAAATTAAACAACATATTAACACAGTATCGATCAAATGAGGTAAAAAACCATGGTTTTATATTGATAGATAATCATACTCTCAATGGATTCCAATTTATTTTGAATCAATATGGTTGTATAGTTTATCATAAGGAACTCAAAAGAATTACTGTGACAACCTATAATCAATTCTTGACATGGAAAGATATTAGCCTTAGTAGATTAAATGTTTGTTTAATTACATGGATTAGTAACTGTTTGAACACATTAAACAAAAGCTTAGGCTTAAGATGTGGATTCAATAATGTTATCTTGACACAACTATTTCTTTATGGAGATTGTATATTAAAACTATTCCACAATGAAGGGTTCTACATAATAAAAGAGGTAGAGGGTTTTATTATGTCTCTAATTTTAAACATAACAGAAGAAGATCAATTCAGAAAACGGTTTTATAATAGTATGCTCAACAACATCACAGATGCTGCTAATAAGGCTCTGAAAAATCTGCTATCAAGAGTATGTCATACATTATTAGATAAGACAGTATCCGATAATATAATAAATGGCAGATGGATAATTCTACTAAGTAAGTTTCTTAAATTAATTAAGCTTGCAGGTGACAATAACCTTAACAATCTGAGTGAATTATATTTTTTATTCAGAATATTTGGACACCCAATGGTAGATGAAAGACAAGCCATGGATGCTGTTAAAGTTAATTGCAACGAGACCAAATTTTACTTGTTAAGCAGTTTGAGTATGTTAAGAGGTGCCTTTATATATAGAATTATAAAAGGGTTTGTAAATAATTACAACAGATGGCCTACTTTAAGGAATGCTATTGTTTTACCCTTAAGATGGTTAACTTACTATAAACTAAACACTTATCCTTCCTTATTGGAACTTACAGAAAGAGATTTGATTGTTTTATCAGGACTACGTTTCTATCGTGAGTTTCGGTTGCCTAAAAAAGTGGATCTTGAAATGATCATAAATGATAAGGCTATATCACCTCCTAAAAATTTGATATGGACTAGTTTCCCTAGAAATTATATGCCGTCACACATACAAAATTATATAGAACATGAAAAATTAAAATTTTCCGAGAGTGATAAATCAAGAAGAGTATTAGAGTACTATTTAAGAGATAACAAATTCAATGAATGTGATTTATATAACTGTGTAGTTAATCAAAGCTATCTTAACAACCCTAATCATGTGGTATCATTGACTGGCAAAGAAAGAGAACTCAGTGTAGGTAGAATGTTTGCAATGCAACCAGGAATGTTCAGACAAGTTCAAATATTAGCAGAGAAAATGATAGCTGAAAACATTTTACAATTCTTTCCTGAAAGTCTTACAAGATATGGTGATCTAGAATTACAGAAAATATTAGAATTGAAAGCGGGAATAAGTAACAAATCAAATCGTTACAATGACAATTACAACAATTACATCAGTAAGTGCTCTATCATCACAGATCTCAGCAAATTCAATCAAGCATTCCGGTATGAAACATCATGTATTTGTAGTGATGTACTGGATGAACTGCATGGTGTACAATCTCTGTTTTCCTGGTTACATTTAACTATTCCTCATGTCACAATAATATGCACATATAGGCATGCACCCCCCTATATAAGAGATCACATTGTAGATCTTAACAATGTAGATGAACAAAGTGGATTATATAGATATCATATGGGTGGTATCGAAGGGTGGTGTCAAAAACTATGGACCATAGAAGCTATATCACTATTGGATCTAATATCTCTCAAAGGGAAATTCTCAATTACTGCCTTAATTAACGGAGACAATCAATCAATAGATATAAGCAAACCAGTCAGACTCATGGAAGGTCAAACTCATGCTCAAGCAGATTATTTGCTGGCATTAAATAGTCTGAAATTGCTGTATAAAGAGTATGCAGGCATAGGCCACAAATTAAAAGGAACTGAGACTTATATATCAAGAGATATGCAATTTATGAGTAAAACAATTCAACATAACGGTGTATATTACCCAGCTAGTATAAAGAAAGTCCTAAGAGTGGGACCATGGATAAACACTATACTTGATGATTTCAAAGTGAGTCTAGAATCTATAGGTAGTTTGACACAAGAATTAGAATATAGAGGTGAAAGTCTATTATGCAGTTTAATATTTAGAAATGTGTGGTTATATAATCAAATTGCTTTACAACTAAAAAATCATGCATTATGTAACAATAAATTATATTTGGACATATTAAAGGTTCTGAAACACTTAAAAACCTTTTTTAATCTTGATAATATTGATACAGCATTAACATTGTATATGAATTTGCCCATGTTATTTGGTGGTGGTGATCCCAATTTGTTATATCGAAGTTTCTATAGAAGAACTCCTGATTTCCTCACAGAGGCTATAGTTCACTCTGTGTTCATACTTAGTTATTATACAAACCATGATTTAAAGGATAAACTTCAAGATCTGTCAGACGATAGATTGAATAAGTTCTTAACATGCATAATCACATTTGACAAAAACCCCAATGCTGAATTCGTAACATTGATGAGAGATCCTCAAGCTTTAGGATCTGAGAGGCAAGCTAAAATTACTAGCGAAATCAATAGACTGGCAGTTACTGAGGTTTTGAGCACAGCTCCAAACAAAATATTCTCCAAAAGTGCACAACACTATACCACTACAGAGATAGATCTAAATGATATTATGCAAAATATAGAACCTACATATCCTCATGGGCTAAGAGTTGTTTATGAAAGTTTACCCTTTTATAAAGCAGAGAAAATAGTAAATCTTATATCCGGTACAAAATCTATAACTAACATACTGGAAAAGACTTCTGCCATAGACTTAACAGATATTGATAGAGCCACTGAGATGATGAGGAAAAATATAACTTTGCTTATAAGGATATTTCCATTAGATTGTAACAGAGATAAAAGAGAAATATTGAGTATGGAAAACCTAAGTATTACTGAATTAAGCAAATATGTTAGAGAAAGATCTTGGTCTTTATCCAATATAGTTGGTGTTACATCACCCAGTATCATGTATACAATGGACATCAAATATACAACAAGCACTATAGCTAGTGGCATAATCATAGAGAAATATAATGTCAACAGTTTAACACGTGGTGAGAGAGGACCCACTAAACCATGGGTTGGTTCATCTACACAAGAGAAAAAAACAATGCCAGTTTATAATAGACAAGTTTTAACCAAAAAACAGAGAGATCAAATTGATCTATTAGCAAAATTGGATTGGGTGTATGCATCTATAGATAACAAGGATGAATTCATGGAAGAACTCAGCATAGGAACTCTTGGGTTAACATATGAGAAAGCCAAAAAATTATTTCCACAATATTTAAGTGTTAACTATTTGCATCGCCTTACAGTCAGTAGTAGACCATGTGAATTCCCTGCATCAATACCAGCTTATAGAACTACAAATTATCACTTTGATACTAGCCCTATTAATCGCATATTAACAGAAAAGTATGGTGATGAAGATATTGATATAGTATTCCAAAACTGTATAAGTTTTGGCCTTAGCTTAATGTCAGTAGTAGAGCAATTTACCAATGTATGTCCTAATAGAATTATCCTCATACCCAAGCTTAATGAGATACATTTGATGAAACCTCCCATATTCACAGGTGATGTTGATATTCACAAGTTAAAACAAGTGATCCAAAAACAGCATATGTTTTTACCAGACAAAATAAGTTTGACTCAATATGTGGAATTATTCTTAAGTAATAAAACACTCAAATCTGGATCTCATGTTAATTCTAATTTAATATTGGCACATAAGATATCTGACTATTTCCATAATACTTACATTTTAAGTACTAATTTAGCTGGACATTGGATTCTGATTATACAACTTATGAAAGATTCTAAAGGTATTTTTGAAAAAGATTGGGGAGAGGGATATATAACTGATCATATGTTCATTAATTTGAAAGTTTTCTTCAATGCTTATAAGACCTATCTCTTGTGTTTTCATAAAGGTTATGGCAGAGCAAAGCTGGAGTGTGATATGAATACTTCAGATCTCCTATGTGTATTGGAATTAATAGACAGTAGTTATTGGAAGTCTATGTCTAAGGTATTTTTAGAACAAAAAGTTATCAAATACATTCTCAGCCAGGATGCAAGTTTACATAGAGTAAAAGGATGTCATAGCTTCAAACTATGGTTTCTTAAACGTCTTAATGTAGCAGAATTCACAGTTTGCCCTTGGGTTGTTAACATAGATTATCATCCAACACATATGAAAGCAATATTAACTTATATAGATCTTGTTAGAATGGGATTGATAAATATAGATAGAATATACATTAAAAATAAACACAAATTCAGTGATGAATTTTATACCTCTAATCTCTTTTACATTAATTATAACTTCTCAGATAATACTCATTTATTAACTAAACATATAAGGATTGCTAATTCTGAATTAGAAAATAATTACAACAAATTATATCATCCTACACCTGAAACTCTAGAAAATATACTAACCAATCCGGTTAAATGTGATGACAAAAAGACACTGAATGACTATTGTATAGGTAAAAATGTTGACTCAATAATGTTACCATTGTTATCTAATAAGAAGCTTATTAAATCGTCTACAATGATTAGAACCAATTACAGCAAACAAGATTTGTATAATTTATTTCCTACGGTTGTGATTGATAAAATTATTGATCATTCAGGTAATACAGCCAAATCTAACCAACTTTACACTACTACTTCTCATCAAATATCTTTAGTACAAAATAGCACATCACTTTATTGCATGCTTCCTTGGCATCACATTAATAGATTCAATTTTGTGTTTAGTTCTACAGGTTGTAAAATTAGTATAGAGTATATTTTAAAAGACCTTAAAATTAAAGATCCTAATTGTATAGCATTCATAGGTGAAGGAGCAGGGAATTTATTATTGCGTACAGTAGTGGAACTTCATCCTGATATAAGATATATTTACAGAAGTCTGAAAGATTGCAATGATCATAGTTTACCTATTGAGTTTTTAAGGCTGTACAATGGACATATCAACATTGATTATGGTGAAAATTTGACCATTCCCGCTACAGATGCAACCAACAACATTCATTGGTCTTATTTGCATATAAAGTTTGCTGAACCTATCAGTCTTTTTGTTTGTGATGCTGAATTGCCTGTAACAGTCAACTGGAGTAAAATTATAATAGAGTGGAGCAAGCATGTAAGAAAATGCAAGTACTGTTCCTCAGTTAATAAATGTACGTTAATAGTAAAATATCATGCTCAAGATGATATCGATTTCAAATTAGACAACATAACTATATTAAAAACTTATGTATGCTTAGGCAGTAAATTAAAGGGGTCTGAAGTTTACTTAGTCCTTACTATAGGTCCTGCAAATGTGTTCCCAGTATTTAATGTAGTACAAAATGCTAAATTGATACTATCAAGAACCAAAAATTTCATCATGCCTAAGAAGGCTGATAAAGAGTCTATTGATGCAAATATTAAAAGTTTGATACCCTTTCTTTGTTACCCTATAACAAAAAAAGGAATTAATACTGCATTATCAAAACTAAAAAGTGTTGTTAGCGGAGATATACTATCATATTCTATAGCTGGACGTAATGAAGTTTTCAGCAATAAACTTATAAATCATAAGCATATGAACATCTTAAAGTGGTTCAACCATGTTTTAAATTTCAGATCAACAGAACTTAACTATAATCATTTATATATGGTAGAATCCACATATCCTTATCTAAGTGAATTGTTAAATAGCTTGACAACTAATGAACTTAAANNNNNNNNNNNNNNNNNNNNNNNNNNNNNNNNNNNNNNNNNNNNNNNNNNNNNNNNNNNNNNNNNNNNNNNNNNNNNNNNNNNNNNNNNNNNNNNNNNNNNNNNNNNNNNNNNNNNNNNNNNNNNNNNNNNNNNNNNNNNNNNNNNNNNNNNNNNNNNNNNNNNNNNNNNNNNNNNNNNNNNNNNNNNNNNNNNNNNNNNNNNNNNNNNNNNNNNNNNNNNNNNNNNNNNNNNNNNNNNNNNNNNNNNNNNNNNNNNNNNNNNNNNNNNNNNNNNNN
>hRSV/A/Germany/NRW-HHU-3/2008
NNNNNNNNNNNNNNNNNNNNNNNNNNNNNNNNNNNNNNNNNNNNNNNNNNNNNNNNNNNNNNNNNNNNNNNNNNNNNNNNNNNNNNNNNNNNNNNNNNNNNNNNNNNNNNNNNNNNNNNNNNNNNNNNNNNNNNNNNNNNNNNNNNNNNNNNNNNNNNNNNNNNNNNNNNNNNNNNNNNNNNNNNNNNNNNNNCAAATTAATACAGTTAACTAATGCTTTGGCTAAGGCAGTTATACATACAATCAAATTGAATGGCATTGTATTTGTGCATGTTATTACAAGTAGTGATATTTGCCCTAATAATAATATTGTAGTGAAATCCAATTTCACAACAATGCCAGTATTACAAAATGGAGGTTATATATGGGAAATGATGGAATTAACACACTGCTCTCAACCTAACGGCCTAATAGATGACAATTGTGAAATTAAATTCTCCAAAAAACTAAGTGATTCAACAATGACCAATTACATGAATCAATTATCTGAATTACTTGGATTTGACCTTAATCCATAAATCATAATAAATATCAACTAACAAATCAATGTCACTAACACCATTAGTTAATATAAAACTTGACAGAAGACAAAAATGGGGCAAATAAATCAACTCAGCCGACCCAACCATGGACACGGCACACAATGATACCACTCCACAAAGACTGATGATCACAGACATGAGACCATTGTCACTTGAGACTATAATAACATCTCTAACCAGAGACATCATAACACATAAATTTATATACTTGATAAATCATGAATGCATAGTGAGAAAACTTGATGAAAGACAGGCCACATTTACATTCCTGGTCAATTATGAAATGAAACTATTGCACAAAGTGGGAAGCACTAAATATAAAAAATATACTGAATACAACACAAAATATGGCACTTTCCCTATGCCAATATTTATCAATCATGATGGGTTCTTAGAATGCATTGGCATTAAGCCTACTAAGCACACACCCATAATATACAAGTATGATCTCAATCCATGAATTTCAAAACAAGATTCAAACAATCCGAAATAACAACTTTATGCATAATCACACTCCATAGTCCAAATGGAGCCTGAAAATTATAGTTATTTAAAATTAAGGAGAGACATAAGATGAAAGATGGGGCAAATACAAAAATGGCTCTTAGCAAAGTCAAGTTGAATGATACACTCAACAAAGATCAACTTCTGTCATCCAGCAAATACACCATCCAACGGAGCACAGGAGACAGCATTGACACTCCTAACTATGATGTGCAGAAACACATCAATAAGCTATGTGGCATGTTATTAATCACAGAAGATGCTAATCATAAATTCACTGGGTTAATAGGTATGTTATATGCTATGTCTAGATTAGGAAGAGAAGACACTATAAAAATACTCAAAGATGCGGGTTATCATGTTAAGGCAAATGGAGTGGATGTAACAACACATCGTCAAGACATTAATGGGAAAGAAATGAAATTTGAAGTGTTAACATTAGCAAGCTTAACAACTGAAATTCAAATCAACATTGAGATAGAATCTAGAAAATCCTACAAAAAAATGCTAAAAGAAATGGGAGAGGTGGCTCCAGAATACAGGCATGACTCTCCTGATTGTGGGATGATAATATTATGTATAGCGGCATTAGTAATAACCAAATTAGCAGCAGGAGACAGATCTGGTCTTACAGCTGTGATTAGGAGAGCTAATAATGTCCTAAAAAATGAAATGAAACGTTATAAAGGCTTACTACCCAAGGATATAGCCAACAGCTTCTATGAAGTGTTTGAAAAATATCCTCACTTTATAGATGTTTTTGTTCATTTTGGTATAGCACAATCTTCTACCAGAGGTGGCAGTAGAGTTGAAGGGATTTTTGCAGGATTGTTTATGAATGCCTATGGTGCAGGGCAAGTGATGTTACGGTGGGGGGTCTTAGCAAAATCAGTTAAAAATATTATGTTAGGACATGCTAGTGTACAAGCAGAAATGGAACAAGTTGTGGAGGTGTATGAATATGCTCAGAAATTGGGTGGAGAAGCAGGATTCTACCATATATTGAACAACCCAAAAGCATCATTATTATCTTTGACTCAATTTCCTCACTTCTCTAGTGTAGTATTAGGCAATGCTGCTGGTCTAGGCATAATGGGAGAATACAGAGGTACACCAAGGAATCAAGATTTATATGATGCTGCAAAAGCATATGCTGAACAACTCAAAGAAAATGGTGTGATTAACTACAGTGTATTAGACTTGACAGCAGAAGAACTAGAGGCTATCAAACATCAGCTTAATCCAAAAGATAATGATGTAGAGCTTTGAGTTAATAAAAAAGTGGGGCAAATAAATCATCATGGAAAAGTTTGCTCCTGAATTCCATGGAGAAGATGCAAACAACAGAGCCACCAAATTCCTAGAATCAATAAAGGGCAAATTCACATCACCCAAAGATCCCAAGAAAAAAGATAGTATCATATCTGTCAACTCAATAGATATAGAAGTAACCAAAGAAAGCCCTATAACATCAAATTCAACCATTATAAACCCAATAAATGAGACAGATGATACTGTAGGGAACAAGCCCAATTATCAAAGAAAGCCTTTAGTAAGTTTCAAAGAAGACCCTACGCCAAGTGATAATCCCTTTTCAAAACTATACAAAGAAACCATAGAAACATTTGATAACAATGAAGAAGAATCTAGCTATTCATATGAAGAAATAAATGATCAGACAAACGATAATATAACAGCAAGATTAGATAGGATTGATGAGAAATTAAGTGAAATACTAGGAATGCTTCACACATTAGTAGTAGCGAGTGCAGGACCTACATCTGCTCGGGATGGTATAAGAGATGCCATGGTTGGTTTAAGAGAAGAAATGATAGAAAAAATCAGAACTGAAGCATTAATGACCAATGACAGACTAGAAGCCATGGCAAGACTCAGGAATGAGGAAAGTGAAAAGATGGCAAAAGACACATCAGATGAAGTGTCTCTCAATCCAACATCAGAGAAATTGAACAACCTGTTGGAAGGGAATGATAGTGACAATGATCTATCACTCGAAGATTTCTGATTAGCTACCAGACTGCACATCAAAACACAACACCAACAGAAAACCAACAAATAAACCAACTCACCCATCCAACCAAACATCCATCTGCCGACTAGCCAACCAGCCAAAAAACAACCAGCCAATCCAAAACTAGTCACCCGGAAAAAATCGATACTATAGTTACAAAAAAAGATGGGGCAAATATGGAAACATACGTGAACAAACTTCACGAGGGCTCCACATACACAGCTGCTGTTCAATACAATGTCCTAGAAAAAGACGATGATCCTGCATCACTTACAATATGGGTGCCCATGTTCCAATCATCCATGCCAGCAGATTTACTTATAAAAGAACTAGCTAATGTCAATATACTAGTGAAACAAATATCCACACCCAAGGGACCCTCATTAAGAGTCATGATAAACTCAAGAAGTGCAGTGCTAGCACAAATGCCCAGCAAATTTACCATATGTGCCAATGTGTCCTTGGATGAAAGAAGCAAACTGGCATATGATGTAACCACACCCTGTGAAATTAAGGCATGCAGTCTAACATGCCTAAAATCAAAAAATATGTTAACTACAGTTAAAGATCTCACTATGAAAACACTCAACCCAACACATGATATCATTGCTTTATGTGAATTTGAAAATATAGTAACATCAAAAAAAGTCATAATACCAACATACCTAAGATCCATCAGCGTCAGAAATAAAGATCTAAACACACTTGAGAATATAACAACCACTGAATTCAAAAATGCCATTACAAATGCAAAAATCATCCCTTACTCAGGATTACTGTTAGTCATCACAGTGACTGACAACAAAGGAGCATTCAAATACATAAAGCCACAAAGTCAATTCATAGTAGATCTTGGAGCTTACCTAGAAAAAGAAAGTATATATTATGTTACAACAAATTGGAAGCACACAGCTACACGATTTGCAATCAAACCTATGGAAGATTAACCTTTTTCCTCTACATCAGTGAGTTGATTCATACAAACTTTCTACCTACATTCTTCACTTCACAATCATAATCACCAACCCTCTGTGGTTCAACCAATCAAACAAAACTCATCAGGGGTCTCAGATCATCCCAAGTCATTGTTCATTAGATCCAGTACTCAAATAAGTTAATAAAAAATCCACATGGGGCAAATAATCATTGAGGGAAATCTAACTAATCAAAACATCTGTCAACATAGACAAGTCAACACGCTAGATAAAATCAACCAATGGAAAATACATCCATAACTATAGAATTCTCAAGCAAATTCTGGCCTTACTTTACACTAATACACATGATAACAACAATAATCTCTTTGATAATCATAATCTCTATCATGATTGCAATACTAAACAAACTCTGCGAATATAACGTATTCCATAACAAAACCTTTGAGCTACCAAGAGCTCGAGTCAATACATAGCATTCACCAATCTGATAGCTCAAAACAGTAACTTTGCATTTGTAAGTGAACTACCCTCACCTCTTCACAAAACCACATCAACATCTCACCATGCAAGCCATCGTCTATACCATAAAGTAGTTAATTAAAAATAGTCATAACAATGAACTAAGATATTAAGACCAACAACAACGTTGGGGCAAATGCAAACATGTCCAAAACCAAGGACCAACGCACCGCCAAGACACTAGAAAGGACCTGGGACACTCTCAATCATCTATTATTCATATCATCGTGCTTATACAAATTAAATCTTAAATCTATAGCACAAATCACTTTATCTATTTTGGCAATGATAATCTCAACTTCACTTATAATTGCAGCCATCATATTCATAGCCTCGGCAAACCACAAAGTCACACTAACAACTGCAATCATACAAGATGCAACAAACCAGATCAAGAACACAACCCCAACATACCTCACCCAGAATCCCCAGCTTGGAATCAGCTTCTCCAATCTGTACGAAACTACATCACAACCCATCACCATACTAGCTTCAACAACACCAAGTTCTAAGTCAACCCCACAATCCACAACAGTCAAGATCAAAAACACAACAACAACCCAAATGCAATCTAGCAAACCCACCACAAAACAACGCCAAAACAAACCACAAAACAAACCCAATAATGATTTTCACTTTGAAGTGTTCAATTTTGTACCCTGCAGCATATGCAGCAACAATCCAACCTGCTGGGCCATCTGCAAAAGAATACCAAACAAAAAACCTGGAAAGAAAACCACCACCAAGCCCACAAAAAAACCAACCATCAGGACAACCAAAAAAGATCCCAAACCTCAAACCACAAAACCAAAGGAAGTACTCACCACCAAGCTCACAGAAAAGCCAACCATCAACACTACCAAAACAAACATCAACACTACACTGCTCACCTCCAACACCACAGGAAATCCAGAACACACAAGTCAAAAGGAAACCCTCCATTCAACCACCTCCGAAGGCAATCCAAGCCCTTCACAAGTCTATACAACATCCGAGTACCCATCACAATCTCCATATCCATCCAACACAACAAAATAGTAGTCATTAAAAAGCGTATTGTTGCAAAAAGCCATGACCAAATTAAACAGAATCAAAATCAACTCTGGGGCAAATAACAATGGAGTTGCCAATTCTCAAAACAAATGCTATTACCACAATCCTTGCTGCAGTCACACTCTGTTTCGCTTCCAGTCAAAACATCACTGAAGAATTCTATCAATCAACATGCAGTGCAGTTAGCAAAGGCTATCTTAGTGCTCTAAGAACCGGTTGGTATACTAGTGTTATAACTATAGAATTAAGTAATATCAAGGAAAATAAGTGTAATGGAACAGACGCTAAGGTAAAATTAATAAAACAAGAATTAGATAAATATAAAAATGCTGTAACAGAACTGCAGTTGCTCATGCAAAGCACACCAGCAGCCAACAATCGAGCCAGAAGAGAACTACCAAGATTTATGAATTATACATTCAACAATACCAAAACCACCAATGTAACATTAAGCAGGAAAAGGAAAAGAAGATTTCTTGGCTTTTTGTTAGGTGTTGGATCTGCAATCGCTAGTGGCATTGCCGTATCCAAGGTCCTGCACCTAGAAGGGGAAGTGAACAAAATCAAAAGTGCTCTACTATCCACAAACAAGGCTGTAGTCAGCTTATCTAATGGAGTCAGTGTCTTGACCAGCAAGGTGTTAGATCTCAAAAACTATATAGATAAACAGTTGTTACCTGTTGTAAACAAGCAAAGCTGTAGAATATCAAACATTGAAACTGTGATAGAGTTCCAACAAAAGAACAACAGACTACTAGAGATTACCAGAGAATTTAGTGTTAATGCAGGTGTAACTACACCTGTAAGCACTTATATGTTAACTAATAGTGAATTATTATCATTAATCAATGATATGCCTATAACAAATGATCAGAAAAAGTTAATGTCTAACAATGTTCAAATAGTTAGACAGCAAAGTTACTCTATCATGTCAATAATAAAGGAGGAAGTCTTAGCATATGTAGTACAATTACCACTATATGGTGTAATAGATACACCTTGTTGGAAACTGCACACATCCCCTCTATGTACAACCAACACAAAGGAAGGGTCCAACATCTGCTTAACAAGAACCGACAGAGGATGGTACTGTGACAATGCAGGATCAGTATCCTTTTTCCCACAAGCTGAAACATGTAAAGTTCAATCGAATCGGGTATTTTGTGACACAATGAACAGTTTAACATTACCAAGTGAGGTAAATCTCTGCAACATTGACATATTCAACCCCAAATATGATTGTAAAATTATGACTTCAAAAACAGATGTAAGCAGCTCCGTTATCACATCTCTAGGAGCCATTGTGTCATGCTATGGCAAAACCAAATGTACAGCATCCAATAAAAATCGTGGGATCATAAAGACATTTTCTAACGGATGTGATTATGTATCAAATAAGGGGGTGGATACTGTGTCTGTAGGTAATACATTATATTATGTAAATAAACAAGAAGGCAAAAGTCTCTATGTAAAAGGTGAACCAATAATAAATTTCTATGATCCATTAGTGTTCCCCTCTGATGAATTTGATGCATCAATATCTCAAGTCAATGAGAAGATTAACCAGAGTCTAGCATTTATCCGTAAATCAGATGAATTATTACATAATGTAAATGCTGGTAAATCCACCACAAATATCATGATAACTACTATAATTATAGTAATTATAGTAATATTGTTATCATTAATTACAGTTGGACTGCTTCTATACTGCAAGGCCAGAAGCACACCAGTTACACTAAGTAAGGATCAACTGAGTGGTATAAATAATATTGCATTTAGTAGCTGAATAAAAATAGCACCTAATCATATTCTTACAATGGTTCACTATTTGACCATAGATAACCCATCTATCATTGGATTTTCTTAAAATTTGAACTTCATCATAACTTTCATCTATAAACCATCTCACTTACACTATTTAAGTAGATTCCTATTTTATAGTTATATAAAACAATTGAATACCAGATTAACTTACTATTTGTAAAAATGAAAACTGGGGCAAATATGTCACGAAGGAATCCTTGCAAATTTGAAATTCGAGGTCATTGCTTGAATGGTAAGAGGTGTCATTTTAGTCATAATTATTTTGAATGGCCACCCCATGCACTGCTTGTAAGACAAAATTTTATGTTAAACAGAATACTTAAGTCTATGGATAGAAGCATAGATACTTTATCAGAAATAAGTGGAGCTGCAGAGTTGGACAGAACAGAAGAGTATGCCCTCGGTGTAGTTGGAGTGCTAGAGAGTTATATAGGATCAATAAATAATATAACTAAACAATCAGCATGTGTTGCCATGAGCAAACTCCTCACTGAACTCAACAGCGATGACATCAAAAAACTAAGGGACAATGAAGAGCCAAATTCACCCAAGGTAAGAGTGTACAATACTGTCATATCATATATTGAAAGCAACAGGAAAAACAATAAACAAACTATCCATCTGTTAAAAAGATTGCCAGCAGACGTATTGAAGAAAACCATCAAAAACACATTGGATATCCACAAGAGCATAACTATCAATAACCCAAAAGAATCAACTGTTAGTGATACGAACGACCATGCCAAAAATAATGATACTACCTGACAAATATCCTTGTAGTATAAATTCCATACTAATAACAAATAATTGTAGAGTCACTATGTATAATCAAAAAAACACACTATATATCAATCAAAACAACCAATATAACCATATATACTCACCGAATCAACCATTCAATGAAATCCATTGGACCTCTCAAGACTTGATTGATGCAACTAAAAATTTTCTACAACATCTAGGTATCACTGATGATATATACACAATATATATATTAGTGTCATAACACTCAATCCTAATACTTACCACATCATCAAATTATCAACTCAAACAATTCAAGCCATGGGACAAAATGGATCCCATTATTAGTGGAAATTCTGCCAATGTTTATCTAACTGATAGTTATTTAAAAGGTGTTATTTCTTTCTCAGAATGTAACGCCTTAGGAAGTTACATATTCAATGGTCCTTATCTCAAAAATGATTATACCAACTTAATTAGTAGACAAAATCCATTAATAGAACACATAAATCTAAAGAAACTAAATATAACACAGTCCTTAATATCTAAGTATCATAAAGGTGAAATAAAAATAGAAGAACCTACTTACTTTCAGTCATTACTTATGACATACAAGAGTATGACCTCGTCAGAACAGATTACTACTACTAATTTACTTAAAAAGATAATAAGAAGAGCTATAGAAATCAGTGATGTCAAAGTCTATGCTATATTGAATAAACTGGGGCTCAAAGAAAAGGACAAGATTAAATCCAACAATGGACAAGATGAAGACAACTCAGTTATTACTACCATAATCAAAGATGATATACTTTTAGCTGTCAAGGATAATCAATCTCATCTTAAAGCAGACAAAAATCACTCCACAAAACAAAAAGATACAATCAAAACAACACTCTTGAAGAAATTAATGTGTTCGATGCAACATCCTCCATCATGGTTAATACATTGGTTTAATTTATACACAAAATTAAATAGCATATTAACACAGTATCGATCTAGTGAGGTAAAAAACCATGGTTTTATATTGATAGATAATTATACTCTTAATGGATTCCAATTTATTTTGAATCAATATGGTTGTATAGTTTATCATAAGGAACTCAAAAGAATTACTGTGACAACTTATAATCAATTCTTGACATGGAAAGATATTAGCCTTAGTAGATTAAATGTTTGTTTGATTACATGGATTAGTAACTGTTTGAACACATTAAACAAAAGCTTAGGCTTAAGATGTGGATTCAATAATGTTATCTTGACACAATTATTCCTTTATGGAGATTGTATACTAAAACTATTCCACAATGAGGGGTTCTACATAATAAAAGAGGTAGAGGGATTTATTATGTCTCTAATTTTAAATATAACAGAAGAAGATCAATTCAGAAAACGGTTTTATAATAGCATGCTCAACAACATCACAGATGCTGCCAATAAAGCTCAGAAAAATCTGCTATCAAGAGTATGTCATACATTATTAGATAAGACAGTATCCGATAATATAATAAATGGCAGATGGATAATTCTATTGAGTAAGTTCCTTAAATTAATTAAGCTTGCAGGTGACAATAACCTTAACAATCTGAGTGAATTATATTTTTTGTTCAGAATATTTGGACACCCAATGGTAGATGAAAGACAAGCCATGGATGCTGTTAAAGTTAATTGCAACGAGACCAAATTTTACTTGTTAAGCAGTTTGAGTATGTTAAGAGGTGCCTTTATATATAGAATTATAAAAGGGTTTGTAAATAATTACAACAGATGGCCTACTTTAAGAAATGCCATTGTTTTACCCTTAAGATGGTTAACTTACTATAAACTAAACACTTATCCTTCCTTGTTGGAACTTACAGAAAGAGATTTGATTGTTCTATCAGGACTACGTTTCTATCGAGAGTTTCGGTTGCCTAAAAAAGTGGATCTTGAAATGATCATAAATGATAAGGCTATATCACCTCCTAAAAATTTAATATGGACTAGTTTCCCTAGAAATTATATGCCGTCACACATACAAAATTATATAGAACATGAAAAATTAAAATTCTCTGAGAGTGATAAATCTAGAAGAGTGTTAGAGTACTATTTAAGAGATAACAAATTCAATGAATGTGATTTATACAACTGTGTAGTTAATCAAAGTTATCTTAACAACCCTAATCATGTGGTATCATTGACAGGCAAAGAAAGAGAACTCAGTGTAGGTAGAATGTTTGCAATGCAACCAGGAATGTTCAGACAAGTTCAAATATTAGCAGAGAAAATGATAGCTGAAAACATATTACAATTTTTCCCTGAAAGTCTTACAAGATATGGTGATCTAGAACTACAGAAAATATTAGAATTGAAAGCTGGAATAAGTAACAAATCAAATCGTTACAATGATAATTACAACAATTACATTAGTAAGTGCTCTATCATCACAGATCTCAGCAAATTCAACCAAGCATTTCGATATGAAACATCATGTATTTGTAGTGATGTACTGGATGAACTGCATGGTGTACAATCTCTATTTTCCTGGTTACATTTAACTATTCCTCATGTCACAATAATATGCACATATAGGCATGCACCCCCCTATATAAAAGATCCTATTGTAGATCTTAACAATGTAGATGAGCAAAGTGGATTATATAGATATCATATGGGTGGTATCGAAGGGTGGTGTCAAAAACTATGGACCATAGAAGCTATATCACTATTAGATCTAATATCTCTCAAAGGGAAATTCTCAATTACTGCTTTAATTAATGGTGACAATCAATCAATAGATATAAGTAAACCAGTCAGACTCATGGAAGGTCAAACTCATGCTCAAGCAGATTATTTACTAGCATTAAATAGTCTTAAATTACTGTATAAAGAGTATGCAGGAATAGGCCACAAATTAAAAGGAACTGAGACTTATATATCAAGAGATATGCAATTTATGAGTAAAACAATCCAACATAATGGTGTATATTACCCAGCTAGTATAAAGAAAGTCCTAAGAGTGGGACCGTGGATAAACACTATACTTGATGACTTCAAAGTGAGTCTAGAATCTATAGGTAGTTTGACACAAGAATTAGAATATAGAGGTGAAAGCCTATTATGCAGTTTAATATTTAGAAATGTATGGTTATATAATCAAATTGCATTACAACTAAAAAATCATGCACTATGTAACAACAAATTATATTTGGACATATTAAAGGTTCTAAAACACTTAAAAACCTTTTTTAATCTTGATAATATTGATACAGCATTAACATTGTATATGAATTTGCCCATGTTATTTGGTGGTGGTGATCCAAACTTGTTATATCGAAGTTTCTATAGAAGAACTCCTGATTTCCTCACAGAGGCTATAGTTCACTCTGTGTTCATACTTAGTTATTATACAAACCATGATTTAAAAGATAAACTTCAAGATCTGTCAGATGATAGATTGAATAAGTTCTTAACATGCATAATCACGTTTGACAAAAACCCTAATGCTGAATTCGTTACATTGATGAGAGATCCTCAAGCTTTAGGATCTGAGAGGCAAGCTAAAATTACTAGCGAAATCAATAGACTGGCAGTCACCGAGGTTTTGAGCACAGCTCCAAACAAAATATTCTCCAAGAGTGCACAACACTATACCACTACAGAGATAGATCTTAATGATATTATGCAAAATATAGAACCTACATATCCTCACGGGCTAAGAGTTGTTTATGAAAGTTTACCCTTTTATAAAGCAGAGAAAATAGTAAATCTTATATCCGGTACAAAATCTATAACTAACATACTGGAAAAGACTTCTGCCATAGACTTAACAGATATTGATAGAGCCACTGAGATGATGAGGAAAAACATAACTTTGCTTATAAGATTATTACCATTAGATTGTAACAGAGATAAAAGAGAAATATTGAGTATGGAAAACCTAAGTATTACTGAATTAAGCAAATATGTTAGAGAAAGATCTTGGTCTTTATCCAATATAGTTGGTGTTACATCACCCAGTATCATGTATACAATGGACATCAAATATACAACAAGCACTATAGCTAGTGGCATAATCATAGAGAAATATAATGTCAACAGTTTAACACGTGGTGAGAGAGGACCCACTAAACCATGGGTTGGTTCATCTACACAAGAGAAAAAAACAATGCCAGTTTATAATAGACAAGTTTTAACCAAAAAACAGAGAGATCAAATAGATCTATTAGCAAAATTGGATTGGGTGTATGCATCTATAGATAACAAGGATGAATTTATGGAGGAACTTAGCATAGGAACTCTTGGGTTAACATATGAGAAGGCCAAAAAATTATTTCCACAATATTTAAGTGTTAACTATTTGCATCGTCTTACAGTCAGTAGTAGACCATGTGAATTCCCTGCATCTATACCAGCTTATAGAACTACAAATTATCACTTTGATACTAGCCCTATTAATCGCATATTAACAGAAAAGTATGGTGATGAAGATATTGATATAGTATTCCAAAACTGTATAAGCTTTGGCCTTAGCTTAATGTCAGTAGTAGAACAATTTACTAATGTATGTCCTAACAGAATTATTCTCATACCCAAGCTTAATGAGATACATTTGATGAAACCTCCCATATTCACAGGTGATGTTGATATTCACAAGTTAAAACAAGTGATACAAAAACAGCATATGTTTTTACCAGACAAAATAAGTTTGACTCAATATGTGGAATTATTCTTAAGTAATAAAACACTCAAATCTGGATCTAATGTTAATTCTAATTTAATATTGGCGCATAAGATATCTGACTATTTTCATAATACTTACATTTTAAGTACTAATTTAGCTGGACATTGGATTCTTATTATACAACTTATGAAAGATTCTAAGGGCATTTTTGAAAAAGATTGGGGAGAGGGATATATAACTGATCATATGTTCATTAATTTGAAAGTTTTCTTCAATGCTTATAAGACATATCTCTTGTGTTTTCATAAAGGTTACGGCAGAGCAAAGCTGGAGTGTGATATGAATACTTCAGATCTCCTATGTGTATTGGAATTAATAGACAGTAGTTATTGGAAGTCTATGTCTAAAGTGTTTTTAGAACAAAAAGTTATCAAATACATTCTTAGCCAGGATGCAAGTTTACATAGAGTAAAAGGATGTCATAGCTTCAAACTATGGTTTCTTAAACGTCTTAATGTAGCAGAATTCATAGTTTGCCCTTGGGTTGTTAACATAGATTATCATCCAACACATATGAAAGCAATATTAACTTATATAGATCTTGTTAGAATGGGATTGATAAATATAGATAGAATATACATTAAAAATAAACACAAATTCAATGATGAATTTTATACTTCTAATCTTTTCTACATTAATTATAACTTCTCAGATAATACTCATCTATTAACTAAACATATAAGGATTGCTAATTCTGAATTAGAAAGTAATTACAACAAATTATATTATCCTACACCAGAAACCCTAGAAAATATACTAACCAATCCGGTTAAAAGTAATGATAAAAAGACACTGAGTGACTATTGTATAGGTAAAAATGTTGACTCAATAATGTTACCATCGTTATCTAATAAGAAGCCTATTAAATCGTCTACGATGATTAGAACCAATTACAGCAGACAAGATTTGTATAATTTATTTCCTACGGTTGTGATTGATAAAATTATAGATCATTCAGGTAATACAGCCAAATCTAACCAACTTTACACTACTACTACTCATCAAATTTCTTTAGTGCACAATAGTACATCACTTTATTGCATGCTTCCTTGGCATCATATTAATAGATTCAATTTTGTATTTAGTTCGACAGGTTGTAAAATTAGTATAGAGTATATTTTAAAAGATCTTAAAATTAAGGATCCTAATTGTATAGCATTTATAGGTGAAGGAGCAGGGAATTTATTATTGCGTACAGTAGTGGAACTTCATCCTGATATAAGATATATTTACAGAAGTCTGAAAGATTGCAATGATCATAGTTTACCAATTGAGTTTTTAAGGCTGTACAATGGACATATCAACATTGATTATGGTGAAAATTTGACCATTCCTGCTACAGATGCAACCAACAACATTCATTGGTCTTATTTACATATAAAGTTTGCTGAACCTATCAGTCTTTTTGTCTGTGATGCTGAATTGCCTGTAACAGTCAACTGGAGTAAGATTATAATAGAGTGGAGCAAGCATGTAAGGAAATGCAAGTACTGTTCTTCAGTTAATAAATGTACGTTAATAGTAAAGTATCATGCTCAAGATGATATCGATTTCAAATTAGACAATATAACTATATTAAAAACTTATGTATGCTTAGGTAGTAAGTTAAAGGGATCTGAAGTTTACTTAGTCCTTACAATAGGTCCTGCAAATGTGTTCCCAGTGTTTAATGTAGTGCAAAATGCTAAATTGATACTATCAAGAACCAAAAATTTCATCATGCCTAAGAAGGCTGATAAAGAGTCTATTGATGCAAATATTAAGAGTTTGATACCCTTTCTTTGTTACCCTATAACAAAAAAAGGAATTAATACTGCATTGTCTAAATTAAAGAGTGTTGTTAGTGGAGATATACTATCATATTCTATAGCTGGACGTAATGAAGTTTTCAGCAATAAACTTATAAATCATAAGCATATGAACATCTTAAAGTGGTTCAATCATGTTTTAAATTTCAGATCAACAGAATTAAACTATAATCATTTATATATGGTAGAATCTACATATCCTCATCTAAGTGAATTGTTAAACAGCTTGACAACCAATGAACTTAAANNNNNNNNNNNNNNNNNNNNNNNNNNNNNNNNNNNNNNNNNNNNNNNNNNNNNNNNNNNNNNNNNNNNNNNNNNNNNNNNNNNNNNNNNNNNNNNNNNNNNNNNNNNNNNNNNNNNNNNNNNNNNNNNNNNNNNNNNNNNNNNNNNNNNNNNNNNNNNNNNNNNNNNNNNNNNNNNNNNNNNNNNNNNNNNNNNNNNNNNNNNNNNNNNNNNNNNNNNNNNNNNNNNNNNNNNNNNNNNNNNNNNNNNNNNNNNNNNNNNNNNNNNNNNNN
>hRSV/A/Germany/NRW-HHU-4/2008
NNNNNNNNNNNNNNNNNNNNNNNNNNNNNNNNNNNNNNNNNNNNNNNNNNNNNNNNNNNNNNNNNNNNNNNNNNNNNNNNNNNNNNNNNNNNNNNNNNNNNNNNNNNNNNNNNNNNNNNNNNNNNNNNNNNNNNNNNNNNNNNNNNNNNNNNNNNNNNNNNNNNNNNNNNNNNNNNNNNNNNNNNNNNNNNNNCAAATTAATACAGTTAACTAATGCTTTGGCTAAGGCAGTTATACATACAATCAAATTGAATGGCATTGTATTTGTGCATGTTATTACAAGTAGTGATATTTGCCCCAACAATAACATTGTAGTGAAATCCAATTTCACAACAATGCCAGTATTACAAAATGGAGGTTATATATGGGAAATGATGGAATTAACACACTGCTCTCAACCTAATGGCCTAATAGATGACAATTGTGAAATTAAATTCTCCAAAAAACTAAGTGATTCAACAATGACCAATTATATGAATCAATTATCTGAATTACTTGGATTTGACCTCAATCCATAAATCATAATAAATATCAACTAGCAAATCAATGTCACTAACACCATTAGTTAATATAAAACTTGACAGAAGATAAAAATGGGGCAAATAAATCAATTCAGCCGACCCAACCATGGACACAACACACAATGATCCCACACTACAAAGACTGATGATCACAGACATGAGACCATTATCACTTGAGACTATAATAACATCTCTAACCAGAGATATCATAACACATAAATTTATATACTTGATAAATCATGAATGCATAGTGAGAAAACTTGATGAAAGACAGGCCACATTTACATTTCTGGTCAACTATGAAATGAAACTATTGCACAAAGTGGGAAGCACTAAATATAAAAAATATACTGAATACAACACAAAATATGGCACTTTCCCTATGCCAATATTTATCAATCATGATGGGTTCTTAGAATGCATTGGCATTAAGCCTACCAAGCACACACCAATAATATACAAGTATGATCTCAATCCATGAATATCAAAATAAGATTCAAAAAATCCGAAATAACAACTTTATGCATAATCACACTCCATAGTCCAAATGGAGCCTGAAAATTATAGTTATTTAAAATTAAGGAGATAAATAAGATGAAAGATGGGGCAAATACAAAAATGGCTCTTAGCAAAGTCAAGTTGAATGATACACTCAACAAAGATCAACTTCTATCATCCAGCAAATATACCATCCAACGGAGCACAGGAGACAGCATTGACACTCCTAATTATGATGTGCAGAAACACATTAATAAGTTATGTGGCATGTTATTAATCACAGAAGATGCTAATCATAAATTCACTGGGTTAATAGGTATGTTATATGCTATGTCTAGATTAGGAAGAGAAGACACCATAAAAATACTCAAAGATGCGGGATATCATGTTAAGGCAAATGGAGTGGATGTAATAACACATCGTCAAGACATTAATGGGAAAGAAATGAAATTTGAAGTGTTAACATTAGCAAGCTTAACAACTGAAATTCAAATCAACATTGAGATAGAATCTAGAAAGTCCTACAAAAAAATGCTAAAAGAAATGGGAGAGGTGGCTCCAGAATACAGGCATGACTCTCCTGACTGTGGGATGATAATATTATGTATAGCAGCATTAGTAATAACCAAATTAGCAGCAGGAGATAGATCTGGTCTTACAGCTGTGATTAGGAGAGCTAATAATGTCCTAAAAAATGAAATGAAACGTTATAAAGGTTTATTACCCAAGGATATAGCCAACAGCTTCTATGAAGTGTTTGAAAAATATCCTCACTTTATAGATGTTTTTGTTCATTTTGGTATAGCACAATCTTCTACCAGAGGTGGCAGTAGAGTTGAAGGGATTTTTGCAGGATTGTTTATGAATGCCTATGGTGCAGGGCAAGTGATGTTACGGTGGGGGGTCTTAGCAAAATCAGTTAAAAACATTATGTTAGGACACGCTAGTGTACAAGCAGAAATGGAACAAGTTGTGGAGGTGTATGAGTATGCTCAGAAATTGGGTGGAGAAGCAGGATTCTACCATATATTGAACAACCCAAAAGCATCACTATTATCTTTGACTCAATTTCCTCACTTCTCTAGTGTAGTATTGGGCAATGCTGCTGGCCTAGGCATAATGGGAGAATACAGAGGTACACCAAGGAATCAAGATTTATATGATGCTGCAAAAGCATATGCTGAACAACTCAAAGAAAATGGTGTGATTAACTACAGTGTATTAGATTTGACAGCAGAAGAACTAGAGGCTATCAAACATCAGCTTAATCCAAAAGATAATGATGTAGAGCTTTGAGTTAATAAAAAAGTGGGGCAAATAAATCATCATGGAAAAGTTTGCTCCTGAATTCCATGGAGAAGATGCAAACAACAGAGCCACCAAATTCCTAGAATCAATAAAGGGCAAATTCACATCACCCAAAGATCCCAAGAAAAAAGATAGTATCATATCTGTCAACTCAATAGATATAGAAGTAACCAAAGAAAGCCCTATAACATCAAATTCAACCATTATAAACCCAATAAATGAGACAGATGATACTGTAGGGAACAAGCCCAATTATCAAAGAAAGCCTCTAGTAAGTTTCAAAGAAGACCCTACGCCAAGTGATAATCCTTTTTCAAAACTATACAAAGAAACCATAGAAACATTTGATAACAATGAAGAAGAATCTAGCTATTCATATGAAGAAATAAATGATCAGACAAACGATAATATAACAGCAAGATTAGATAGGATTGATGAGAAATTAAGTGAAATACTAGGAATGCTTCACACATTAGTAGTAGCGAGTGCAGGACCTACATCTGCTCGGGATGGTATAAGAGATGCCATGGTTGGTTTAAGAGAAGAAATGATAGAAAAAATCAGAACTGAAGCATTAATGACCAATGACAGACTAGAAGCTATGGCAAGACTCAGGAATGAAGAAAGTGAAAAGATGGCAAAAGACACATCAGATGAAGTGTCTCTCAATCCAACATCAGAGAAACTGAACAACCTGTTGGAAGGGAATGATAGTGACAATGATCTATCACTTGAAGATTTCTGATTAGCTACCAAACTGTACATCAAAACACAACACCAATAGAAAACCAACAAACAAACCAACTCACCCATCCAACCAAGCATCTATCTGCCGATTAGCCAACCAGCCAAAAAACAACCTGCCAATCTAAAACTAGCCACCCGGAAAAAATTGATACTATAGTTACAAAAAAAGATGGGGCAAATATGGAAACATACGTGAACAAACTTCACGAGGGCTCCACATACACAGCTGCTGTTCAATACAATGTCCTAGAAAAAGACGATGATCCTGCATCACTTACAATATGGGTGCCCATGTTCCAATCATCCATGCCAGCAGATCTACTCATAAAAGAACTAGCCAATGTCAATATACTAGTGAAACAAATATCCACACCCAAGGGACCCTCATTAAGAGTCATGATAAACTCAAGAAGTGCAGTGCTAGCACAAATGCCCAGCAAATTTACCATATGTGCCAATGTGTCCTTGGATGAAAGAAGCAAGCTGGCATATGATGTAACCACACCCTGTGAAATTAAGGCATGCAGTCTAACATGCCTAAAATCAAAAAATATGTTAACTACAGTTAAAGATCTCACTATGAAAACACTCAACCCAACACATGACATCATTGCTTTATGTGAATTTGAAAATATAGTAACATCAAAAAAAGTCATAATACCAACATACCTAAGATCTATCAGCGTCAGAAATAAAGATCTGAACACACTTGAAAATATAACAACCACTGAATTCAAAAATGCCATTACAAATGCAAAAATCATCCCTTACTCAGGATTACTGTTAGTCATCACAGTGACTGACAACAAAGGAGCATTCAAATACATAAAGCCACAAAGTCAATTCATAGTAGATCTTGGAGCTTACCTAGAAAAAGAAAGTATATATTATGTTACAACAAATTGGAAGCACACAGCTACACGATTTGCAATCAAACCCATGGAAGATTAACCTTTTTCCTCTACATCAATGAGTAGATTCATACAAACTTTCTAACTACATTTTTCACTTCACAATCATAATCACCAACCCTCTGTGGTTCAATCAATCAAACAAAACTCATCAGGAGTTCCAGATCATCCCAAGTCATTATTCATCAGATCCAGTACTCAAATAAGTTAATAAAAAATCCACATGGGGCAAATAATCATTGAGGGAAATCCAACTAATCACAACATCTGTCAACATAGACAAGTCAACACGCTAGATAAAATCAACCAATGGAAAATACATCCATAACTATAGAATTCTCAAGCAAATTCTGGCCTTACTTTACACTAATACACATGATAACAACAATAATCTCTTTGATAATCATAATCTCCATCATGATTGCAATACTAAACAAACTCTGCGAATATAATGTATTCCATAACAAAACCTTTGAGCTACCAAGAGCTCGAGTCAATACATAGCATTCACCAATCTGATAGCTCAAAACAGTAACCTTGCATTTGTAAGTGAACTACCCTCACCTCTTCACAAAACCACATCAACATCTCACCATGCAAGCTATCATCTATACCATAAAGTAGTTAATTAAAAATAGTCATAACAATGAACTAGGATATTAAGACCAAAAACAACGTTGGGGCAAATGCAAACATGTCCAAAACCAAGGACCAACGCACCGCCAAGACACTAGAAAGGACCTGGGACACTCTCAATCATCTATTATTTATATCATCGTGCTTATACAAGTTAAATCTTAAATCTATAGCACAAATCACATTATCTATTTTGGCAATGATAATCTCAACCTCACTTATAATTGCAGCCATCATATTCATAGCCTCGGCAAACCACAAAGTCACACTAACAACTGCAATCATACAAGATGCAACGAACCAGATCAAGAACACAACCCCAACATACCTCACCCAGAATCCCCAGCTTGGAATCAGCTTCTCCAATCCGTCCGGAACTACATCACAATCCACCACCATACTAGCTTCAACAACACCAAGTGCTGAGTCAACCCCACAATCCACAACAGTCAAGATCAAAAACACAACAACAACCCAAATACAACCTAGCAAACCCACCACAAAACAACGCCAAAATAAACCACAAAACAAACCCAACAATGATTTTCACTTTGAAGTGTTCAATTTTGTACCCTGCAGCATATGCAGCAACAATCCAACCTGCTGGGCCATCTGCAAGAGAATACCAAACAAAAAACCTGGAAAGAAAACCACCACCAAGCCCACAAAAAAACCAACCATCAAGACAACCAAAAAAGATCCCAAACCTCAAACCACAAAACCAAAGGAAGTGCTCACCACCAAGCCCACAGAAAAGCCAACCATCGACACCACCAAAACAAACATCAGAACTACACTGCTCACCTCCAACACCACAGGAAATCCAGAACACACAAGTCAAGAGGAAACCCTCCACTCAACCACCTCCGAAGGCAATCTAAGCCCATCACAAGTCTATACAACATTCGAGTACCTATCACAATCTCCATCTTCATCCAACACAACAAAATGATAGTCATTAAAAAGCGTATTGTTGCAAAAAGCCATGACCAAATCAAACAGAATCAAAATCAACTCTGGGGCAAATAACAATGGAGTTGCCAATCCTCAAAACAAATGCTATTACCACAATCCTTGCTGCAGTCACACTCTGTTTCGCTTCCAGTCAAAACATCACTGAAGAATTTTATCAATCAACATGCAGTGCAGTTAGCAAAGGCTATCTTAGTGCTCTAAGAACTGGTTGGTATACTAGTGTTATAACTATAGAATTAAGTAATATCAAGGAAAATAAGTGTAATGGTACAGACGCTAAGGTAAAATTAATAAAACAAGAATTAGATAAATATAAAAATGCTGTAACAGAATTGCAGTTGCTCATGCAAAGCACACCAGCAGCCAACAGTCGAGCCAGAAGAGAACTACCAAGATTTATGAATTATACACTCAACAATACCAAAAACACCAATGTAACATTAAGCAAGAAAAGGAAAAGAAGATTTCTTGGATTTTTGTTAGGTGTTGGATCTGCAATCGCCAGTGGCATTGCCGTATCCAAGGTCCTGCACCTAGAAGGGGAAGTGAACAAAATCAAAAGTGCTCTACTATCCACAAACAAGGCTGTAGTCAGCTTATCTAATGGAGTTAGTGTCTTAACCAGCAAAGTGTTAGACCTCAAAAACTATATAGATAAACAGTTGTTACCTATTGTTAACAAGCAAAGCTGCAGCATATCAAACATTGAAACTGTGATAGAGTTCCAACAAAAGAACAACAGACTACTAGAGATTACCAGAGAATTTAGTGTTAATGCAGGTGTAACTACACCTGTAAGCACTTATATGTTAACTAATAGTGAGTTATTATCATTAATCAATGATATGCCTATAACAAATGATCAGAAAAAGTTAATGTCCAACAATGTTCAAATAGTTAGACAGCAAAGTTACTCTATCATGTCAATAATAAAGGAGGAAGTCTTAGCATATGTAGTACAATTACCACTATATGGTGTAATAGATACACCTTGTTGGAAACTACACACATCCCCTCTATGTACAACCAACACAAAGGAAGGATCCAACATCTGCTTAACAAGAACCGACAGAGGATGGTACTGTGACAATGCAGGATCAGTATCCTTTTTCCCACAAGCTGAAACATGTAAAGTTCAATCGAATCGGGTATTTTGTGACACAATGAACAGTTTAACATTACCAAGTGAGGTAAATCTCTGCAACATTGACATATTCAACCCCAAATATGATTGCAAAATTATGACTTCAAAAACAGATGTAAGCAGCTCCGTTATCACATCTCTAGGAGCCATTGTGTCATGCTATGGCAAAACCAAATGTACAGCATCCAATAAAAATCGTGGGATCATAAAGACATTTTCTAACGGGTGTGATTATGTATCAAATAAGGGGGTGGATACTGTGTCTGTAGGTAATACATTATATTATGTAAATAAGCAAGAAGGCAAAAGTCTCTATGTAAAAGGTGAACCAATAATAAATTTCTATGATCCATTAGTGTTCCCCTCTGATGAATTTGATGCATCAATATCTCAAGTCAATGAGAAAATTAATCAGAGTCTAGCATTTATCCGTAAATCAGATGAATTATTACATAATGTAAATGCTGGTAAATCCACCACAAATATCATGATAACTACTATAATTATAGTAATTATAGTAATATTGTTATCATTAATTGCAGTTGGACTACTTCTATACTGCAAGGCCAGAAGCACACCAGTCACATTAAGTAAGGATCAACTGAGTGGTATAAATAATATTGCATTTAGTAACTGAATAAAAATAGCACCTAATCATATTCTTACAATGGTTCACTATTTGACCATAGATAACCCATCTATCATTGGATTATCCTAAAATTTGAACTTCATCACAACTTTCATCTATAAACCATCTCACTTACACTATTTAAGTAGATTCCTATTTTATAGTTATATAAAACAATTGAATACCAAATTAACTTACTATTTGTAAAAATGAGAACTGGGGCAAATATGTCACGAAGGAATCCTTGCAAATTCGAAATTCGAGGTCATTGCTTGAATGGTAAGAGGTGTCATTTTAGTCATAATTATTTTGAATGGCCACCCCATGCACTGCTTGTAAGACAAAACTTTATGTTAAACAGAATACTTAAGTCTATGGATAAAAGCATAGATACTTTGTCAGAAATAAGTGGAGCTGCAGAGTTGGACAGAACAGAAGAGTATGCCCTCGGTGTAGTTGGAGTGCTAGAGAGTTATATAGGATCAATAAATAATATAACTAAACAATCAGCATGTGTTGCCATGAGCAAACTCCTCACTGAACTCAACAGCGATGACATCAAAAAACTAAGGGACAATGAAGAGCCAAACTCACCCAAAGTAAGAGTGTACAATACTGTCATATCATATATTGAAAGCAACAGGAAGAACAATAAACAAACTATCCATCTGTTAAAAAGATTGCCAGCAGACGTGTTGAAGAAAACCATCAAAAACACATTGGATATCCACAAGAGCATAACCATCAATAACCCAAAAGAATCAACTGTTAGTGATACGAACGACCATGCCAAAAATAATGATACTACCTGACAAATATCCTTGTAGTATAAATTCCATACTAATAACAAGTAATTGTAGAGTCACTATGTATAATCAAAAAAACACACTATATATCAATCAAAACAACCAAAATAACCATATATACCCACCGGATCAACCATTCAATGAAATCCATTGGACCTCTCAAGACTTGATTGATGCAACTCAAAATTTTCTACAACATCTAGGTATTACTGATGATATATACACAATATATATATTAGTGTCATAATACTCAATCCTAATACTTACCACATCATCAAATTATTAACTCAAACAATTCAAGCTATGGGACAAAATGGATCCCATTATTAGTGGAAATTCTGCTAATGTTTATCTAACTGATAGTTATTTAAAAGGTGTTATTTCTTTCTCAGAATGTAACGCTTTAGGAAGTTACATATTCAATGGTCCTTATCTCAAAAATGATTATACCAACTTAATTAGTAGACAAAATCCATTAATAGAACACATAAATCTAAAGAAACTAAATATAACACAGTCCTTAATATCTAAGTATCATAAAGGTGAAATAAAAATAGAAGAACCTACTTACTTTCAGTCATTACTTATGACATACAAGAGTATGACCTCGTCAGAACAGATTACTACTACTAATTTACTTAAAAAGATAATAAGAAGAGCTATAGAAATCAGTGATGTCAAAGTCTATGCTATATTGAATAAACTGGGGCTCAAAGAAAAAGACAAGATTAAATCCAATAATGGACAAGATGAAGACAACTCAGTTATTACTACCATAATCAAAGATGATATACTTTTAGCTGTCAAGGATAATCAATCTCATCTTAAAGCAGACAAAAATAAATCCACAAAACAAAAAGATACAATCAAAACAACACTTTTGAAGAAATTAATGTGTTCGATGCAACATCCTCCATCATGGTTAATACATTGGTTTAATTTATACACAAAATTAAACAGCATATTAACACAGTATCGATCTAGTGAGGTAAAAAACCATGGTTTTATATTGATAGATAATCATACTCTTAATGGATTCCAATTCATTTTGAATCAATATGGTTGTATAGTTTATCATAAGGAACTCAAAAGAATTACTGTGACAACTTATAATCAATTCTTGACATGGAAAGATATTAGCCTTAGTAGATTAAATGTTTGTTTGATTACATGGATTAGTAACTGTTTGAACACATTAAACAAAAGCTTAGGCTTAAGATGTGGATTCAATAATGTTATCTTGACACAATTATTCCTTTATGGAGATTGTATACTAAAACTATTCCACAATGAGGGGTTCTACATAATAAAAGAGGTAGAGGGATTTATTATGTCTCTAATTTTAAATATAACAGAAGAAGATCAATTCAGAAAACGGTTTTATAATAGTATGCTCAACAACATCACAGATGCCGCTAATAAAGCTCAGAAAAATCTGCTATCAAGAGTATGTCATACATTATTAGATAAGACAATATCAGATAATATAATAAATGGCAGATGGATAATTCTATTGAGTAAGTTCCTTAAATTAATTAAGCTTGCAGGTGACAATAACCTCAACAATCTGAGTGAATTATATTTTTTGTTCAGAATATTTGGACACCCAATGGTAGATGAAAGACAAGCCATGGATGCTGTTAAAGTTAATTGCAACGAGACCAAATTTTACTTGTTAAGTAGTTTGAGTATGTTAAGAGGAGCTTTTATATATAGAATTATAAAAGGGTTTGTAAATAATTACAACAGATGGCCTACTTTAAGAAATGCCATTGTTTTACCCTTAAGATGGTTAACTTACTATAAACTAAACACTTATCCTTCCTTGTTGGAACTTACAGAAAGAGATTTGATTGTTCTATCAGGACTACGTTTCTATCGAGAGTTTCGGTTGCCTAAAAAAGTGGATCTTGAAATGATCATAAATGATAAGGCTATATCACCTCCTAAAAATTTAATATGGACTAGTTTCCCTAGAAATTATATGCCGTCACACATACAAAATTATATAGAACATGAAAAATTAAAATTCTCTGATAGTGATAAATCAAGAAGAGTATTAGAGTACTATTTAAGAGATAACAAATTCAATGAATGTGATTTATACAACTGTGTAGTTAATCAAAGTTATCTTAACAACCCGAATCATGTGGTATCATTGACAGGCAAAGAAAGAGAACTCAGTGTAGGTAGAATGTTTGCAATGCAACCAGGAATGTTCAGACAAGTTCAAATATTAGCAGAGAAAATGATAGCTGAAAACATATTACAATTTTTCCCTGAAAGTCTTACAAGATATGGTGATCTAGAACTACAGAAAATATTAGAATTGAAAGCAGGAATAAGTAACAAATCAAATCGTTACAATGATAATTACAACAATTACATTAGTAAGTGCTCTATCATCACAGATCTCAGCAAATTCAATCAAGCATTTCGATATGAAACATCATGTATTTGTAGTGATGTACTGGATGAACTACATGGTGTACAATCTCTATTTTCCTGGTTACATTTAACTATTCCTCATGTCACAATAATATGCACATATAGGCATGCACCCCCCTATATAAAGGATCATATTGTAGATCTTAACAATGTAGATGAGCAAAGTGGATTATATAGATATCATATGGGTGGTATCGAAGGGTGGTGTCAAAAACTATGGACCATAGAAGCTATATCACTATTAGATCTAATATCTCTCAAAGGGAAATTCTCAATTACTGCTTTAATTAATGGTGACAATCAATCAATAGATATAAGTAAACCAGTCAGACTCATGGAAGGTCAAACTCATGCTCAAGCAGATTATTTGCTAGCATTAAATAGTCTTAAATTACTGTATAAAGAGTATGCAGGAATAGGCCACAAATTAAAAGGAACTGAGACTTATATATCAAGAGATATGCAATTTATGAGTAAAACGATCCAACATAACGGTGTATATTACCCAGCTAGTATAAAGAAAGTCCTAAGAGTGGGACCGTGGATAAACACTATACTTGATGACTTCAAAGTGAGTCTAGAATCTATAGGTAGTTTGACACAAGAATTAGAATATAGAGGCGAAAGTCTATTATGCAGTTTAATATTTAGAAATGTATGGTTATATAATCAAATTGCATTACAACTTAAAAATCATGCATTATGTAACAACAAATTATATTTGGACATATTAAAAGTTCTAAAACACTTAAAAACCTTTTTTAATCTTGATAACATTGATACAGCATTAACATTGTATATGAATTTGCCCATGTTATTTGGTGGTGGTGATCCCAACTTGTTATATCGAAGTTTCTATAGAAGAACTCCTGATTTCCTCACAGAGGCTATAGTTCACTCTGTGTTCATACTTAGTTATTATACAAACCATGATTTAAAAGATAAACTTCAAGATCTGTCAGATGATAGATTGAATAAGTTCTTAACATGCATAATCACGTTTGACAAAAACCCCAATGCTGAATTCGTTACATTGATGAGAGATCCTCAAGCTTTAGGATCTGAGAGGCAAGCTAAAATTACTAGCGAAATCAATAGACTGGCAGTTACCGAGGTTTTGAGCACAGCTCCAAACAAAATATTCTCCAAAAGTGCACAACACTATACCACTACAGAGATAGATCTTAATGATATTATGCAAAATATAGAACCTACATATCCTCACGGGCTAAGAGTTGTTTATGAAAGTTTACCCTTTTATAAAGCAGAGAAAATAGTAAATCTTATATCCGGTACAAAATCTATAACTAACATACTGGAAAAGACTTCTGCCATAGACTTAACAGATATTGATAGAGCCACTGAGATGATGAGGAAAAACATAACTTTGCTTATAAGGATATTACCATTAGATTGTAACAGAGATAAAAGAGAAATATTGAGTATGGAAAACCTAAGTATTACTGAATTAAGCAAATATGTTAGAGAAAGATCTTGGTCTTTATCCAATATAGTTGGTGTTACATCACCCAGTATCATGTATACAATGGACATAAAATATACAACAAGCACTATAGCTAGTGGCATAATCATAGAGAAATATAATGTCAACAGTTTAACACGTGGTGAGAGAGGACCCACTAAACCATGGGTTGGTTCATCTACACAAGAGAAAAAGACAATGCCAGTTTATAATAGACAAGTTTTAACCAAAAAACAGAGAGATCAAATAGATCTATTAGCAAAATTGGATTGGGTGTATGCATCTATAGATAACAAGGATGAATTTATGGAGGAACTTAGCATAGGAACTCTTGGGTTAACATATGAGAAGGCCAAAAAATTATTTCCACAATATTTAAGTGTTAACTATTTGCATCGTCTTACAGTCAGTAGTAGACCATGTGAATTCCCTGCATCTATACCAGCTTATAGAACTACAAATTATCACTTTGATACTAGCCCTATTAATCGCATATTAACAGAAAAGTATGGTGATGAAGATATTGATATAGTATTCCAAAACTGTATAAGCTTTGGCCTTAGCTTAATGTCAGTAGTAGAACAATTTACTAATGTATGTCCTAACAGAATTATTCTCATACCCAAGCTTAATGAGATACATTTGATGAAACCTCCTATATTCACAGGTGATGTTGATATTCACAAGTTAAAACAAGTGATACAAAAACAACATATGTTTTTACCAGACAAAATAAGTTTGACTCAATATGTGGAATTATTCTTAAGTAATAAAACACTCAAATCTGGGTCTAATGTTAATTCTAATTTAATATTGGCGCATAAGATATCTGACTATTTTCATAACACTTACATTTTAAGTACTAATTTAGCAGGACATTGGATTCTTATTATACAACTGATGAAAGATTCTAAGGGTATTTTTGAAAAAGATTGGGGAGAGGGATATATAACTGATCATATGTTCATTAATTTGAAAGTTTTCTTCAATGCTTATAAGACATATCTCTTGTGTTTTCATAAAGGTTACGGCAGAGCAAAGCTGGAGTGTGATATGAATACTTCAGATCTCCTATGTGTATTGGAATTAATAGACAGTAGTTATTGGAAGTCTATGTCTAAGGTGTTTTTAGAACAAAAAGTTATCAAATACATTCTTAGCCAGGATGCAAGTTTACATAGAGTAAAAGGATGTCATAGCTTCAAACTATGGTTTCTTAAACGTCTTAATGTAGCAGAATTCACAGTTTGCCCTTGGGTTGTTAACATAGATTATCATCCAACACATATGAAAGCAATATTAACTTATATTGATCTTGTTAGAATGGGATTGATAAATATAGATAGAATATACATTAAAAATAAACACAAGTTCAATGATGAATTTTATACTTCTAATCTTTTTTACATTAATTATAACTTCTCAGATAATACTCATCTATTAACTAAACATATAAGGATTGCTAATTCTGAATTAGAAAGTAATTACAACAAATTATATCATCCTACACCAGAAACCCTAGAAAATATACTAACCAATCCGGTTAAAAGTAATGATAAAAAGACACTGAGTGACTATTGTATAGGTAAAAATGTTGACTCAATAATGTTACCATCGTTATCTAATAAGAAGCTTATTAAATCGTCTACAATGATTAGAACCAATTACAGCAGACAAGATTTGTATAATTTATTTCCTACGGTTGTGATTGATAAAATTATAGATCATTCAGGTAATACAGCCAAATCTAACCAACTTTACACTACTACTTCTCATCAAATATCTTTAGTGCACAATAGCACATCACTTTATTGCATGCTTCCTTGGCATCATATTAATAGATTCAATTTTGTATTTAGTTCTACAGGTTGTAAAATTAGTATAGAGTATATTTTAAAAGATCTTAAAATTAAGGATCCTAATTGTATAGCATTCATAGGTGAAGGAGCAGGGAATTTATTATTGCGTACAGTAGTGGAACTTCATCCTGATATAAGATATATTTACAGAAGTCTGAAAGATTGCAATGATCATAGTTTACCAATTGAGTTTTTAAGGTTGTACAATGGGCATATCAACATTGATTATGGTGAAAATTTGACCATTCCTGCTACAGATGCAACCAACAACATTCATTGGTCTTATTTACATATAAAGTTTGCTGAACCTATCAGTCTTTTTGTCTGTGATGCTGAATTGCCTGTAACAGTCAACTGGAGTAAGATTATAATAGAGTGGAGCAAGCATGTAAGAAAATGCAAGTACTGTTCTTCAGTTAATAAATGTACATTAATAGTAAAACATCATGCTCAAGATGATATCGATTTCAAATTAGACAACATAACTATATTAAAAACTTATGTATGCTTAGGCAGTAAGTTAAAGGGATCTGAAGTTTATTTAGTCCTTACAATAGGTCCTGCAAATGTGTTCCCAGTATTTAATGTAGTACAAAATGCTAAATTGATACTATCAAGAACCAAAAATTTCATCATGCCTAAAAAAGCTGATAAAGAGTCTATTGATGCAAATATTAAGAGTTTGATACCCTTTCTTTGTTACCCTATAACAAAAAAAGGAATTAATACTGCATTGTCTAAATTAAAGAGTGTTGTTAGTGGAGATATACTATCATATTCTATAGCTGGACGTAATGAAGTTTTCAGCAATAAACTTATAAATCATAAGCATATGAACATCTTAAAGTGGTTCAATCATGTTTTAAATTTCAGATCAACAGAATTAAACTATAATCATTTATATATGGTAGAATCTACTTATCCTCATCTAAGTGAATTGTTAAACAGCTTGACAACCAATGAACTTAAANNNNNNNNNNNNNNNNNNNNNNNNNNNNNNNNNNNNNNNNNNNNNNNNNNNNNNNNNNNNNNNNNNNNNNNNNNNNNNNNNNNNNNNNNNNNNNNNNNNNNNNNNNNNNNNNNNNNNNNNNNNNNNNNNNNNNNNNNNNNNNNNNNNNNNNNNNNNNNNNNNNNNNNNNNNNNNNNNNNNNNNNNNNNNNNNNNNNNNNNNNNNNNNNNNNNNNNNNNNNNNNNNNNNNNNNNNNNNNNNNNNNNNNNNNNNNNNNNNNNNNNNNNNNNNN
>hRSV/A/Germany/NRW-HHU-5/2008
NNNNNNNNNNNNNNNNNNNNNNNNNNNNNNNNNNNNNNNNNNNNNNNNNNNNNNNNNNNNNNNNNNNNNNNNNNNNNNNNNNNNNNNNNNNNNNNNNNNNNNNNNNNNNNNNNNNNNNNNNNNNNNNNNNNNNNNNNNNNNNNNNNNNNNNNNNNNNNNNNNNNNNNNNNNNNNNNNNNNNNNNNNNNNNNNNCAAATTAATACAGTTAACTAATGCTTTGGCTAAGGCAGTTATACATACAATCAAATTGAATGGCATTGTATTTGTGCATGTTATTACAAGTAGCGATATTTGCCCTAATAATAATATTGTAGTGAAATCCAATTTCACAACAATGCCAGTATTACAAAATGGAGGTTATATATGGGAAATGATGGAATTAACACACTGCTCTCAACCTAATGGCCTAATAGATGACAATTGTGAAATTAAATTCTCCAAAAAACTAAGTGATTCAACAATGACCAATTATATGAATCAATTATCTGAATTACTTGGATTTGACCTCAATCCATAAATCATAATAAATATCAACTAGCAAATCAATGTCACTAACACCATTAGTTAATATAAAACTTGACAGAAGATAAAAATGGGGCAAATAAATCAATTCAGCCGACCCAACCATGGACACAACACACAATGATACCACACCACAAAGACTGATGATCACAGACATGAGACCATTATCACTTGAGACTATAATAACATCTCTAACCAGAGATATCATAACACATAAATTTATATACTTGATAAATCATGAATGCATAGTGAGAAAACTTGATGAAAGACAGGCCACATTTACATTTCTGGTCAACTATGAAATGAAACTATTGCACAAAGTGGGAAGCACTAAATATAAAAAATATACTGAATACAACACAAAATATGGCACTTTCCCTATGCCAATATTTATCAATCATGATGGGTTCTTAGAATGCATTGGCATTAAGCCTACCAAGCACACACCCATAATATACAAGTATGATCTCAATCCATGAATATCAAAATAAGATTCAAACAATCCGAAATAACAACTTTATGCATAATCACACTCCATAGTCCAAATGGAGCCTGAAAATTATAGTTATTTAAAATTAAGGAGAGACATAAGATGAAAGATGGGGCAAATACAAAAATGGCTCTTAGCAAAGTCAAGTTGAATGATACACTCAACAAAGATCAACTTCTATCATCCAGCAAATATACCATCCAACGGAGCACAGGAGACAGCATTGACACTCCTAATTATGATGTGCAGAAACACATTAATAAGTTATGTGGCATGTTATTAATCACAGAAGATGCTAATCATAAATTCACTGGGTTAATAGGTATGTTATATGCTATGTCTAGATTAGGAAGAGAAGACACCATAAAAATACTCAAAGATGCGGGATATCATGTTAAGGCAAATGGAGTGGATGTAACAACACATCGTCAAGACATTAATGGGAAAGAAATGAAATTTGAAGTGTTAACATTAGCAAGCTTAACAACTGAAATTCAAATCAACATTGAGATAGAATCTAGAAAGTCCTACAAAAAAATGCTAAAAGAAATGGGAGAGGTGGCTCCAGAATACAGGCATGACTCTCCTGACTGTGGGATGATAATATTATGTATAGCAGCATTAGTAATAACCAAATTAGCAGCAGGAGATAGATCTGGTCTTACAGCTGTGATTAGGAGAGCTAATAATGTCCTAAAAAATGAAATGAAACGTTATAAAGGTTTATTACCCAAGGATATAGCCAACAGCTTCTATGAAGTGTTTGAAAAATATCCTCACTTTATAGATGTTTTTGTTCATTTTGGTATAGCACAATCTTCTACCAGAGGTGGCAGTAGAGTTGAAGGGATTTTTGCAGGATTGTTTATGAATGCCTATGGTGCAGGGCAAGTGATGTTACGGTGGGGGGTCTTAGCAAAATCAGTTAAAAACATTATGTTAGGACACGCTAGTGTACAAGCAGAAATGGAACAAGTTGTGGAGGTGTATGAGTATGCTCAGAAATTGGGTGGAGAAGCAGGATTCTACCATATATTGAACAACCCAAAAGCATCACTATTATCTTTGACTCAATTTCCTCACTTCTCTAGTGTAGTATTGGGCAATGCTGCTGGCCTAGGCATAATGGGAGAATACAGAGGTACACCAAGGAATCAAGATTTATATGATGCTGCAAAAGCATATGCTGAACAACTCAAAGAAAATGGTGTGATTAACTACAGTGTATTAGACTTGACAGCAGAAGAACTAGAGGCTATCAAACATCAGCTTAATCCAAAAGATAATGATGTAGAGCTTTGAGTTAATAAAAAAGTGGGGCAAATAAATCATCATGGAAAAGTTTGCTCCTGAATTCCATGGAGAAGATGCAAACAACAGAGCCACCAAATTCCTAGAATCAATAAAGGGCAAATTCACATCACCCAAAGATCCCAAGAAAAAAGATAGTATCATATCTGTCAACTCAATAGATATAGAAGTAACCAAAGAAAGCCCTATAACATCAAATTCAACCATTATAAACCCAATAAATGAGACAGATGATACTGTAGGGAGCAAGCCCAATTATCAAAGAAAGCCTCTAGTAAGTTTCAAAGAAGACCCTACGCCAAGTGATAATCCTTTTTCAAAACTATACAAAGAAACCATAGAAACATTTGATAACAATGAAGAAGAATCTAGCTATTCATATGAAGAAATAAATGATCAGACAAACGATAATATAACAGCAAGATTAGATAGGATTGATGAGAAATTAAGTGAAATACTAGGAATGCTTCACACATTAGTAGTAGCGAGTGCAGGACCTACATCTGCTCGGGATGGTATAAGAGATGCCATGGTTGGTTTAAGAGAAGAAATGATAGAAAAAATCAGAACTGAAGCATTAATGACCAATGACAGACTAGAAGCTATGGCAAGACTCAGGAATGAAGAAAGTGAAAAGATGGCAAAAGACACATCAGATGAAGTGTCTCTCAATCCAACATCAGAGAAACTGAACAACCTGTTGGAAGGGAATGATAGTGACAATGATCTATCACTTGAAGATTTCTGATTAGCTACCAAACTGTACATCAAAACACAACACCAATAGAAAACCAACAAACAAACCAACTCACCCATCCAACCAAACATCTATCTGCCGATTAGCCAACCAGCCAAAAAACAACCAGCCAATCTAAAACTAGCCACCCGGAAAAAATCAATACTATAGTTACAAAAAAAGATGGGGCAAATATGGAAACATACGTGAACAAACTTCACGAGGGCTCCACATACACAGCTGCTGTTCAATACAATGTCCTGGAAAAAGACGATGATCCTGCATCACTTACAATATGGGTGCCCATGTTCCAATCATCCATGCCAGCAGATCTACTCATAAAAGAACTAGCCAATGTCAATATACTAGTGAAACAAATATCCACACCCAAGGGACCCTCATTAAGAGTCATGATAAACTCAAGAAGTGCAGTGCTAGCACAAATGCCTAGCAAATTTACCATATGTGCCAATGTGTCCTTGGATGAAAGAAGCAAGCTGGCATATGATGTAACCACACCCTGTGAAATTAAGGCATGCAGTCTAACATGCCTAAAATCAAAAAATATGTTAACTACAGTTAAAGATCTCACTATGAAAACACTCAACCCAACACATGACATCATTGCTTTATGTGAATTTGAAAATATAGTAACATCAAAAAAAGTCATAATACCAACATACCTAAGATCTATCAGCGTCAGAAATAAAGATCTGAACACACTTGAAAATATAACAACCACTGAATTCAAAAATGCCATTACAAATGCAAAAATCATCCCTTACTCAGGATTACTGTTAGTCATCACAGTGACTGACAACAAAGGAGCATTCAAATACATAAAGCCACAAAGTCAGTTCATAGTAGATCTTGGAGCTTACCTAGAAAAAGAAAGTATATATTATGTTACAACAAATTGGAAGCACACAGCTACACGATTTGCAATCAAACCCATGGAAGATTAACCTTTTTCCTCTACATCAATGAGTAGATTCATACAAACTTTCTAACTACATTCTTCACTTCACAATCATAATCACCAACCCTCTGTGGTTCAATCAATCAAACAAAACTCATCAGGAGTTCCAGATCATCCCAAGTCATTGTTCATCAGATCCAGTACTCAAATAAGTTAATAAAAAATCCACATGGGGCAAATAATCATTGAGGGAAATCCAACTAATCACAACATCTGTCAACATAGACAAGTCAACACGCTAGATAAAATCAACCAATGGAAAATACATCCATAACTATAGAATTCTCAAGCAAATTCTGGCCTTACTTTACACTAATACACATGATAACAACAATAATCTCTTTGATAATCATAATCTCCATCATGATTGCAATACTAAACAAACTCTGCGAATATAATGTATTCCATAACAAAACCTTTGAGCTACCAAGAGCTCGAGTCAATACATAGCATTCACCAATCTGATAGCTCAAAACAGTAACCTTGCATTTGTAAGTGAACTACCCTCACCTCTTCACAAAACCACATCAACATCTCACCATGCAAGCCATCATCTATACCATAAAGTAGTTAATTAAAAATAGTCATAACAATGAACTAGGATATTAAGACCAAAAACAACGTTGGGGCAAATGCAAACATGTCCAAAACCAAGGACCAACGCACCGCCAAGACACTAGAAAGGACCTGGGACACTCTCAATCATCTATTATTCATATCATCGTGCTTATACAAGTTAAATCTTAAATCTATAGCACAAATCACATTATCTATTTTGGCAATGATAATCTCAACCTCACTTATAATTGCAGCCATCATATTCATAGCCTCGGCAAACCACAAAGTCACACTAACAACTGCAATCATACAAGATGCAACGAACCAGATCAAGAACACAACCCCAACATACCTCACCCAGAATCCCCAGCTTGGAATCAGCTTCTCCAATCCGTCCGGAACTACATCACAACCCACCACCATACTAGCTTCAACAACACCAAGTGCTGAGTCAACCCCACAATCCACAACAGTCAAGATCAAAAACACAACAACAACCCAAATACAACCTAGCAAACCCACCACAAAACAACGCCAAAATAAACCACAAAACAAACCCAACAATGATTTTCACTTTGAAGTGTTCAATTTTGTACCCTGCAGCATATGCAGCAACAATCCAACCTGCTGGGCCATCTGCAAGAGAATACCAAACAAAAAACCTGGAAAGAAAACCACCACCAAGCCCACAAAAAAACCAACCATCAAGACAACCAAAAAAGATCCCAAACCTCAAACCACAAAACCAAAGGAAGTACTCACCACCAAGCCCACAGAAAAGCCAACCATCGACACCACCAAAACAAACATCAGAACTACACTGCTCACCTCCAACACCACAGGAAATCCAGAACACACAAGTCAAGAGGAAACCCTCCACCCAACCACCTCCGAAGGCAATCCAAGCCCATCACAAGTCCATACAACATCCGAGTACCTATCACAATCTCCATCTTCATCCAACACAACAAAATGATAGTCATTAAAAAGCGTATTGTTGCAAAAAGCCATGACCAAATCAAACAGAATCAAAATCAACTCTGGGGCAAATAACAATGGAGTTGCCAATCCTCAAAACAAATGCTATTACCACAATCCTTGCTGCAGTCACACTCTGTTTCGCTTCCAGTCAAAACATCACTGAAGAATTTTATCAATCAACATGCAGTGCAGTTAGCAAAGGCTATCTTAGTGCTCTAAGAACTGGTTGGTATACTAGTGTTATAACTATAGAATTAAGTAATATCAAGGAAAATAAGTGTAATGGTACAGACGCTAAGGTAAAATTAATAAAACAGGAATTAGATAAATATAAAAATGCTGTAACAGAATTGCAGTTGCTCATGCAAAGCACACCAGCAGCCAACAGTCGAGCCAGAAGAGAACTACCAAGATTTATGAATTATACACTCAACAATACCAAAAACACCAATGTAACATTAAGCAAGAAAAGGAAAAGAAGATTTCTTGGATTTTTGTTAGGTGTTGGATCTGCAATCGCCAGTGGCATTGCCGTATCCAAGGTCCTGCACCTAGAAGGGGAAGTGAACAAAATCAAAAGTGCTCTACTATCCACAAACAAGGCTGTAGTCAGCTTATCTAATGGAGTCAGTGTCTTAACCAGCAAAGTGTTAGACCTCAAAAACTATATAGATAAACAGTTGTTACCTATTGTTAACAAGCAAAGCTGCAGCATATCAAACATTGAAACTGTGATAGAGTTCCAACAAAAGAACAACAGACTACTAGAGATTACCAGAGAATTTAGTGTTAATGCAGGTGTAACTACACCTGTAAGCACTTATATGTTAACTAATAGTGAATTATTATCATTAATCAATGATATGCCTATAACAAATGATCAGAAAAAGTTAATGTCCAACAATGTTCAAATAGTTAGACAGCAAAGTTACTCTATCATGTCAATCATAAAGGAGGAAGTCTTAGCATATGTAGTACAATTACCACTATATGGTGTAATAGATACACCTTGTTGGAAACTACACACATCCCCTCTATGTACAACCAACACAAAGGAAGGATCCAACATCTGCTTAACAAGAACCGACAGAGGATGGTACTGTGACAATGCAGGATCAGTATCCTTTTTCCCACAAGCTGAAACATGTAAAGTTCAATCGAATCGGGTATTTTGTGACACAATGAACAGTTTGACATTACCAAGTGAGGTAAATCTCTGCAACATTGACATATTCAACCCCAAATATGATTGCAAAATTATGACTTCAAAAACAGATGTAAGCAGCTCCGTTATCACATCTCTAGGAGCCATTGTGTCATGCTATGGCAAAACCAAATGTACAGCATCCAATAAAAATCGTGGGATCATAAAGACATTTTCTAACGGGTGTGATTATGTATCAAATAAGGGGGTGGATACTGTGTCTGTAGGTAATACATTATATTATGTAAATAAGCAAGAAGGCAAAAGTCTCTATGTAAAAGGTGAACCAATAATAAATTTCTATGATCCATTAGTGTTCCCCTCTGATGAATTTGATGCATCAATATCTCAAGTCAATGAGAAAATTAATCAGAGTCTAGCATTTATCCGTAAATCAGATGAATTATTACATAATGTAAATGCTGGTAAATCCACCACAAATATCATGATAACTACTATAATTATAGTAATTATAGTAATATTGTTATCATTAATTGCAGTTGGACTGCTTCTATACTGCAAGGCCAGAAGCACACCAGTCACATTAAGTAAGGATCAACTGAGTGGTATAAATAATATTGCATTTAGTAACTGAATAAAAATAGCACCTAATCATATTCTTACAATGGTTCACTATTTGACCATAGATAACCCATCTATCATTGGATTATCCTAAAATTTGAACTTCATCACAACTTTCATCTATAAGCCATCTCACTTACACTATTTAAGTAGATTCCTATTTTATAGTTATATAAAACAATTGAATACCAAATTAACTTACTATTTGTAAAAATGAGAACTGGGGCAAATATGTCACGAAGGAATCCTTGCAAATTCGAAATTCGAGGTCATTGCTTGAATGGTAAGAGGTGTCATTTTAGTCATAATTATTTTGAATGGCCACCCCATGCACTGCTTGTAAGACAAAACTTTATGTTAAACAGAATACTTAAGTCTATGGATAAAAGCATAGATACTTTGTCAGAAATAAGTGGAGCTGCAGAGTTGGACAGAACAGAAGAGTATGCCCTCGGTGTAGTTGGAGTGCTAGAGAGTTATATAGGATCAATAAATAATATAACTAAACAATCAGCATGTGTTGCCATGAGCAAACTCCTCACTGAACTCAACAGCGATGACATCAAAAAACTAAGGGACAATGAAGAGCCAAACTCACCCAAGGTAAGAGTGTACAATACTGTCATATCATATATTGAAAGCAACAGGAAGAACAATAAACAAACTATCCATCTGTTAAAAAGATTGCCAGCAGACGTGTTGAAGAAAACCATCAAAAACACATTGGATATCCACAAGAGCATAACCATCAATAACCCAAAAGAATCAACTGTTAGTGATACGAACGACCATGCCAAAAATAATGATACTACCTGACAAATATCCTTGTAGTATAAATTCCATACTAATAACAAGCAACTGTAGAGTCACTATGTATAATCAAAAAAACACACTATATATCAATCAAAACAACCAAAACAACCATATATACCCACCGGATCAACCATTCAATGAAATCCATTGGACCTCTCAAGACTTGATTGATGCAACTCAAAATTTTCTACAACATCTAGGTATTACTGATGATATATACACAATATATATATTAGTGTCATAATACTCAATCCTAATACTTACCACATCATCAAATTATTAACTCAAACAATTCAAGCTATGGGACAAAATGGATCCCATTATTAGTGGAAATTCTGCTAATGTTTATCTAACTGATAGTTATTTAAAAGGTGTTATTTCTTTCTCAGAATGTAACGCCTTAGGAAGTTACATATTCAATGGTCCTTATCTCAAAAATGATTATACCAACTTAATTAGTAGACAAAATCCATTAATAGAACACATAAATCTAAAGAAACTAAATATAACACAGTCCTTAATATCTAAGTATCATAAAGGTGAAATAAAAATAGAAGAACCTACTTACTTTCAATCATTACTTATGACATACAAGAGTATGACCTCGTCAGAACAGATTACTACTACTAATTTACTTAAAAAGATAATAAGAAGAGCTATAGAAATCAGTGATGTCAAAGTCTATGCTATATTGAATAAACTGGGGCTCAAAGAAAAAGACAAGATTAAATCTAATAATGGACAAGATGAAGACAACTCAGTTATTACTACCATAATCAAAGATGATATACTTTTAGCTGTCAAGGATAATCAATCTCATCTTAAAGCAGACAAAAATAAATCCACAAAACAAAAAGATACAATCAAAACAACACTTTTGAAGAAATTAATGTGTTCGATGCAACATCCTCCATCATGGTTAATACATTGGTTTAATTTATACACAAAATTAAACAGCATATTAACACAGTATCGATCTAGTGAGGTAAAAAACCATGGTTTTATATTGATAGATAATCATACTCTTAATGGATTCCAATTCATTTTGAATCAATATGGTTGTATAGTTTATCATAAGGAACTCAAAAGAATTACTGTGACAACTTATAATCAATTCTTGACATGGAAAGATATTAGCCTTAGTAGATTAAATGTTTGTTTGATTACATGGATTAGTAACTGTTTGAACACATTAAACAAAAGCTTAGGCTTAAGATGTGGATTCAATAATGTTATCTTGACACAATTATTCCTTTATGGAGATTGTATACTAAAACTGTTCCACAATGAGGGGTTCTACATAATAAAAGAGGTAGAGGGATTTATTATGTCTCTAATTTTAAATATAACAGAAGAAGATCAATTCAGAAAACGGTTTTATAATAGTATGCTCAACAACATAACAGATGCCGCTAATAAAGCTCAGAAAAATCTGCTATCAAGAGTATGTCATACATTATTAGATAAGACAATATCAGATAATATAATAAATGGCAGATGGATAATTCTATTGAGTAAGTTCCTTAAATTAATTAAGCTTGCAGGTGACAATAACCTCAACAATCTGAGTGAATTATATTTTTTGTTCAGAATATTTGGACACCCAATGGTAGATGAAAGACAAGCCATGGATGCTGTTAAAGTTAATTGCAACGAGACCAAATTTTACTTGTTAAGTAGTTTGAGTATGTTAAGAGGAGCTTTTATATATAGAATTATAAAAGGGTTTGTAAATAATTACAACAGATGGCCTACTTTAAGAAATGCCATTGTTTTACCCTTAAGATGGTTAACTTACTATAAACTAAACACTTATCCTTCCTTGTTGGAACTTACAGAAAGAGATTTGATTGTTCTATCAGGACTACGTTTCTATCGAGAGTTTCGGTTGCCTAAAAAAGTGGATCTTGAAATGATCATAAATGATAAGGCTATATCACCTCCTAAAAATTTAATATGGACTAGTTTCCCTAGAAATTATATGCCGTCACACATACAAAATTATATAGAACATGAAAAATTAAAATTCTCTGATAGTGATAAATCAAGAAGAGTATTAGAGTACTATTTAAGAGATAACAAATTCAATGAATGTGATTTATACAACTGTGTAGTTAATCAAAGTTATCTTAACAACCCGAATCATGTGGTATCATTGACAGGCAAAGAAAGAGAACTCAGTGTAGGTAGAATGTTTGCAATGCAACCAGGAATGTTCAGACAAGTTCAAATATTAGCAGAGAAAATGATAGCTGAAAACATATTACAATTTTTCCCTGAAAGTCTTACAAGATATGGTGATCTAGAACTACAGAAAATATTAGAATTGAAAGCAGGAATAAGTAACAAATCAAATCGTTACAATGATAATTACAACAATTACATTAGTAAGTGCTCTATCATCACAGATCTCAGCAAATTCAATCAAGCATTTCGATATGAAACATCATGTATTTGTAGTGATGTACTGGATGAACTGCATGGTGTACAATCTCTATTTTCCTGGTTACATTTAACTATTCCTCATGTCACAATAATATGCACATATAGGCATGCACCCCCCTATATAAAGGATCATATTGTAGATCTTAACAATGTAGATGAGCAAAGTGGATTATATAGATATCATATGGGTGGTATCGAAGGGTGGTGTCAAAAACTATGGACCATAGAAGCTATATCACTATTAGATCTAATATCTCTCAAAGGGAAATTCTCAATTACTGCTTTAATTAATGGTGACAATCAATCAATAGATATAAGTAAACCAGTCAGACTCATGGAAGGTCAAACTCATGCTCAAGCAGATTATTTGCTAGCATTAAATAGTCTTAAATTACTATATAAAGAGTATGCAGGAATAGGCCACAAATTAAAAGGAACTGAGACTTATATATCAAGAGATATGCAATTTATGAGTAAAACGATCCAACATAACGGTGTATATTACCCAGCTAGTATAAAGAAAGTCCTAAGAGTGGGACCGTGGATAAACACTATACTTGATGACTTCAAAGTGAGTCTAGAATCTATAGGTAGTTTGACACAAGAATTAGAATATAGAGGTGAAAGTCTATTATGCAGTTTAATATTTAGAAATGTATGGTTATATAATCAAATTGCATTACAACTTAAAAATCATGCATTATGTAACAACAAATTATATTTGGACATATTAAAAGTTCTAAAACACTTAAAAACCTTTTTTAATCTTGATAACATTGATACAGCATTAACATTGTATATGAATTTGCCCATGTTATTTGGTGGTGGTGATCCTAACTTGTTATATCGAAGTTTCTATAGAAGAACTCCTGATTTCCTCACAGAGGCTATAGTTCACTCTGTGTTCATACTTAGTTATTATACAAACCATGATTTAAAAGATAAACTTCAAGATCTGTCAGATGATAGATTGAATAAGTTCTTAACATGCATAATCACGTTTGACAAAAACCCCAATGCTGAATTCGTTACATTGATGAGAGATCCTCAAGCTTTAGGATCTGAGAGGCAAGCTAAAATTACTAGCGAAATCAATAGACTGGCAGTTACCGAGGTTTTGAGCACAGCTCCAAACAAAATATTCTCCAAAAGTGCACAACACTATACCACTACAGAGATAGATCTTAATGATATTATGCAAAATATAGAACCTACATATCCTCACGGGCTAAGAGTTGTTTATGAAAGTTTACCCTTTTATAAAGCAGAGAAAATAGTAAATCTTATATCCGGTACAAAATCTATAACTAACATACTGGAAAAGACTTCTGCCATAGACTTAACAGATATTGATAGAGCCACTGAGATGATGAGGAAAAACATAACTTTGCTTATAAGGATATTACCATTAGATTGTAACAGAGATAAAAGAGAAATATTGAGTATGGAAAACCTAAGTATTACTGAATTAAGCAAATATGTTAGAGAAAGATCTTGGTCTTTACCCAATATAGTTGGTGTTACATCACCCAGTATCATGTATACAATGGACATAAAATATACAACAAGCACTATAGCTAGTGGCATAATCATAGAGAAATATAATGTCAACAGTTTAACACGTGGTGAGAGAGGACCCACTAAACCATGGGTTGGTTCATCTACACAAGAGAAAAAGACAATGCCAGTTTATAATAGACAAGTTTTAACCAAAAAACAGAGAGATCAAATAGATCTATTAGCAAAATTGGATTGGGTGTATGCATCTATAGATAACAAGGATGAATTTATGGAGGAACTTAGCATAGGAACTCTTGGGTTAACATATGAGAAGGCCAAAAAATTATTTCCACAATATTTAAGTGTTAACTATTTGCATCGTCTTACAGTCAGTAGTAGACCATGTGAATTCCCTGCATCTATACCAGCTTATAGAACTACAAATTATCACTTTGATACTAGCCCTATTAATCGCATATTAACAGAAAAGTATGGTGATGAAGATATTGATATAGTATTCCAAAACTGTATAAGCTTTGGCCTTAGCTTAATGTCAGTAGTAGAACAATTTACTAATGTATGTCCTAACAGAATTATTCTCATACCCAAGCTTAATGAGATACATTTGATGAAACCTCCCATATTCACAGGTGATGTTGATATTCACAAGTTAAAACAAGTGATACAAAAACAACATATGTTTTTACCAGACAAAATAAGTTTGACTCAATATGTGGAATTATTCTTAAGTAATAAAACACTCAAATCTGGATCTAATGTTAATTCTAATTTAATATTGGCGCATAAGATATCTGACTATTTTCATAATACTTACATTTTAAGTACTAATTTAGCTGGACATTGGATTCTTATAATACAACTGATGAAAGATTCAAAGGGTATTTTTGAAAAGGATTGGGGAGAGGGATATATAACTGATCATATGTTCATTAATTTGAAAGTTTTCTTCAATGCTTATAAGACATATCTCTTGTGTTTTCATAAAGGTTACGGCAGAGCAAAGCTGGAGTGTGATATGAATACTTCAGATCTCCTATGTGTATTGGAATTAATAGACAGTAGTTATTGGAAGTCTATGTCTAAGGTGTTTTTAGAACAAAAAGTTATCAAATACATTCTTAGCCAGGATGCAAGTTTACATAGAGTAAAAGGATGTCATAGCTTCAAACTATGGTTTCTTAAACGTCTTAATGTAGCAGAATTCACAGTTTGCCCTTGGGTTGTTAACATAGATTATCATCCAACACATATGAAAGCAATATTAACTTATATTGATCTTGTTAGAATGGGATTGATAAATATAGATAGAATATACATTAAAAATAAACACAAGTTCAATGATGAATTTTATACTTCTAATCTTTTTTACATTAATTATAACTTCTCAGATAATACTCATCTATTAACTAAACATATAAGGATTGCTAATTCTGAATTAGAAAGTAATTACAACAAATTATATCATCCTACACCAGAAACCCTAGAAAATATACTAACCAATCCGGTTAAAAGTAATGATAAAAAGACACTGAGTGACTATTGTATAGGTAAGAATGTTGACTCAATAATGTTACCATCGTTATCTAATAAGAAGCTTATTAAATCGTCTACAATGATTAGAACCAATTACAGCAGACAAGATTTGTATAATTTATTTCCTACGGTTGTGATTGATAAAATTATAGATCATTCAGGTAATACAGCCAAATCTAACCAACTTTACACTACTACTTCTCATCAAATATCTTTAGTGCACAATAGCACATCACTTTATTGCATGCTTCCTTGGCATCATATTAATAGATTCAATTTTGTATTTAGTTCTACAGGTTGTAAAATTAGTATAGAGTATATTTTAAAAGATCTTAAAATTAAGGATCCTAATTGTATAGCATTCATAGGTGAAGGAGCAGGGAATTTATTATTGCGTACAGTAGTGGAACTTCATCCTGATATAAGATATATTTACAGAAGTCTGAAAGATTGCAATGATCATAGTTTACCAATTGAGTTTTTGAGGTTGTACAATGGGCATATCAACATTGATTATGGTGAAAATTTGACCATTCCTGCTACAGATGCAACCAACAACATTCATTGGTCTTATTTACATATAAAGTTTGCTGAACCTATCAGTCTTTTTGTCTGTGATGCTGAATTGCCTGTAATAGTCAACTGGAGTAAGATTATAATAGAGTGGAGCAAGCATGTAAGAAAATGCAAGTACTGTTCTTCAGTTAATAAATGTACATTAATAGTAAAATATCATGCTCAAGATGATATCGATTTCAAATTAGACAACATAACTATATTAAAAACTTATGTATGCTTAGGCAGTAAGTTAAAGGGATCTGAAGTTTATTTAGTCCTTACAATAGGTCCTGCAAATGTGTTCCCAGTATTTAATGTAGTACAAAATGCTAAATTGATACTATCAAGAACCAAAAATTTCATCATGCCTAAAAAAGCTGATAAAGAGTCTATTGATGCAAATATTAAGAGTTTGATACCCTTTCTTTGTTACCCTATAACAAAAAAAGGAATTAATACTGCATTGTCTAAATTAAAGAGTGTTGTTAGTGGAGATATACTATCATATTCTATAGCTGGACGTAATGAAGTTTTCAGCAATAAACTTATAAATCATAAGCATATGAACATCTTAAAGTGGTTCAATCATGTTTTAAATTTCAGATCAACAGAATTAAACTATAATCATTTATATATGGTAGAATCTACTTATCCTTATCTAAGTGAATTGTTAAACAGCTTGACAACCAATGAACTTAAANNNNNNNNNNNNNNNNNNNNNNNNNNNNNNNNNNNNNNNNNNNNNNNNNNNNNNNNNNNNNNNNNNNNNNNNNNNNNNNNNNNNNNNNNNNNNNNNNNNNNNNNNNNNNNNNNNNNNNNNNNNNNNNNNNNNNNNNNNNNNNNNNNNNNNNNNNNNNNNNNNNNNNNNNNNNNNNNNNNNNNNNNNNNNNNNNNNNNNNNNNNNNNNNNNNNNNNNNNNNNNNNNNNNNNNNNNNNNNNNNNNNNNNNNNNNNNNNNNNNNNNNNNNNNNN
>hRSV/A/Germany/NRW-HHU-6/2008
NNNNNNNNNNNNNNNNNNNNNNNNNNNNNNNNNNNNNNNNNNNNNNNNNNNNNNNNNNNNNNNNNNNNNNNNNNNNNNNNNNNNNNNNNNNNNNNNNNNNNNNNNNNNNNNNNNNNNNNNNNNNNNNNNNNNNNNNNNNNNNNNNNNNNNNNNNNNNNNNNNNNNNNNNNNNNNNNNNNNNNNNNNNNNNNNNCAAATTAATACAGTTAACTAATGCTTTGGCTAAGGCAGTTATACATACAATCAAATTGAATGGCATTGTATTTGTGCATGTTATTACAAGTAGTGATATTTGCCCTAATAATAATATTGTAGTGAAATCCAATTTCACAACAATGCCAGTATTACAAAATGGAGGTTATATATGGGAAATGATGGAATTAACACACTGCTCTCAACCTAATGGCCTAATAGATGACAACTGCGAAATTAAATTCTCCAAAAAACTAAGTGACTCAACAATGACCAATTATATGAATCAATTATCTGAATTACTTGGATTTGACCTCAATCCATAAATCATAATAAATATCAACTAGCAAATCAATGTCACTAACACCATTAGTTAATATAAAACTTGACAGAAGATAAAAATGGGGCAAATAAATCAATTCAGCCGACCCAACCATGGACACAACACACAATGATACCACACCACAAAGACTGATGATCACAGACATGAGACCATTATCACTTGAGACTATAATAACATCTCTAACCAGAGATATCATAACACATAAATTTATATACTTGATAAATCATGAATGCATAGTGAGAAAACTTGATGAAAGACAGGCCACATTTACATTTCTGGTCAACTATGAAATGAAACTATTGCACAAAGTGGGAAGCACTAAATATAAAAAATATACTGAATACAACACAAAATATGGCACTTTCCCTATGCCAATATTTATCAATCATGATGGGTTCTTAGAATGCATTGGCATTAAGCCTACCAAGCACACACCCATAATATACAAGTATGATCTCAATCCATGAATATCAAAACAAGATTCAAACAATCCGAAATAAAAACTTTATGCATAATCACACTCCATAGTCCAAATGGTGCCTGAAAATTATAGTTATTTAAAATTAAGGAGAGACATAAGATGAAAGATGGGGCAAATACAAAAATGGCTCTTAGCAAAGTCAAGTTGAATGATACACTCAACAAAGATCAACTTCTATCATCCAGCAAATATACCATCCAACGGAGCACAGGAGACAGCATTGACACTCCTAATTATGATGTGCAGAAACACATTAATAAGTTATGTGGCATGTTATTAATCACAGAAGATGCTAATCATAAATTCACTGGGTTAATAGGTATGTTATATGCTATGTCTAGATTAGGAAGAGAAGACACCATAAAAATACTCAAAGATGCGGGATATCATGTTAAGGCAAATGGAGTGGATGTAACAACACATCGTCAAGACATTAATGGGAAAGAAATGAAATTTGAAGTGTTAACATTAGCAAGCTTAACAACTGAAATTCAAATCAACATTGAGATAGAATCTAGAAAATCCTACAAAAAAATGCTAAAAGAAATGGGAGAGGTGGCTCCAGAATACAGGCATGACTCTCCTGATTGTGGGATGATAATATTATGTATAGCAGCATTAGTAATAACCAAATTAGCAGCAGGAGATAGATCTGGTCTTACAGCTGTGATTAGGAGAGCTAATAATGTCCTAAAAAATGAAATGAAACGTTATAAAGGTTTATTACCCAAGGATATAGCCAATAGCTTCTATGAAGTGTTTGAAAAATATCCTCACTTTATAGATGTTTTTGTTCATTTTGGTATAGCACAATCTTCTACTAGAGGTGGCAGTAGAGTTGAAGGGATTTTTGCAGGATTGTTTATGAATGCCTATGGTGCAGGGCAAGTGATGTTACGGTGGGGGGTCTTAGCAAAATCAGTTAAAAACATTATGTTAGGACACGCTAGTGTACAAGCAGAAATGGAACAAGTTGTGGAGGTGTATGAGTATGCTCAGAAATTGGGTGGAGAAGCAGGATTCTACCATATATTGAACAACCCAAAAGCATCACTATTATCTTTGACTCAATTTCCTCACTTCTCTAGTGTAGTATTGGGCAATGCTGCTGGCTTAGGCATAATGGGAGAATACAGAGGTACACCAAGGAATCAAGATTTATATGATGCTGCAAAAGCATATGCTGAACAACTCAAAGAAAATGGTGTGATTAACTACAGTGTATTAGACCTGACAGCAGAAGAACTAGAGGCTATCAAACATCAGCTTAATCCAAAAGATAATGATGTAGAGCTTTGAGTTAATAAAAAAAGTGGGGCAAATAAATCATCATGGAAAAGTTTGCTCCTGAATTCCATGGAGAAGATGCAAACAACAGAGCCACCAAATTCCTAGAATCAATAAAGGGCAAATTCACATCACCCAAAGATCCCAAGAAAAAAGATAGTATCATATCTGTCAACTCAATAGATATAGAAGTAACCAAAGAAAGCCCTATAACATCAAATTCAACCATTATAAACCCAATAAATGAGACAGATGATACTGTAGGGAACAAGCCCAATTATCAAAGAAAGCCTCTAGTAAGTTTCAAAGAAGACCCTACGCCAAGTGATAATCCTTTTTCAAAACTATACAAAGAAACCATAGAAACATTTGATAACAATGAAGAAGAATCTAGCTATTCATATGAAGAAATAAATGATCAGACAAACGATAATATAACAGCAAGATTAGATAGGATTGATGAGAAATTAAGTGAAATACTAGGAATGCTTCACACATTAGTAGTAGCGAGTGCAGGACCTACATCTGCTCGGGATGGTATAAGAGATGCCATGGTTGGTTTAAGAGAAGAAATGATAGAAAAAATCAGAACTGAAGCATTAATGACCAATGACAGACTAGAAGCTATGGCAAGACTCAGGAATGAAGAAAGTGAAAAGATGGCAAAAGACACATCAGATGAAGTGTCTCTCAATCCAACATCAGAGAAACTGAACAACCTGTTGGAAGGGAATGATAGTGACAATGATCTATCACTTGAAGATTTCTGATTAGCTACCAAACTGTACATCAAAACACAACACCAATAGAAAACCAACAAACAAACCAACTCACCCATCCAACCAAACATCTATCTGCCGATTAGCCAACCAGCCAAAAAACAACCAGCCAATCTAAAACTAGCCACCCGGAAAAAATCGATACTATAGTTACAAAAAAAGATGGGGCAAATATGGAAACATACGTGAACAAACTTCACGAGGGCTCCACATACACAGCTGCTGTTCAATACAATGTCCTAGAAAAAGACGATGATCCTGCATCACTTACAATATGGGTGCCCATGTTCCAATCATCCATGCCAGCAGATCTACTCATAAAAGAACTAGCCAATGTCAATATACTAGTGAAACAAATATCCACACCCAAGGGACCCTCATTAAGAGTCATGATAAACTCAAGAAGTGCAGTGCTAGCACAAATGCCCAGCAAATTTACCATATGTGCCAATGTGTCCTTGGATGAAAGAAGCAAGCTGGCATATGATGTAACCACACCCTGTGAAATTAAGGCATGCAGTCTAACATGCCTAAAATCAAAAAATATGTTAACTACAGTTAAGGATCTCACTATGAAAACACTCAACCCAACACATGACATCATTGCTTTATGTGAATTTGAAAATATAGTAACATCAAAAAGAGTCATAATACCAACATACCTAAGATCTATCAGCGTCAGAAATAAAGATCTGAACACACTTGAAAATATAACAACCACTGAATTCAAAAATGCCATTACAAATGCAAAAATCATCCCTTACTCAGGATTACTGTTAGTCATCACAGTGACTGACAACAAAGGAGCATTCAAATACATAAAGCCACAAAGTCAATTCATAGTAGATCTTGGAGCTTACCTAGAAAAAGAAAGTATATATTATGTTACAACAAATTGGAAGCACACAGCTACACGATTTGCAATCAAACCCATGGAAGATTAACCTTTTTCCTCTACATCAATGAGTAGATTCATACAAACTTTCTAACTACATTCTTCACTTCACAATCATAATCACCAACCCTCTGTGGTTCAATCAATCAAACAAAACTCATCAGGAGTTCCAGATCATCCCAAGTCATTGTTCATCAGATCCAGTACTCAAATAAGTTAATAAAAAATCCACATGGGGCAAATAATCATTGAGGGAAATCCAACTAATCACAACATCTGTCAACATAGACAAGTCAACACGCTAGATAAAATCAACCAATGGAAAATACATCCATAACTATAGAATTCTCAAGCAAATTCTGGCCTTACTTTACACTAATACACATGATAACAACAATAATCTCTTTGATAATCATAATCTCCATCATGATTGCAATACTAAACAAACTCTGCGAATATAATGTATTCCATAACAAAACCTTTGAGCTACCAAGAGCTCGAGTCAATACATAGCATTCACCAATCTGATAGCTCAAAACAGTAACCATGCATTTGTAAGTGAACTACCCTCACCTCTTCACAAAACCACATCAACATCTCACCATGCAAGCCATCATCTATACCACAAAGTAGTTAATTAAAAATAGTCATAACAATGAACTAGGATATTAAGACCAAAAACAACGCTGGGGCAAATGCAAACATGTCCAAAACCAAGGACCAACGCACCGCCAAGACACTAGAAAGGACCTGGGACACTCTCAATCATCTATTATTCATATCATCGTGCTTATACAAGTTAAATCTTAAATCTATAGCACAAATCACATTATCTATTTTGGCAATGATAATCTCAACCTCACTTATAATTGCAGCCATCATATTCATAGCCTCGGCAAACCACAAAGTCACACTAACAACTGCAATCATACAAGATGCAACGAACCAGATCAAGAACACAACCCCAACATACCTCACCCAGAATCCCCAGCTTGGAATCAGCTTCTCCAATCTGTCCGGAACTACATCACAATCCACCACCATACTAGCTTCAACAACACCAAGTGCTGAGTCAACCCCACAATCCACAACAGTCAAGATCAAAAACATAACAACAACCCAAATACCACCTAGCAAACCCACCACAAAACAACGCCAAAATAAACCACAAAACAAACCCAACAATGATTTTCACTTTGAAGTGTTCAATTTTGTACCCTGCAGCATATGCAGCAACAATCCAACCTGCTGGGCCATCTGCAAGAGAATACCAAACAAAAAACCTGGAAAGAAAACCACCACCAAGCCCACAAAAAAACCAACCATCAAGACAACCAAAAAAGATCCCAAACCTCAAACCACAAAACCAAAGGAAGTACTCACCACCAAGCCCACAGAAAAGCCAACCATCGACACCACCAAAACAAACATCAGAACTACACTGCTCACCTCCAACACCACAAGAAATCCAGAACACACAAGTCAAGAGGAAACCCTCCACTCAACCACCTCCGAAGGCAATCCAAGCCCATCACAAGTCTATACAACATCCGAGTACCTATCACAATCTCCATCTTCATCCAACACAACAAAATGATAGTCATTAAAAAGCGTATTGTTGCAAAAAGCCATGACCAAATCAAACAGAATCAAAATCAACTCTGGGGCAAATAACAATGGAGTTGCCAATCCTCAAAACAAATGCTATTACCACAATCCTTGCTGCAGTCACACTCTGTTTCGCTTCCAGTCAAAACATCACTGAAGAATTTTATCAATCAACATGCAGTGCAGTTAGCAAAGGCTATCTTAGTGCTCTAAGAACTGGTTGGTATACTAGTGTTATAACTATAGAATTAAGTAATATCAAGGAAAATAAGTGTAATGGTACAGACGCTAAGGTAAAATTAATAAAACAAGAATTAGATAAATATAAAAATGCTGTAACAGAATTGCAGTTGCTCATGCAAAGCACACCAGCAGCCAACAGTCGAGCCAGAAGAGAACTACCAAGATTTATGAATTATACACTCAACAATACCAAAAACACCAATGTAACATTAAGCAAGAAAAGGAAAAGAAGATTTCTTGGATTTTTGTTAGGTGTTGGATCTGCAATCGCCAGTGGCATTGCCGTATCCAAGGTCCTGCACCTAGAAGGGGAAGTGAACAAAATCAAAAGTGCTCTACTATCCACAAACAAGGCTGTAGTCAGCTTATCTAATGGAGTCAGTGTCTTAACCAGCAAAGTGTTAGACCTCAAAAACTATATAGATAAACAATTGTTACCTATTGTTAACAAGCAAAGCTGCAGCATATCAAACATTGAAACTGTGATAGAGTTCCAACAAAAGAACAACAGACTACTAGAGATTACCAGAGAATTTAGTGTTAATGCAGGTGTAACTACACCTGTAAGCACTTATATGTTAACTAATAGTGAGTTATTATCATTAATCAATGATATGCCTATAACAAATGATCAGAAAAAGTTAATGTCCAGCAATGTTCAAATAGTTAGACAGCAAAGTTACTCTATCATGTCAATAATAAAAGAGGAAGTCTTAGCATATGTAGTACAATTACCACTATATGGTGTAATAGATACTCCTTGTTGGAAACTACACACATCCCCTCTATGTACAACCAACACAAAGGAAGGATCCAACATCTGCTTAACAAGAACCGACAGAGGATGGTACTGTGACAATGCAGGATCAGTATCCTTTTTCCCACAAGCTGAAACATGTAAAGTTCAATCGAATCGGGTATTTTGTGACACAATGAACAGTTTAACATTACCAAGTGAGGTAAATCTCTGCAACATTGACATATTCAACCCCAAATATGATTGCAAAATTATGACTTCAAAAACAGATGTAAGCAGCTCCGTTATCACATCTCTAGGAGCCATTGTGTCATGCTATGGCAAAACCAAATGTACAGCATCCAATAAAAATCGTGGGATCATAAAGACATTCTCTAACGGGTGTGATTATGTATCAAATAAGGGGGTGGATACTGTGTCTGTAGGTAATACATTATATTATGTAAATAAGCAAGAAGGCAAAAGTCTCTATGTAAAAGGTGAACCAATAATAAATTTCTATGATCCATTAGTGTTCCCCTCTGATGAATTTGATGCATCAATATCTCAAGTCAATGAGAAAATTAATCAGAGTCTAGCATTTATCCGTAAATCAGATGAATTATTACATAATGTAAATGCTGGTAAATCCACCACAAATATCATGATAACTACTATAATTATAGTAATTATAGTAATATTGTTAGCATTAATTGCAGTTGGACTGCTTCTATACTGCAAGGCCAGAAGCACACCAGTCACATTAAGTAAGGATCAACTGAGTGGTATAAATAATATTGCATTTAGTAACTGAATAAAAATAGCACCTAATCATATTCTTACAATGGTTCACTATTTGACCATAGATAACCCATCTATCATTGGATTATCCTAAAATTTGAACTTCATCACAACTTCCATCTATAAACCATCTCACTTACACTATTTAAGTAGATTCCTATTTTATAGTTATATAAAACAATTGAATACCAAATTAACTTACTATTTGTAAAAATGAGAACTGGGGCAAATATGTCACGAAGGAATCCTTGCAAATTCGAAATTCGAGGTCATTGCTTGAATGGTAAAAGATGTCATTTTAGTCATAATTATTTTGAATGGCCACCCCATGCACTGCTTGTAAGACAAAACTTTATGTTAAACAGAATACTTAAGTCTATGGATAAAAGCATAGATACTTTGTCAGAAATAAGTGGAGCTGCAGAGTTGGACAGAACAGAAGAGTATGCCCTCGGTGTAGTTGGAGTGCTAGAGAGTTATATAGGATCAATAAATAATATAACTAAACAATCAGCATGTGTTGCTATGAGCAAACTCCTCACTGAACTCAACAGCGATGACATCAAAAAACTAAGGGACAATGAAGAGCCAAACTCACCCAAAGTAAGAGTGTACAATACTGTCATATCATATATTGAAAGCAACAGGAAGAACAATAAACAAACTATCCATCTGTTAAAAAGATTGCCAGCAGACGTATTGAAGAAAACCATCAAAAACACATTGGATATCCACAAGAGCATAACCATCAATAACCCAAAAGAATCAACTGTTAGTGATACGAACGACCATGCCAAAAATAATGATACTACCTGACAAATATCCTTGTAGTATAAATTCCATACTAATAACAAGTAATTGTAGAGTCACTATGTATAATCAAAAAAACACACTATATATCAATCAAAACAACCAAAATAACCATATATACCCACCGGATCAACCATTCAATGAAATCCATTGGACCTCTCAAGACTTGATTGATGCAACTCAAAATTTTCTACAACATCTAGGTATTACTGATGATATATACACAATATATATATTAGTGTCATAGTACTCAATCCTAATACTTATCACATCATCAAACCATTAACTCAAACAATTCAAGCTATGGGACAAAATGGATCCCATTATTAGTGGAAATTCTGCTAATGTTTATCTAACTGATAGTTATTTAAAAGGTGTTATTTCTTTCTCAGAATGTAACGCCTTAGGAAGTTACATATTCAATGGTCCTTATCTCAAAAATGATTATACCAACTTAATTAGTAGACAAAATCCATTAATAGAACACATAAATCTAAAGAAACTAAATATAACACAGTCCTTAATATCTAAGTATCATAAAGGTGAAATAAAAATAGAAGAACCTACTTACTTTCAGTCATTACTTATGACATACAAGAGTATGACCTCGTCAGAACAGACTACTACTACTAATTTACTTAAAAAGATAATAAGAAGAGCTATAGAAATCAGTGATGTTAAAGTCTATGCTATATTGAATAAACTGGGGCTCAAAGAAAAAGACAAGATTAAATCCAATAATGGACAAGATGAAGACAACTCAGTTATTACTACCATAATCAAAGATGATATACTTTTAGCTGTCAAGGATAATCAATCTCATCTTAAAGCAGACAAAAATCAATCCACAAAACAAAAAGATACAATCAAAACAACACTTTTGAAGAAATTAATGTGTTCGATGCAACATCCTCCATCATGGTTAATACATTGGTTTAACTTATACACAAAATTAAACAGCATATTAACACAGTATCGATCTAGTGAAGTAAAAAACCATGGTTTTATATTGATAGATAATCATACTCTTAGTGGATTCCAATTTATTTTGAATCAATATGGTTGTATAGTTTATCATAAGGAACTCAAAAGAATTACTGTGACAACTTATAATCAATTCTTGACATGGAAAGATATTAGCCTTAGTAGATTAAATGTTTGTTTGATTACATGGATTAGCAACTGTTTGAACACATTAAACAAAAGCTTAGGCTTAAGATGTGGATTCAATAATGTCATCTTGACACAATTATTCCTTTATGGAGATTGTATACTAAAACTATTCCACAATGAGGGGTTCTACATAATAAAAGAGGTAGAGGGATTTATTATGTCTCTAATTTTAAATATAACAGAAGAAGATCAATTCAGAAAACGGTTTTATAATAGTATGCTCAACAACATCACAGATGCCGCTAATAAAGCTCAGAAAAATCTGCTATCAAGAGTATGTCATACATTATTAGATAAGACAATATCAGATAATATAATAAATGGCAGATGGATAATTCTATTGAGTAAGTTCCTTAAATTAATTAAGCTTGCAGGTGACAATAACCTCAACAATCTGAGTGAATTATATTTTTTGTTCAGAATATTTGGACACCCAATGGTAGATGAAAGACAAGCCATGGATGCTGTTAAAGTTAATTGCAACGAGACCAAATTTTACTTGTTAAGTAGTTTGAGTATGTTAAGAGGAGCTTTTATATATAGAATTATAAAAGGGTTTGTAAATAATTACAACAGATGGCCTACTTTAAGAAATGCCATTGTTTTACCCTTAAGATGGTTAACTTACTATAAACTAAACACTTATCCTTCCTTGTTGGAACTTACAGAAAGAGATTTGATTGTTCTATCAGGACTACGTTTCTATCGAGAGTTTCGGTTGCCTAAAAAAGTGGATCTTGAAATGATCATAAATGATAAGGCTATATCACCTCCTAAAAATTTAATATGGACTAGTTTCCCTAGAAATTATATGCCGTCACACATACAAAATTATATAGAACATGAAAAATTAAAATTCTCTGATAGTGATAAATCAAGAAGAGTATTAGAGTATTATTTAAGAGATAACAAATTCAATGAATGTGATTTATACAACTGTGTAGTTAATCAAAGTTATCTTAACAACCCGAATCATGTGGTATCATTGACAGGCAAAGAAAGAGAACTCAGTGTAGGTAGAATGTTTGCAATGCAACCAGGAATGTTCAGACAAGTTCAAATATTAGCAGAAAAAATGATAGCTGAAAACATATTACAATTTTTCCCTGAGAGTCTTACAAGATATGGTGATCTAGAACTACAGAAAATATTAGAATTGAAAGCAGGAATAAGTAACAAATCAAATCGTTACAATGATAATTACAACAATTACATTAGTAAGTGCTCTATCATCACAGATCTCAGCAAATTCAATCAAGCATTTCGATATGAAACATCATGTATTTGTAGCGATGTACTGGATGAACTGCATGGTGTACAATCTCTATTTTCCTGGTTACATTTAACTATTCCTCATGTCACAATAATATGCACATATAGGCATGCACCCCCCTATATAAAGGATCATATTGTAGATCTTAACAATGTAGATGAGCAAAGTGGATTATATAGATATCATATGGGTGGTATCGAAGGGTGGTGTCAAAAACTATGGACCATAGAAGCTATATCACTATTAGATCTAATATCTCTCAAAGGGAAATTCTCAATTACTGCTTTAATTAATGGTGACAATCAATCAATAGATATAAGTAAACCAGTCAGACTCATGGAAGGTCAAACTCATGCTCAAGCAGATTATTTGCTAGCATTAAATAGTCTTAAATTACTGTATAAAGAGTATGCAGGAATAGGCCACAAATTAAAAGGAACTGAGACTTATATATCGAGAGATATGCAATTTATGAGTAAAACGATCCAACATAACGGTGTATATTACCCAGCTAGTATAAAGAAAGTCCTAAGAGTGGGACCGTGGATAAACACTATACTTGATGACTTCAAAGTGAGTCTAGAATCTATAGGTAGTTTGACACAAGAATTAGAATATAGAGGTGAAAGTCTATTATGCAGTTTAATATTTAGAAATGTATGGTTATATAATCAAATTGCATTACAACTTAAAAATCATGCATTATGTAACAACAAATTATATTTGGACATATTAAAAGTTCTAAAACACTTAAAAACCTTTTTTAATCTTGATAACATTGATACAGCATTAACATTGTATATGAATTTGCCCATGTTATTTGGTGGTGGTGATCCCAACTTGTTATATCGAAGTTTCTATAGAAGAACTCCTGATTTCCTCACAGAGGCTATAGTTCACTCTGTGTTCATACTTAGTTATTATACAAACCATGATTTAAAAGATAAACTTCAAGATCTGTCAGATGATAGATTGAATAAGTTCTTAACATGCATAATCACGTTTGACAAAAACCCCAATGCTGAATTCGTTACATTGATGAGAGATCCTCAAGCTTTAGGATCTGAGAGGCAAGCTAAAATTACTAGCGAAATCAATAGACTGGCAGTTACCGAGGTTTTGAGCACAGCTCCAAACAAAATATTCTCCAAAAGTGCACAACACTATACCACTACAGAGATAGATCTTAATGATATTATGCAAAATATAGAACCTACATATCCTCACGGGCTAAGAGTTGTTTATGAAAGTTTACCCTTTTATAAAGCAGAGAAAATAGTAAATCTTATATCCGGTACAAAATCTATAACTAACATACTGGAAAAGACTTCTGCCATAGACTTAACAGATATTGATAGAGCCACTGAGATGATGAGGAAAAACATAACTTTGCTTATAAGGATATTACCATTAGATTGTAACAGAGATAAACGAGAAATATTGAGTATGGAAAACCTAAGTATTACTGAATTAAGCAAATACGTTAGAGAAAGATCTTGGTCTTTATCCAATATAGTTGGTGTTACATCACCCAGTATCATGTATACAATGGACATAAAATATACAACAAGCACTATAGCTAGTGGCATAATCATAGAGAAATATAATGTCAACAGTTTAACACGTGGTGAGAGAGGACCCACTAAACCATGGGTTGGTTCATCTACACAAGAGAAAAAGACAATGCCAGTTTATAATAGACAAGTTTTAACCAAAAAACAGAGAGATCAAATAGATCTATTAGCAAAATTGGATTGGGTGTATGCATCTATAGATAACAAGGATGAATTTATGGAGGAACTTAGCATAGGAACTCTTGGGTTAACATATGAGAAGGCCAAAAAATTATTTCCACAATATTTAAGTGTTAACTATTTGCATCGTCTTACAGTCAGTAGTAGACCATGTGAATTCCCTGCATCTATACCAGCTTATAGAACTACAAATTATCACTTTGATACTAGCCCTATTAATCGCATATTAACAGAAAAGTATGGTGATGAAGATATTGATATAGTATTCCAAAACTGTATAAGCTTTGGCCTTAGCTTAATGTCAGTAGTAGAACAATTTACTAATGTATGTCCTAACAGAATTATTCTCATACCCAAGCTTAATGAGATACATTTGATGAAACCTCCCATATTCACAGGTGATGTTGATATTCACAAGTTAAAACAAGTGATACAAAAACAACATATGTTTTTACCAGACAAAATAAGTTTGACTCAATATGTGGAATTATTCTTAAGTAATAAAACACTCAAATCTGGATCTAATGTTAATTCTAATTTAATATTGGCGCATAAGATATCTGACTATTTTCATAATACTTACATTTTAAGTACTAATTTAGCTGGACATTGGATTCTTATTATACAACTTATGAAAGATTCTAAGGGTATTTTTGAAAAAGATTGGGGAGAGGGATATATAACTGATCATATGTTCATTAATTTGAAAGTTTTCTTCAATGCTTATAAGACTTATCTCTTGTGTTTTCATAAAGGTTACGGCAGAGCAAAGCTGGAGTGTGATATGAATACTTCAGATCTCCTATGTGTATTGGAATTAATAGACAGTAGTTATTGGAAGTCTATGTCTAAGGTGTTTTTAGAACAAAAAGTTATCAAATACATTCTTAGCCAGGATGCAAGTTTACATAGAGTAAAAGGATGTCATAGCTTCAAACTATGGTTTCTTAAACGTCTTAATGTAGCAGAATTCACAGTTTGCCCTTGGGTTGTTAACATAGATTATCATCCAACACATATGAAAGCAATATTAACTTATATTGATCTTGTTAGAATGGGATTGATAAATATAGATAGAATATACATTAAAAATAAACACAAGTTCAATGATGAATTTTATACTTCTAATCTTTTTTACATTAATTACAACTTCTCAGATAATACTCATCTATTAACTAAACATATAAGGATTGCTAATTCTGAATTAGAAAGTAATTACAACAAATTATATCATCCTACACCAGAAACCCTAGAAAATATACTAACCAATCCGGTTAAAAGTAATGATAAAAAGACACTGAGTGAATATTGTATAGGTAAAAATGTTGACTCAATAATGTTACCATCGTTATCTAATAAGAAGCTTATTAAATCGTCTACAATGATTAGAACCAATTACAGCAGACAAGATTTGTATAATTTATTTCCTACGGTTGTGATTGATAAAATTATAGATCATTCAGGTAATACAGCCAAATCTAACCAACTTTACACTACTACTTCTCATCAAATATCCTTAGTGCACAATAGCACATCACTTTATTGCATGCTTCCTTGGCATCATATTAATAGATTCAATTTTGTATTTAGTTCTACAGGTTGTAAAATTAGTATAGAGTATATTTTAAAAGATCTTAAAATTAAGGATCCTAATTGTATAGCATTCATAGGTGAAGGAGCAGGGAATTTATTATTGCGTACAGTAGTGGAACTTCATCCTGATATAAGATATATTTACAGAAGTCTGAAAGATTGCAATGATCATAGTTTACCAATTGAGTTTTTAAGGCTGTACAATGGGCATATCAACATTGATTATGGTGAAAATTTGACCATTCCTGCTACAGATGCAACCAACAACATTCATTGGTCTTATTTACATATAAAGTTTGCTGAACCTATCAGTCTTTTTGTCTGTGATGCTGAATTGCCTGTAACAGTCAACTGGAGTAAGATTATAATAGAGTGGAGCAAGCATGTAAGAAAATGCAAGTACTGTTCTTCAGTTAATAAATGTACATTAATAGTAAAATATCATGCTCAAGATGATATCAATTTCAAATTAGACAACATAACTATATTAAAAACTTATGTATGCTTAGGCAGTAAGTTAAAGGGATCTGAAGTTTACTTAGTCCTTACAATAGGTCCTGCAAATGTGTTCCCAGTATTTAATGTAGTACAAAATGCTAAATTGATACTATCAAGAACCAAAAATTTCATCATGCCTAAAAAAGCTGATAAAGAGTCTATTGATGCAAATATTAAGAGTTTGATACCCTTTCTTTGTTACCCTATAACAAAAAAAGGAATTAATACTGCATTGTCTAAATTAAAGAGTGTTGTTAGTGGAGATATACTATCATATTCTATAGCTGGACGTAATGAAGTTTTCAGCAATAAACTTATAAATCATAAGCATATGAACATCTTAAAGTGGTTCAATCATGTTTTAAATTTCAGATCAACAGAATTAAACTATAATCATTTATATATGGTAGAATCTACTTATCCTCATCTAAGTGAATTGTTAAACAGCTTGACAACCAATGAACTTAAANNNNNNNNNNNNNNNNNNNNNNNNNNNNNNNNNNNNNNNNNNNNNNNNNNNNNNNNNNNNNNNNNNNNNNNNNNNNNNNNNNNNNNNNNNNNNNNNNNNNNNNNNNNNNNNNNNNNNNNNNNNNNNNNNNNNNNNNNNNNNNNNNNNNNNNNNNNNNNNNNNNNNNNNNNNNNNNNNNNNNNNNNNNNNNNNNNNNNNNNNNNNNNNNNNNNNNNNNNNNNNNNNNNNNNNNNNNNNNNNNNNNNNNNNNNNNNNNNNNNNNNNNNNNNNN
>hRSV/A/Germany/NRW-HHU-7/2009
NNNNNNNNNNNNNNNNNNNNNNNNNNNNNNNNNNNNNNNNNNNNNNNNNNNNNNNNNNNNNNNNNNNNNNNNNNNNNNNNNNNNNNNNNNNNNNNNNNNNNNNNNNNNNNNNNNNNNNNNNNNNNNNNNNNNNNNNNNNNNNNNNNNNNNNNNNNNNNNNNNNNNNNNNNNNNNNNNNNNNNNNNNNNNNNNNCAAATTAATACAGTTAACTAATGCTTTGGCTAAGGCAGTTATACATACAATCAAATTGAATGGCATTGTATTTGTGCATGTTATTACAAGTAGTGATATTTGCCCTAATAATAATATTGTAGTGAAATCCAATTTCACAACAATGCCAGTATTACAAAATGGAGGTTATATATGGGAAATGATGGAATTAACACACTGCTCTCAACCTAATGGCCTAATAGATGACAATTGTGAAATTAAATTCTCCAAAAAACTAAGTGATTCAACAATGACCAATTATATGAATCAATTATCTGAATTACTTGGATTTGACCTCAATCCATAAATCATAATAAATATCAACTAGCAAATCAATGTCACTAACACCATTAGTTAATATAAAACTTGACAGAAGATAAAAATGGGGCAAATAAATCAATTCAGCCGACCCAACCATGGACACAACACACAATGATACCACACCACAAAGACTGATGATCACAGACATGAGACCATTATCACTTGAGACTATAATAACATCTCTAACCAGAGATATCATAACACATAAATTTATATACTTGATAAATCATGAATGCATAGTGAGAAAACTTGATGAAAGACAGGCCACATTTACATTTCTGGTCAACTATGAAATGAAACTATTGCACAAAGTGGGAAGCACTAAATATAAAAAATATACTGAATACAACACAAAATATGGCACTTTCCCTATGCCAATATTTATCAATCATGATGGGTTCTTAGAATGCATTGGCATTAAGCCCACCAAGCACACACCCATAATATACAAGTATGATCTCAATCCATGAATATCAAAACAAGATTCAAACAATCCGAAATAATAACTTTATGCATAATCACACTCCATAGTCCAAATGGAGCCTGAAAATTATAGTTATTTAAAATTAAGGAGAGACATAAGATGAAAGATGGGGCAAATACAAAAATGGCTCTTAGCAAAGTCAAGTTGAATGATACACTCAACAAAGATCAACTTCTATCATCCAGCAAATATACCATCCAACGGAGCACAGGAGACAGCATTGACACTCCTAATTATGATGTGCAGAAACACATAAATAAGTTATGTGGCATGTTATTAATCACAGAAGATGCTAATCATAAATTCACTGGGTTAATAGGTATGTTATATGCTATGTCTAGATTAGGAAGAGAAGACACCATAAAAATACTCAAAGATGCGGGATATCATGTTAAGGCAAATGGAGTGGATGTAACAACACATCGTCAAGACATTAATGGGAAAGAAATGAAATTTGAAGTGTTAACATTAGCAAGCTTAACAACTGAAATTCAAATCAACATTGAGATAGAATCTAGAAAATCCTACAAAAAAATGCTAAAAGAAATGGGAGAGGTGGCTCCAGAATACAGGCATGACTCTCCTGATTGTGGGATGATAATATTATGTATAGCAGCATTAGTAATAACCAAATTAGCAGCAGGAGATAGATCTGGTCTTACAGCTGTGATTAGGAGAGCTAATAATGTCCTAAAAAATGAAATGAAACGTTATAAAGGTTTATTACCCAAGGATATAGCCAACAGCTTCTATGAAGTGTTTGAAAAATATCCTCACTTTATAGATGTTTTTGTTCATTTTGGTATAGCACAATCTTCTACCAGAGGTGGCAGTAGAGTTGAAGGGATTTTTGCAGGATTGTTTATGAATGCCTATGGTGCAGGGCAAGTGATGTTACGGTGGGGGGTCTTAGCAAAATCAGTTAAAAACATTATGTTAGGACACGCTAGTGTACAAGCAGAAATGGAACAAGTTGTGGAGGTGTATGAGTATGCTCAGAAATTGGGTGGAGAAGCAGGATTCTACCATATATTGAACAACCCAAAAGCATCACTATTATCTTTGACTCAATTTCCTCACTTCTCTAGTGTAGTATTGGGCAATGCTGCTGGCCTAGGCATAATGGGAGAATACAGAGGTACACCAAGGAATCAAGATTTATATGATGCTGCAAAAGCATATGCTGAACAACTCAAAGAAAATGGTGTGATTAACTACAGTGTATTAGACTTGACAGCAGAAGAACTAGAGGCTATCAAACATCAGCTTAATCCAAAAGATAATGATGTAGAGCTTTGAGTTAATAAAAAAGTGGGGCAAATAAATCATCATGGAAAAGTTTGCTCCTGAATTCCATGGAGAAGATGCAAACAACAGAGCCACCAAATTCCTAGAATCAATAAAGGGCAAATTCACATCACCCAAAGATCCCAAGAAAAAAGATAGTATCATATCTGTCAACTCAATAGATATAGAAGTAACCAAAGAAAGCCCTATAACATCAAATTCAACCATTATAAACCCAATAAATGAGACAGATGATACTGTAGGGAACAAGCCCAATTATCAAAGAAAGCCTCTAGTAAGTTTCAAAGAAGACCCTACGCCAAGTGATAATCCTTTTTCAAAACTATACAAAGAAACCATAGAAACATTTGATAACAATGAAGAAGAATCTAGCTATTCATATGAAGAAATAAATGATCAGACAAACGATAATATAACAGCAAGATTAGATAGGATTGATGAGAAATTAAGTGAAATACTAGGAATGCTTCACACATTAGTAGTAGCGAGTGCAGGACCTACATCTGCTCGGGATGGTATAAGAGATGCCATGGTTGGTTTAAGAGAAGAAATGATAGAAAAAATCAGAACTGAAGCATTAATGACCAATGACAGACTAGAAGCTATGGCAAGACTCAGGAATGAAGAAAGTGAAAAGATGGCAAAAGACACATCAGATGAAGTGTCTCTCAATCCAACATCAGAGAAACTGAACAACCTGTTGGAAGGGAATGATAGTGACAATGATCTATCACTTGAAGATTTCTGATTAGCTACCAAACTGTACATCAAAACACAACACCAATAGAAAACCAACAAACAAACCAACTCACCCATCCAACCAAACATCTATCTGTCGATTAGCCAACCAGCCAAAAAACAACCAGCCAATCTAAAACTAGCCACCCGAAAAAAATCGATACTATAGTTACAAAAAAAGATGGGGCAAATATGGAAACATACGTGAACAAACTTCACGAGGGCTCCACATACACAGCTGCTGTTCAATACAATGTCCTAGAAAAAGACGATGATCCTGCATCACTTACAATATGGGTGCCCATGTTCCAATCATCCATGCCAGCAGATCTACTCATAAAAGAACTAGCCAATGTCAATATACTAGTGAAACAAATATCCACACCCAAGGGACCCTCATTAAGAGTCATGATAAACTCAAGAAGTGCAGTGCTAGCACAAATGCCCAGCAAATTTACCATATGTGCCAATGTGTCCTTGGATGAAAGAAGCAAGCTGGCATATGATGTAACCACACCCTGTGAAATTAAGGCATGCAGTCTAACATGCCTAAAATCAAAAAATATGTTAACTACAGTTAAAGATCTCACTATGAAAACACTCAACCCAACACATGACATCATTGCTTTATGTGAATTTGAAAATATAGTAACATCAAAAAAAGTCATAATACCAACATACCTAAGATCTATCAGCGTCAGAAATAAAGATCTGAACACACTTGAAAATATAACAACCACTGAATTCAAAAATGCCATTACAAATGCAAAAATCATCCCTTACTCAGGATTACTGTTAGTCATCACAGTGACTGACAACAAAGGAGCATTCAAATACATAAAGCCACAAAGTCAATTCATAGTAGATCTTGGAGCTTACCTAGAAAAAGAAAGTATATATTATGTTACAACAAATTGGAAGCACACAGCTACACGATTTGCAATCAAACCCATGGAAGATTAACCTTTTCCCTCTACATCAATGAGTAGATTCATACAAACTTTCTAACTACATTCTTCACTTCACAATCATAATCACCAACCCTCTGTGGTTCAATCAATCAAACAAAACTCATCAGGAGTTCCAGATCATCCCAAGTCATTGTTCATCAGATCCAGTACTCAAATAAGTTAATAAAAAATCCACATGGGGCAAATAATCATTGAGGGAAATCCAACTAATCACAACATCTGTCAACATAGACAAGTCAACACGCTAGATAAAATAAACCAATGGAAAATACATCCATAACTATAGAATTCTCAAGCAAATTCTGGCCTTACTTTACACTAATACACATGATAACAACAATAATCTCTTTGATAATCATAATCTCCATCATGATTGCAATACTAAACAAACTCTGCGAATATAATGTATTCCATAACAAAACCTTTGAGCTACCAAGAGCTCGAGTCAATACATAGCATTCACCAATCTGATAGCTCAAAACAGTAACCTTGCATTTGTAAGTGAACTACCCTCACCTCTTCACAAAACCACATCAACATCTCACCATGCAAGCCATCATCTATACCATAAAGTAGTTAATTAAAAATAGTCATAACAATGAACTAGGATATTAAGACCAAAAACAACGCTGGGGCAAATGCAAACATGTCCAAAACCAAGGACCAACGCACCGCCAAGACACTAGAAAGGACCTGGGACACTCTCAATCATCTATTATTCATATCATCGTGCTTATACAAGTTAAATCTTAAATCTATAGCACAAATCACATTATCTATTTTGGCAATGATAATCTCAACCTCACTTATAATTGCAGCCATCATATTCATAGCCTCGGCAAACCACAAAGTTACACTAACAACTGCAATCATACAAGATGCAACGAACCAGATCAAGAACACAACCCCAACATACCTCACCCAGAATCCCCAGCTTGGAATCAGCTTCTCCAATCTGTCCGGAACTACATCACAATCCACCACCATACTAGCTTCAACAACACCAAGTGCTGAGTCAACCCCACAATCCACAACAGTCAAGATCAAAAACACAACAACAACCCTAATACTACCTAGCAAACCCACCACAAAACAACGCCAAAATAAACCACAAAACAAACCCAACAATGATTTTCACTTTGAAGTGTTCAATTTTGTACCCTGCAGCATATGCAGCAACAATCCAACCTGCTGGGCCATCTGCAAGAGAATACCAAACAAAAAACCTGGAAAGAAAACCACCACCAAGCCCACAAAAAAACCAACCATCAAGACAACCAAAAAAGATTCCAAACCTCAAACCACAAAACCAAAAGAAGTACTCACCACCAAGCCCACAGAAAAGCCAACCATCGACACCACCAAAACAAACATCAGAACTACACTGCTCACCTCCAACACCACAGGAAATCCAGAACACACAAGTCAAGAGGAAACCCTCCACTCAACCACCTCCGAAGGCAATCTAAGCCCATCACAAGTCTATACAACATCCGAGTACCTATCACAATCTCCATCTTCATCCAACACAACAAAATGATAGTCATTAAAAAGCGTATTGTTGCAAAAAGCCATGACCAAATCAAACAGAATCAAAATCAACTCTGGGGCAAATAACAATGGAGTTGCCAATCCTCAAAACAAATGCTATTACCACAATCCTTACTGCAGTCACACTCTGTTTCGCTTCCAGTCAAAACATCACTGAAGAATTTTATCAATCAACATGCAGTGCAGTTAGCAAAGGCTATCTTAGTGCTCTAAGAACTGGTTGGTATACTAGTGTTATAACTATAGAATTAAGTAATATCAAGGAAAATAAGTGTAATGGTACAGACGCTAAGGTAAAATTAATAAAACAAGAATTAGATAAATATAAAAATGCTGTAACAGAATTGCAGTTGCTCATGCAAAGCACACCAGCAGCCAACAGTCGAGCCAGAAGAGAACTACCAAGATTTATGAATTATACACTCAACAATACCAAAAACACCAATGTAACATTAAGCAAGAAAAGGAAAAGAAGATTTCTTGGATTCTTGTTAGGTGTTGGATCTGCAATCGCCAGTGGCATTGCCGTATCCAAGGTCCTGCACCTAGAAGGGGAAGTGAACAAAATCAAAAGTGCTCTACTATCCACAAACAAGGCTGTAGTCAGCTTATCTAATGGAGTCAGTGTCTTAACCAGCAAAGTGTTAGACCTCAAAAACTATATAGATAAACAGTTGTTACCTATTGTTAACAAGCAAAGCTGCAGCATATCAAACATTGAAACTGTGATAGAGTTCCAACAAAAGAACAACAGACTACTAGAGATTACCAGAGAATTTAGTGTTAATGCAGGTGTAACTACACCTGTAAGCACTTATATGTTAACTAATAGTGAGTTATTATCATTAATCAATGATATGCCTATAACAAATGATCAGAAAAAGTTAATGTCCAGCAATGTTCAAATAGTTAGACAGCAAAGTTACTCTATCATGTCAATAATAAAAGAGGAAGTCTTAGCATATGTAGTACAATTACCACTATATGGTGTAATAGATACTCCTTGTTGGAAACTACACACATCCCCTCTATGTACAACCAACACAAAGGAAGGATCCAACATCTGCTTAACAAGAACCGACAGAGGATGGTACTGTGACAATGCAGGATCAGTATCCTTTTTCCCACAAGCTGAAACATGTAAAGTTCAATCGAATCGGGTATTTTGTGACACAATGAACAGTTTAACATTACCAAGTGAGGTAAATCTCTGCAACATTGACATATTCAACCCCAAATATGATTGCAAAATTATGACTTCAAAAACAGATGTAAGCAGCTCCGTTATCACATCTCTAGGAGCCATTGTGTCATGCTATGGCAAAACCAAATGTACAGCATCCAATAAAAATCGTGGGATCATAAAGACATTCTCTAACGGGTGTGATTATGTATCAAATAAGGGGGTGGATACTGTGTCTGTAGGTAATACATTATATTATGTAAATAAGCAAGAAGGCAAAAGTCTCTATGTAAAAGGTGAACCAATAATAAATTTCTATGATCCATTAGTGTTCCCCTCTGATGAATTTGATGCATCAATATCTCAAGTCAATGAGAAAATTAATCAGAGTCTAGCATTTATCCGTAAATCAGATGAATTATTACATAATGTAAATGCTGGTAAATCCACCGCAAATATCATGATAACTACTATAATTATAGTAATTATAGTAATATTGTTAGCATTAATTGCAGTTGGACTGCTTCTATACTGCAAGGCCAGAAGCACACCAGTCACATTAAGTAAGGATCAACTGAGTGGTATAAATAATATTGCATTTAGTAACTGAATAAAAATAGCACCTAATCATATTCTTACAATGGTTCACTATTTGACCATAGATAACCCATCTATCATTGGATTATCCTAAAATTTGAACTTCATCACAACTTTCATCTATAAACCATCACACTTACACTATTTAAGTAGATTCCTATTTTATAGTTATATAAAACAATTGAATACCAAATCAACTTACTATTTGTAAAAATGAGAACTGGGGCAAATATGTCACGAAGGAATCCTTGCAAATTCGAAATTCGAGGTCATTGCTTGAATGGTAAAAGGTGTCATTTTAGTCATAATTATTTTGAATGGCCACCCCATGCACTGCTTGTAAGACAAAACTTTATGTTAAACAGAATACTTAAGTCTATGGATAAAAGCATAGATACGTTGTCAGAAATAAGTGGAGCTGCAGAGTTGGACAGAACAGAAGAGTATGCCCTCGGTGTAGTTGGAGTGCTAGAGAGTTATATAGGATCAATAAATAATATAACTAAACAATCAGCATGTGTTGCCATGAGCAAACTCCTCACTGAACTCAACAGCGATGACATCAAAAAACTGAGGGACAATGAAGAGCCAAACTCACCCAAAGTAAGAGTGTACAATACTGTCATATCATATATTGAAAGCAACAGGAAGAACAATAAACAAACTATCCATCTGTTAAAAAGATTGCCAGCAGACGTATTGAAGAAAACCATCAAAAACACATTGGATATCCACAAGAGCATAACCATCAATAACCCAAAAGAATCAACTGTTAGTGATACGAACGACCATGCCAAAAATAATGATACTACCTGACAAATATCCTTGTAGTATAAATTCCATACTAATAACAAGTAATTGTAGAGTCACTATGTATAATCAAAAAAACACACTATATATCAATCAAAACAACCAAAATAACCATATATACCCACCGGATCAACCATTCAATGAAATCCATTGGACCTCTCAAGACTTGATTGATGCAACTCAAAATTTTCTACAACATCTAGGTATTACTGATGATATATACACAATATATATATTAGTGTCATAATACTCAATCCTAATACTTACCACATCATCAAATTATTAACTCAAACAATTCAAGCTATGGGACAAAATGGATCCCATTATTAGTGGAAATTCTGCTAATGTTTATCTAACTGATAGTTATTTAAAAGGTGTTATTTCTTTCTCAGAATGTAACGCCTTAGGAAGTTACATATTCAATGGTCCTTATCTCAAAAATGATTATACCAACTTAATTAGTAGACAAAATCCATTAATAGAACACATAAATCTAAAGAAACTAAATATAACACAGTCCTTAATATCTAAGTATCATAAAGGTGAAATAAAAATAGAAGAACCTACTTACTTTCAGTCATTACTTATGACATACAAGAGTATGACCTCGTCAGAACAGACTACTACTACTAATTTACTTAAAAAGATAATAAGAAGAGCTATAGAAATCAGTGATGTCAAAGTCTATGCTATATTGAATAAACTGGGGCTCAAAGAAAAAGACAAGATTAAATCCAATAATGGACAAGATGAAGACAACTCAGTTATTACTACCATAATCAAAGATGATATACTTTTAGCTGTCAAGGATAATCAATCTCATCTTAAAGCAGACAAAAATCAATCCACAAAACAAAAAGATACAATCAAAACAACACTTTTGAAGAAATTAATGTGTTCGATGCAACATCCTCCATCATGGTTAATACATTGGTTTAATTTATACACAAAATTAAACAGCATATTAACACAGTATCGATCTAGTGAGGTAAAAAACCATGGTTTTATATTGATAGATAATCATACTCTTAGTGGATTCCAATTTATTTTGAATCAATATGGTTGTATAGTTTATCATAAGGAACTCAAAAGAATTACTGTGACAACTTATAATCAATTCTTGACATGGAAAGATATTAGCCTTAGTAGATTAAATGTTTGTTTGATTACATGGATTAGTAACTGTTTGAACACATTAAACAAAAGCTTAGGCTTAAGATGTGGATTCAATAATGTTATCTTGACACAATTATTCCTTTATGGAGATTGTATACTAAAACTATTCCACAATGAGGGGTTCTACATAATAAAAGAGGTAGAGGGATTTATTATGTCTCTAATTTTAAATATAACAGAAGAAGATCAATTCAGAAAACGGTTTTATAATAGTATGCTCAACAACATCACAGATGCCGCTAATAAAGCTCAGAAAAATCTGCTATCAAGAGTATGTCATACATTATTAGATAAGACAATATCAGATAATATAATAAATGGCAGATGGATAATTCTATTGAGTAAGTTCCTTAAATTAATTAAGCTTGCAGGTGACAATAACCTCAACAATCTGAGTGAATTATATTTTTTGTTCAGAATATTTGGACACCCAATGGTAGATGAAAGACAAGCCATGGATGCTGTTAAAGTTAATTGCAACGAGACCAAATTTTACTTGTTAAGTAGTTTGAGTATGTTAAGAGGAGCTTTTATATATAGAATTATAAAAGGGTTTGTAAATAATTACAACAGATGGCCTACTTTAAGAAATGCCATTGTTTTACCCTTAAGATGGTTAACTTACTATAAACTAAACACTTATCCTTCCTTGTTGGAACTTACAGAAAGAGATTTGATTGTTCTATCAGGACTACGTTTCTATCGAGAGTTTCGGTTGCCTAAAAAAGTGGATCTTGAAATGATCATAAATGATAAGGCTATATCACCTCCTAAAAATTTAATATGGACTAGTTTCCCTAGAAATTATATGCCGTCACACATACAAAATTATATAGAACATGAAAAATTAAAATTCTCTGATAGTGATAAATCAAGAAGAGTATTAGAGTATTATTTAAGAGATAACAAATTCAATGAATGTGATTTATACAACTGTGTAGTTAATCAAAGTTATCTTAACAACCCGAATCATGTGGTATCATTGACAGGCAAAGAAAGAGAACTCAGTGTAGGTAGAATGTTTGCAATGCAACCAGGAATGTTCAGACAAGTTCAAATATTAGCAGAGAAAATGATAGCTGAAAACATATTACAATTTTTCCCTGAAAGTCTTACAAGATATGGTGATCTAGAACTACAGAAAATATTAGAATTGAAAGCAGGAATAAGTAACAAATCAAATCGTTACAATGATAATTACAACAATTACATTAGTAAGTGCTCTATCATCACAGATCTCAGCAAATTCAATCAAGCATTTCGATATGAAACATCATGTATTTGTAGCGATGTACTGGATGAACTGCATGGTGTACAATCTCTATTTTCCTGGTTACATTTAACTATTCCTCATGTCACAATAATATGCACATATAGGCATGCACCCCCCTATATAAAGGATCATATTGTAGATCTTAACAATGTAGATGAGCAAAGTGGATTATATAGATATCATATGGGTGGTATCGAAGGGTGGTGTCAAAAACTATGGACCATAGAAGCTATATCACTATTAGATCTAATATCTCTCAAAGGGAAATTCTCAATTACTGCTTTAATTAATGGTGACAATCAATCAATAGATATAAGTAAACCAGTCCGACTCATGGAAGGTCAAACTCATGCTCAAGCAGATTATTTGCTAGCATTAAATAGTCTTAAATTACTGTATAAAGAGTATGCAGGAATAGGCCACAAATTAAAAGGAACTGAGACTTATATATCGAGAGATATGCAATTTATGAGTAAAACGATCCAACATAACGGTGTATATTACCCAGCTAGTATAAAGAAAGTCCTAAGAGTGGGACCGTGGATAAACACTATACTTGATGACTTCAAAGTGAGTCTAGAATCTATAGGTAGTTTGACACAAGAATTAGAATATAGAGGTGAAAGTCTATTATGCAGTTTAATATTTAGAAATGTATGGTTATATAATCAAATTGCATTACAACTTAAAAATCATGCATTATGTAACAACAAATTATATTTGGACATATTAAAAGTTCTAAAACACTTAAAAACTTTTTTTAATCTTGATAACATTGATACAGCATTAACATTGTATATGAATTTGCCCATGTTATTTGGTGGTGGTGATCCCAACTTGTTATATCGAAGTTTCTATAGAAGAACTCCTGATTTCCTCACAGAGGCTATAGTTCACTCTGTGTTTATACTTAGTTATTATACAAACCATGATTTAAAAGATAAACTTCAAGATCTGTCAGATGATAGATTGAATAAGTTCTTAACATGCATAATCACGTTTGACAAAAACCCCAATGCTGAATTCGTTACATTGATGAGAGATCCTCAAGCTTTAGGATCTGAGAGGCAAGCTAAAATTACTAGCGAAATCAATAGACTGGCAGTTACCGAGGTTTTGAGCACAGCTCCAAACAAAATATTCTCCAAAAGTGCACAACACTATACCACTACAGAGATAGATCTTAATGATATTATGCAAAATATAGAACCTACATATCCTCACGGGCTAAGAGTTGTTTATGAAAGTTTACCCTTTTATAAAGCAGAGAAAATAGTAAATCTTATATCCGGTACAAAATCTATAACTAACATACTGGAAAAGACTTCTGCCATAGACTTAACAGATATTGATAGAGCCACTGAGATGATGAGGAAAAACATAACTTTGCTTATAAGGATATTACCATTAGATTGTAACAGAGATAAAAGAGAAATATTGAGTATGGAAAACCTAAGTATTACTGAATTAAGCAAATACGTTAGAGAAAGATCTTGGTCTTTATCCAATATAGTTGGTGTTACATCACCCAGTATCATGTATACAATGGACATAAAATATACAACAAGCACTATAGCTAGTGGCATAATCATAGAGAAATATAATGTCAACAGTTTAACACGTGGTGAGAGAGGACCCACTAAACCATGGGTTGGTTCATCTACACAAGAGAAAAAGACAATGCCAGTTTATAATAGACAAGTTTTAACCAAAAAACAGAGAGATCAAATAGATCTATTAGCAAAATTGGATTGGGTGTATGCATCTATAGATAACAAGGATGAATTTATGGAGGAACTTAGCATAGGAACTCTTGGGTTAACATATGAGAAGGCCAAAAAATTATTTCCACAATATTTAAGTGTTAACTATTTGCATCGTCTTACAGTCAGTAGTAGACCATGTGAATTCCCTGCATCTATACCAGCTTATAGAACTACAAATTATCACTTTGATACTAGCCCTATTAATCGCATATTAACAGAAAAGTATGGTGATGAAGATATTGATATAGTATTCCAAAACTGTATAAGCTTTGGCCTTAGCTTAATGTCAGTAGTAGAACAATTTACTAATGTATGTCCTAACAGAATTATTCTCATACCCAAGCTTAATGAGATACATTTGATGAAACCTCCCATATTCACAGGTGATGTTGATATTCACAAGTTAAAACAAGTGATACAAAAACAACATATGTTTTTACCAGACAAAATAAGTTTGACTCAATATGTGGAATTATTCTTAAGTAATAAAACACTCAAATCTGGATCTAATGTTAATTCTAATTTAATATTGGCGCATAAGATATCTGACTATTTTCATAATACTTACATTTTAAGTACTAATTTAGCTGGACATTGGATTCTTATTATACAACTTATGAAAGATTCTAAGGGTATTTTTGAAAAAGATTGGGGAGAGGGATATATAACTGATCATATGTTCATTAATTTGAAAGTTTTCTTCAATGCTTATAAGACATATCTCTTGTGTTTTCATAAAGGTTACGGCAGAGCAAAGCTGGAGTGTGATATGAATACTTCAGATCTCCTATGTGTATTGGAATTAATAGACAGTAGTTATTGGAAGTCTATGTCTAAGGTGTTTTTAGAACAAAAAGTTATCAAATACATTCTTAGCCAGGATGCAAGTTTACATAGAGTAAAAGGATGTCATAGCTTCAAACTATGGTTTCTTAAACGTCTTAATGTAGCAGAATTCACAGTTTGCCCTTGGGTTGTTAACATAGATTATCATCCAACACATATGAAAGCAATATTAACTTATATTGATCTTGTTAGAATGGGATTGATAAATATAGATAGAATATACATTAAAAATAAACACAAGTTCAATGATGAATTTTATACTTCTAATCTTTTTTACATTAATTATAACTTCTCAGATAATACTCATCTATTAACTAAACATATAAGGATTGCTAATTCTGAATTAGAAAGTAATTACAACAAATTATATCATCCTACACCAGAAACCCTAGAAAATATACTAACCAATCCGGTTAAAAGTAATGATAAAAAGACACTGAATGACCATTGTATAGGTAAAAATGTTGACTCAATAATGTTACCATCGTTATCTAATAAGAAGCTTATTAAATCGTCTACAATGATTAGAACCAATTACAGCAGACAAGATTTGTATAATTTATTTCCTACGGTTGTGATTGATAAAATTATAGATCATTCAGGTAATACAGCCAAATCTAACCAACTTTACACTACTACTTCTCATCAAATATCCTTAGTGCACAATAGCACATCACTTTATTGCATGCTTCCTTGGCATCATATTAATAGATTCAATTTTGTATTTAGTTCTACAGGTTGTAAAATTAGTATAGAGTATATTTTAAAAGATCTTAAAATTAAGGATCCTAATTGTATAGCATTCATAGGTGAAGGAGCAGGGAATTTATTATTGCGTACAGTAGTGGAACTTCATCCTGATATAAGATATATTTACAGAAGTCTGAAAGATTGCAATGATCATAGTTTACCAATTGAGTTTTTAAGGCTGTACAATGGGCATATCAACATTGATTATGGTGAAAATTTGACCATTCCTGCTACAGATGCAACCAACAACATTCATTGGTCTTATTTACATATAAAGTTTGCTGAACCTATCAGTCTTTTTGTCTGTGATGCTGAATTGCCTGTAACAGTCAACTGGAGTAAGATTATAATAGAGTGGAGCAAGCATGTAAGAAAATGCAAGTACTGTTCTTCAGTTAATAAATGTACATTAATAGTAAAATATCATGCTCAAGATGATATCGATTTCAAATTAGACAACATAACTATATTAAAAACTTATGTATGCTTAGGCAGTAAGTTAAAGGGATCTGAAGTTTACTTAGTCCTTACAATAGGTCCTGCAAATGTGTTCCCAGTATTTAATGTAGTACAAAATGCTAAATTGATACTATCAAGAACCAAAAATTTCATCATGCCTAAAAAAGCTGATAAAGAGTCTATTGATGCAAATATTAAGAGTTTGATACCCTTTCTTTGTTACCCTATAACAAAAAAAGGAATTAATACTGCATTGTCTAAATTAAAGAGTGTTGTTAGTGGAGATATACTATCATATTCTATAGCTGGACGTAATGAAGTTTTCAGCAATAAACTTATAAATCATAAGCATATGAACATCTTAAAGTGGTTCAATCATGTTTTAAATTTCAGATCAACAGAATTAAACTATAATCATTTATATATGGTAGAATCTACTTATCCTCATCTAAGTGAATTGTTAAACAGCTTGACAACCAATGAACTTAAANNNNNNNNNNNNNNNNNNNNNNNNNNNNNNNNNNNNNNNNNNNNNNNNNNNNNNNNNNNNNNNNNNNNNNNNNNNNNNNNNNNNNNNNNNNNNNNNNNNNNNNNNNNNNNNNNNNNNNNNNNNNNNNNNNNNNNNNNNNNNNNNNNNNNNNNNNNNNNNNNNNNNNNNNNNNNNNNNNNNNNNNNNNNNNNNNNNNNNNNNNNNNNNNNNNNNNNNNNNNNNNNNNNNNNNNNNNNNNNNNNNNNNNNNNNNNNNNNNNNNNNNNNNNNNN
>hRSV/A/Germany/NRW-HHU-8/2009
NNNNNNNNNNNNNNNNNNNNNNNNNNNNNNNNNNNNNNNNNNNNNNNNNNNNNNNNNNNNNNNNNNNNNNNNNNNNNNNNNNNNNNNNNNNNNNNNNNNNNNNNNNNNNNNNNNNNNNNNNNNNNNNNNNNNNNNNNNNNNNNNNNNNNNNNNNNNNNNNNNNNNNNNNNNNNNNNNNNNNNNNNNNNNNNNNCAAATTAATACAGTTAACTAATGCTTTGGCTAAGGCAGTTATACATACAATCAAATTGAATGGCATTGTATTTGTGCATGTTATTACAAGTAGTGATATTTGCCCTAATAATAATATTGTAGTGAAATCCAATTTCACAACAATGCCAGTATTACAAAATGGAGGTTATATATGGGAAATGATGGAATTAACACACTGCTCTCAACCTAATGGCCTAATAGATGACAATTGTGAAATTAAATTCTCCAAAAAACTAAGTGATTCAACAATGACCAATTATATGAATCAATTATCTGAATTACTTGGATTTGACCTCAATCCATAAATCATAATAAATATCAACTAGCAAATCAATGTCACTAACACCATTAGTTAATATAAAACTTGACAGAAGATAAAAATGGGGCAAATAAATCAATTCAACCGACCCAACCATGGACACAACACACAATGATACCACACCACAAAGACTGATGATCACAGACATGAGACCATTATCACTTGAGACTATAATAACATCTCTAACCAGAGATATCATAACACATAAATTTATATACTTGATAAATCATGAATGCATAGTGAGAAAACTTGATGAAAGACAGGCCACATTTACATTTCTGGTCAACTATGAAATGAAACTATTGCACAAAGTGGGAAGCACTAAATATAAAAAATATACTGAATACAACACAAAATATGGCACTTTCCCTATGCCAATATTTATCAATCATGATGGGTTCTTAGAATGCATTGGCATTAAGCCTACCAAGCACACACCCATAATATACAAGTATGATCTCAATCCATGAATATCAAAACAAGATTCAAACAATCCGAAATAACAACTTTATGCATAATCACACTCCATAGTCCAAATGGAGCCTGAAAATTATAGTTATTTAAAATTAAGGAGAGACATAAGATGAAAGATGGGGCAAATACAAAAATGGCTCTTAGCAAAGTCAAGTTGAATGATACACTCAACAAAGATCAACTTCTATCATCCAGCAAATATACCATCCAACGAAGCACAGGAGACAGCATTGACACTCCTAATTATGATGTGCAGAAACACATTAATAAGTTATGTGGCATGTTATTAATCACAGAAGATGCTAATCATAAATTCACTGGGTTAATAGGTATGTTATATGCTATGTCTAGATTAGGAAGAGAAGACACCATAAAAATACTCAAAGATGCGGGATATCATGTTAAGGCAAATGGAGTGGATGTAACAACACATCGTCAAGACATTAATGGGAAAGAAATGAAATTTGAAGTGTTAACATTAGCAAGCTTAACAACTGAAATTCAAATCAACATTGAGATAGAATCTAGAAAATCCTACAAAAAAATGCTAAAAGAAATGGGAGAGGTGGCTCCAGAATACAGGCATGACTCTCCTGATTGTGGGATGATAATATTATGTATAGCAGCATTAGTAATAACCAAATTAGCAGCAGGAGATAGATCTGGTCTTACAGCTGTGATTAGGAGAGCTAATAATGTCCTAAAAAATGAAATGAAACGTTATAAAGGTTTATTACCCAAGGATATAGCCAACAGCTTCTATGAAGTGTTTGAAAAATATCCTCACTTTATAGATGTTTTTGTTCATTTTGGTATAGCACAATCTTCTACCAGAGGTGGCAGTAGAGTTGAAGGGATTTTTGCAGGATTGTTTATGAATGCCTATGGTGCAGGGCAAGTGATGTTACGGTGGGGGGTCTTAGCAAAATCAGTTAAAAACATTATGTTAGGACACGCTAGTGTACAAGCAGAAATGGAACAAGTTGTGGAGGTGTATGAGTATGCTCAGAAATTGGGTGGAGAAGCAGGATTCTACCATATATTGAACAACCCAAAAGCATCACTATTATCTTTGACTCAATTTCCTCACTTCTCTAGTGTAGTATTGGGCAATGCTGCTGGCCTAGGCATAATGGGAGAATACAGAGGTACACCAAGGAATCAAGATTTATATGATGCTGCAAAAGCATATGCTGAACAACTCAAAGAAAATGGTGTGATTAACTACAGTGTATTAGACTTGACAGCAGAAGAACTAGAGGCTATCAAACATCAGCTTAATCCAAAAGATAATGATGTAGAGCTTTGAGTTAATAAAAAAGTGGGGCAAATAAATCATCATGGAAAAGTTTGCTCCTGAATTCCATGGAGAAGATGCAAACAACAGAGCCACCAAATTCCTAGAATCAATAAAGGGCAAATTCACATCACCCAAAGATCCCAAGAAAAAAGATAGTATCATATCTGTCAACTCAATAGACATAGAAGTAACCAAAGAAAGCCCTATAACATCAAATTCAACCATTATAAACCCAATAAATGAGACAGATGATACTGTAGGGAACAAGCCCAATTATCAAAGAAAGCCTCTAGTAAGTTTCAAAGAAGACTCTACGCCAAGTGATAATCCTTTTTCAAAACTATACAAAGAAACCATAGAAACATTTGATAACAATGAAGAAGAATCTAGCTATTCATATGAAGAAATAAATGATCAGACAAACGATAATATAACAGCAAGATTAGATAGGATTGATGAGAAATTAAGTGAAATACTAGGAATGCTTCACACATTAGTAGTAGCGAGTGCAGGACCTACATCTGCTCGGGATGGTATAAGAGATGCCATGGTTGGTTTAAGAGAAGAAATGATAGAAAAAATCAGAACCGAAGCATTAATGACCAATGACAGACTAGAAGCCATGGCAAGACTCAGGAATGAGGAAAGTGAAAAGATGGCAAAAGACACATCAGATGAAGTGTCTCTCAATCCAACATCAGAGAAACTGAACAACCTGTTGGAAGGGAATGATAGTGACAATGATCTATCACTTGAAGACTTCTGATTAGCTACCAAACTGTACATCAAAACACAACACCAATAGAAAACCAACAAACAAACCAACTCACCCATCCAACCAAACATCTATCTGCCGATTAGCCAACCAGCCAAAAAACAACCAGCCAATCTAAAACTAGCCACCCGGAAAAAATCGATACTATAGTTACAAAAAAAGATGGGGCAAATATGGAAACATACGTGAACAAACTTCACGAGGGCTCCACATACACAGCTGCTGTTCAATACAATGTCCTAGAAAAAGACGATGATCCTGCATCACTTACAATATGGGTGCCCATGTTCCAATCATCCATGCCAGCAGATCTACTCATAAAAGAACTAGCCAATGTCAATATACTAGTGAAACAAATATCCACACCCAAAGGACCCTCATTAAGAGTCATGATAAACTCAAGAAGTGCAGTGCTAGCACAAATGCCCAGCAAATTTACCATATGTGCCAATGTGTCCTTGGATGAAAGAAGCAAGCTGGCATATGATGTAACCACACCCTGTGAAATTAAGGCATGCAGTCTAACATGCCTAAAATCAAAAAATATGTTAACTACAGTTAAAGATCTCACTATGAAAACACTCAACCCAACACATGACATCATTGCTTTATGTGAATTTGAAAATATAGTAACATCAAAAAAAGTCATAATACCAACATACCTAAGATCTATCAGCGTCAGAAATAAAGATCTGAACACACTTGAAAATATAACAACCACTGAATTCAAAAATGCCATTACAAATGCAAAAATCATCCCTTACTCAGGATTACTGTTAGTCATCACAGTGACTGACAACAAAGGAGCATTCAAATACATAAAGCCACAAAGTCAATTCATAGTAGATCTTGGAGCTTACCTAGAAAAAGAAAGTATATATTATGTTACAACAAATTGGAAGCACACAGCTACACGATTTGCAATCAAACCCATGGAAGATTAACCTTTTTCCTCTACATCAATGAGTAGATTCATACAAACTTTCTAACTACATTCTTCACTTCACAATCATAATCACCAACCCTCTGTGGTTCAGTCAATCAAACAAAACTCATCAGGAGTTCCAGATCATCCCAAGTCATTGTTCATCAGATCCAGTACTCAAATAAGTTAATAAAAAATCCACATGGGGCAAATAATCATTGAGGGAAATCCAACTAATCACAACATCTGTCAACATAGACAAGTCAACACGCTAGATAAAATCAACCAATGGAAAATACATCCATAACTATAGAATTCTCAAGCAAATTCTGGCCTTACTTTACACTAATACACATGATAACAACAATAATCTCTTTGATAATCATAATCTCCATCATGATTGCAATACTAAACAAACTCTGCGAATATAATGTATTCCATAACAAAACCTTTGAGCTACCAAGAGCCCGAGTCAATACATAGCATTCACCAATCTGATAGCTCAAAACAGTAACCTTGCATTTGTAAGTGAACTACCCTCACCTCTTCACAAAACCACATCAACATCTCACCATGCAAGCCATCATCTATACCATAAAGTAGTTAATTAAAAATAGTCATAACAATGAACTAGGATATTAAGACCAAAAACAACGCTGGGGCAAATGCAAACATGTCCAAAACCAAGGACCAACGCACCGCCAAGACACTAGAAAGGACCTGGGACACTCTCAATCATCTATTATTCATATCATCGTGCTTATACAAGTTAAATCTTAAATCTATAGCACAAATCACATTATCTATTTTGGCAATGATAATCTCAACCTCACTTATAATTGCAGCCATCATATTCATAGCCTCGGCAAACCACAAAGTCACACTAACAACTGCAATCATACAAGATGCAACGAACCAGATCAAGAACACAACCCCAACATACCTCACCCAGAATCCCCAGCTTGGAATCAGCTTCCCCAATCTGTCCGGAACTACATCACAATCCACTACCATACTAGCTTCAACAACACCAAGTGCTGAATCAACCCCACAATCCACAACAGTCAAGATCAAAAACACAACAACAACCCAAATACAACCTAACAAGCCCACCACAAAACAACGCCAAAATAAACCACAAAACAAACCCAACAATGATTTTCACTTTGAAGTGTTCAATTTTGTACCCTGCAGCATATGCAGCAACAATCCAACCTGCTGGGCCATCTGCAAGAGAATACCAAACAAAAAACCTGGAAAGAAAACCACCACCAAGCCCACAAAAAAACCAACCATCAAGACAACCAAAAAAGATCCTAAACCTCAAACCACAAAACCAAAGGAAGTACTCACCACCAAGCCCACAGAAAAGCCAACCATCGACACCACCAAAACAAACATCAGAACTACACTGCTCACCTCCAACACCACAGGAAATCCAGAACACACAAGTCAAGAGGAAACCCTCCACTCAACCACATCTGAAGGCAATCTAAGCCCATCACAAGTCTATACAACATCCGAGTACCTATCACAATCTCCATCTTCATCCAACACAACAAAATGATAGTCATTAAAAAGTGTATTGTTGCAAAAAGCCATGACCAAATCAAACAGAATCAAAATCAACTCTGGGGCAAATAACAATGGAGTTGCCAATCCTCAAAACAAATGCTATTACCACAATCCTTGCTGCAGTCACACTCTGTTTCGCTTCCAGTCAAAACATCACTGAAGAATTTTATCAATCAACATGCAGTGCAGTTAGCAAAGGCTATCTTAGTGCTCTAAGAACTGGTTGGTATACTAGTGTTATAACTGTAGAATTAAGTAATATCAAGGAAAATAAGTGTAATGGTACAGACGCTAAGGTAAAATTAATAAAACAAGAATTAGATAAATATAAAAATGCTGTAACAGAATTGCAGTTGCTCATGCAAAGCACACCAGCAGCCAACAGTCGAGCCAGAAGAGAACTACCAAGATTTATGAATTATACACTCAACAATACCAAAAACACCAATGTAACATTAAGCAAGAAAAGGAAAAGAAGATTTCTTGGATTTTTGTTAGGTGTTGGATCTGCAATCGCCAGTGGCATTGCCGTATCCAAGGTCCTGCACCTAGAAGGGGAAGTGAACAAAATCAAAAGTGCTCTACTATCCACAAACAAGGCTGTAGTCAGCTTATCTAATGGAGTCAGTGTCTTAACCAGCAAAGTGTTAGACCTCAAAAACTATATAGATAAACAGTTGTTACCCATTGTTAACAAGCAAAGCTGCAGCATATCAAACATTGAAACTGTGATAGAGTTCCAACAAAAGAACAACAGACTACTAGAGATTACCAGAGAATTTAGTGTTAATGCAGGCGTAACCACACCTGTAAGCACTTATATGTTAACTAATAGTGAGTTATTATCATTAATCAATGATATGCCTATAACAAATGATCAGAAAAAGTTAATGTCCAGCAATGTTCAAATAGTTAGACAGCAAAGTTACTCTATCATGTCAATAATAAAAGAGGAAGTCTTAGCATATGTAGTACAATTACCACTATATGGTGTAATAGATACTCCTTGTTGGAAACTACACACATCCCCTCTATGTACAACCAACACAAAGGAAGGATCCAACATCTGCTTAACAAGAACCGATAGAGGATGGTACTGCGACAATGCAGGATCAGTATCCTTTTTCCCACAAGCTGAAACATGTAAAGTTCAATCGAATCGGGTATTTTGTGACACAATGAACAGTTTAACATTACCAAGTGAGGTAAATCTCTGCAACATTGACATATTCAACCCCAAATATGATTGCAAAATTATGACATCAAAAACAGATGTAAGCAGCTCCGTTATCACATCTCTAGGAGCCATTGTGTCATGCTATGGAAAAACCAAATGTACAGCATCCAATAAAAATCGTGGGATCATAAAGACATTCTCTAACGGGTGTGATTATGTATCAAATAAGGGGGTGGATACTGTGTCTGTAGGTAATACATTATATTATGTAAATAAGCAAGAAGGCAAAAGTCTCTATGTAAAAGGTGAACCAATAATAAATTTCTATGATCCATTAGTGTTCCCCTCTGATGAATTTGATGCATCAATATCTCAAGTCAATGAGAAAATTAATCAGAGTCTAGCATTTATCCGTAAATCAGATGAATTATTACATAATGTAAATGCTGGTAAATCCACCACAAATATCATGATAACTACTATAATTATAGTAATTATAGTAATATTGTTAGCATTAATTGCAGTTGGACTGCTTCTATACTGCAAGGCCAGAAGCACACCAGTCACATTAAGTAAGGATCAACTGAGTGGTATAAATAATATTGCATTTAGTAACTGAATAAAAATAGCACCTAATCATATTCTTACAATGGTTCACTATTTGACCATAGATAACCCATCTATCATTGGATTATCCTAAAATTTGAACTTCATCACAACTTTCATCTATAAACCATCTCACTTACACTATTTAAGTAGATTCCTATTTTATAGTTATATAAAACAATTGAATACCAAATTAACTTACTATTTGTAAAAATGAGAACTGGGGCAAATATGTCACGAAGGAATCCTTGCAAATTCGAAATTCGAGGTCATTGCTTGAATGGTAAAAGGTGTCATTTTAGTCATAATTATTTTGAATGGCCACCCCATGCACTGCTTGTAAGACAAAACTTTATGTTAAACAGAATACTTAAGTCTATGGATAAAAGCATAGATACTTTGTCAGAAATAAGTGGAGCTGCAGAGTTGGACAGAACAGAAGAGTATGCCCTCGGTGTAGTTGGAGTGCTAGAGAGTTATATAGGATCAATAAATAATATAACTAAACAATCAGCATGTGTTGCCATGAGCAAACTCCTCACTGAACTCAACAGCGATGACATCAAAAAACTAAGGGACCATGAAGAGCCAAACTCACCCAAAGTAAGAGTGTACAATACTGTCATATCATATATTGAAAGCAACAGGAAGAACAATAAACAAACTATCCATCTGTTAAAAAGATTGCCAGCAGACGTATTGAAGAAAACCATCAAAAACACATTGGATATCCACAAGAGCATAACCATCAATAACCCAAAAGAATCAACTGTTAGTGATACGAACGACCATGCCAAAAATAATGATACTACCTGACAAATATCCTTGTAGTATAAATTCCATACTAATAACAAGTAATTGTAGAGTCACTATGTATAATCAAAAAAACACACTATATATCAATCAAAACAACCAAAATAACCATATATACCCACCGGATCAACCATTCAATGAAATCCATTGGACCTCTCAAGACTTGATTGATGCAACTCAAAATTTTCTACAACATCTAGGTATTACTGATGATATATACACAATATATATATTAGTGTCATAATACTCAATCCTAATACTTACCACATCATCAAATTATTAACTCAAACAATTCAAGCTATGGGACAAAATGGATCCCATTATTAGTGGAAATTCTGCTAATGTTTATCTAACTGATAGTTATTTAAAAGGTGTTATTTCTTTCTCAGAATGTAACGCCTTAGGAAGTTACATATTCAATGGTCCTTATCTCAAAAATGATTATACCAACTTAATTAGTAGACAAAATCCATTAATAGAACACATAAATCTAAAGAAACTAAATATAACACAGTCCTTAATATCTAAGTATCATAAAGGTGAAATAAAAATAGAAGAACCTACTTACTTTCAGTCATTACTTATGACATACAAGAGTATGACCTCGTCAGAACAGACTACTACTACTAATTTACTTAAAAAGATAATAAGGAGAGCTATAGAAATCAGTGATGTCAAAGTCTATGCTATATTGAATAAACTGGGGCTCAAAGAAAAAGACAAGATTAAATCCAATAATGGACAAGATGAAGACAACTCAGTTATTACTACCATAATCAAAGATGATATACTTTTAGCTGTCAAGGATAATCAATCTCATCTTAAAGCAGACAAAAATCAATCCACAAAACAAAAAGATACAATCAAAACAACACTTTTGAAGAAATTAATGTGTTCGATGCAACATCCTCCATCATGGTTAATACATTGGTTTAATTTATACACAAAATTAAACAGCATATTAACACAGTATCGATCTAGTGAGGTAAAAAACCATGGTTTTATATTGATAGATAATCATACTCTTAGTGGATTCCAATTTATTTTGAATCAATATGGTTGTATAGTTTATCATAAGGAACTCAAAAGAATTACTGTGACAACTTATAATCAATTCTTGACATGGAAAGATATTAGCCTTAGTAGATTAAATGTTTGTTTGATTACATGGATTAGTAACTGTTTGAACACATTAAACAAAAGCTTAGGCTTAAGATGTGGATTCAATAATGTTATCTTGACACAATTATTCCTTTATGGAGATTGTATACTAAAACTATTCCACAATGAGGGGTTCTACATAATAAAAGAGGTAGAGGGATTTATTATGTCTCTAATTTTAAATATAACAGAAGAAGATCAATTCAGAAAACGGTTTTATAATAGTATGCTCAACAACATCACAGATGCCGCTAATAAAGCTCAGAAAAATCTGCTATCAAGAGTATGTCATACATTATTAGATAAGACAATATCAGATAATATAATAAATGGCAGATGGATAATTCTATTGAGTAAGTTCCTTAAATTAATTAAGCTTGCAGGTGACAATAACCTCAACAATCTGAGTGAATTATATTTTTTGTTCAGAATATTTGGACACCCAATGGTAGATGAAAGACAAGCCATGGATGCTGTTAAAGTTAATTGCAACGAGACCAAATTTTACTTGTTAAGTAGTTTGAGTATGTTAAGAGGAGCTTTTATATATAGAATTATAAAAGGGTTTGTAAATAATTACAACAGATGGCCTACTTTAAGAAATGCCATTGTTTTACCCTTAAGATGGTTAACTTACTATAAACTAAACACTTATCCTTCCTTGTTGGAACTTACAGAAAGAGATTTGATTGTTCTATCAGGACTACGTTTCTATCGAGAGTTTCGGTTGCCTAAAAAAGTGGATCTTGAAATGATCATAAATGATAAGGCTATATCACCTCCTAAAAATTTAATATGGACTAGTTTCCCTAGAAATTATATGCCGTCACACATACAAAATTATATAGAACATGAAAAATTAAAATTCTCTGATAGTGATAAATCAAGAAGAGTATTAGAGTATTATTTAAGAGATAACAAATTCAATGAATGTGATTTATACAACTGTGTAGTTAATCAAAGTTATCTTAACAACCCGAATCATGTGGTATCATTGACAGGCAAAGAAAGAGAACTCAGTGTAGGTAGAATGTTTGCAATGCAACCAGGAATGTTCAGACAAGTTCAAATATTAGCAGAGAAAATGATAGCTGAAAACATATTACAATTTTTCCCTGAAAGTCTTACAAGATATGGTGATCTAGAACTACAGAAAATATTAGAATTGAAAGCAGGAATAAGTAACAAATCAAATCGTTACAATGATAATTACAACAATTACATTAGTAAGTGCTCTATCATCACAGATCTCAGCAAATTCAATCAAGCATTTCGATATGAAACATCATGCATTTGCAGCGATGTACTGGATGAACTGCATGGTGTACAATCTCTATTTTCCTGGTTACATTTAACTATTCCTCATGTCACAATAATATGCACATATAGGCATGCACCCCCCTATATAAAGGATCATATTGTAGATCTTAACAATGTAGATGAGCAAAGTGGATTATATAGATATCATATGGGTGGTATCGAAGGGTGGTGTCAAAAACTATGGACCATAGAAGCTATATCACTATTAGATCTAATATCTCTCAAAGGGAAATTCTCAATTACTGCTTTAATTAATGGTGACAATCAATCAATAGATATAAGTAAACCAGTCAGACTCATGGAAGGTCAAACTCATGCTCAAGCAGATTATTTGCTAGCATTAAATAGTCTTAAATTACTGTATAAAGAGTATGCAGGAATAGGCCACAAATTAAAAGGAACTGAGACTTATATATCGAGAGATATGCAATTTATGAGTAAAACGATCCAACATAACGGTGTATATTACCCAGCTAGTATAAAGAAAGTCCTAAGAGTGGGACCGTGGATAAACACTATACTTGATGACTTCAAAGTGAGTCTAGAATCTATAGGTAGTTTGACACAAGAATTAGAATATAGAGGTGAAAGTCTATTATGTAGTTTAATATTTAGAAATGTATGGTTATATAATCAAATTGCATTACAACTTAAAAATCATGCATTATGTAACAACAAATTATATTTGGACATATTAAAAGTTCTAAAACACTTAAAAACCTTTTTTAATCTTGATAACATTGATACAGCATTAACATTGTATATGAATTTGCCCATGTTATTTGGTGGTGGTGATCCCAACTTGTTATATCGAAGTTTCTATAGAAGAACTCCTGATTTCCTCACAGAGGCTATAGTTCACTCTGTGTTCATACTTAGTTATTATACAAACCATGATTTAAAAGATAAACTTCAAGATCTGTCAGATGATAGATTGAATAAGTTCTTAACATGCATAATCACGTTTGACAAAAACCCCAATGCTGAATTCGTTACATTGATGAGAGATCCTCAAGCTTTAGGATCTGAGAGGCAAGCTAAAATTACTAGCGAAATCAATAGACTGGCAGTTACCGAGGTTTTGAGCACAGCTCCAAACAAAATATTCTCCAAAAGTGCACAACACTATACCACTACAGAGATAGATCTTAATGATATTATGCAAAATATAGAACCTACATATCCTCACGGGCTAAGAGTTGTTTATGAAAGTTTACCCTTTTATAAAGCAGAGAAAATAGTAAATCTTATATCTGGTACAAAATCTATAACTAACATACTGGAAAAGACTTCTGCCATAGACTTAACAGATATTGATAGAGCCACTGAGATGATGAGGAAAAACATAACTTTGCTTATAAGGATATTACCATTAGATTGTAACAGAGATAAAAGAGAAATATTGAGTATGGAAAACCTAAGTATTACTGAATTAAGCAAATACGTTAGAGAAAGATCTTGGTCTTTATCCAATATAGTTGGTGTTACATCACCCAGTATCATGTATACAATGGACATAAAATATACAACAAGCACTATAGCTAGTGGCATAATCATAGAGAAATATAATGTCAACAGTTTAACACGTGGTGAGAGAGGACCCACTAAACCATGGGTTGGCTCATCTACACAAGAGAAAAAGACAATGCCAGTTTATAATAGACAAGTTTTAACCAAAAAACAGAGAGATCAAATAGATCTATTAGCAAAATTGGATTGGGTGTATGCATCTATAGATAACAAGGATGAATTTATGGAGGAACTTAGCATAGGAACTCTTGGGTTAACATATGAGAAGGCCAAAAAATTATTTCCACAATATTTAAGTGTTAACTATTTGCATCGTCTTACAGTCAGTAGTAGACCATGTGAATTCCCTGCATCTATACCAGCTTATAGAACTACAAATTATCACTTTGATACTAGCCCTATTAATCGCATATTAACAGAAAAGTATGGTGATGAAGATATTGATATAGTATTCCAAAACTGTATAAGCTTTGGCCTTAGCTTAATGTCAGTAGTAGAACAATTTACTAATGTATGTCCTAACAGAATTATACTCATACCCAAGCTTAATGAGATACATTTGATGAAACCTCCCATATTCACAGGTGATGTTGATATTCACAAGTTAAAACAAGTGATACAAAAACAACATATGTTTTTACCAGACAAAATAAGTTTGACTCAATATGTGGAATTATTCTTAAGTAATAAAACACTCAAATCTGGATCTAATGTTAATTCTAATTTAATATTGGCGCATAAGATATCTGACTATTTTCATAATACTTACATTTTAAGTACTAATTTAGCTGGACATTGGATTCTTATTATACAACTTATGAAAGATTCTAAGGGTATTTTTGAAAAAGATTGGGGAGAGGGATATATAACTGATCATATGTTCATTAATTTGAAAGTTTTCTTCAATGCTTATAAGACATATCTCTTGTGTTTTCATAAAGGTTACGGCAGAGCAAAGCTGGAGTGTGATATGAATACTTCAGATCTCCTATGTGTATTGGAATTAATAGACAGTAGTTATTGGAAGTCTATGTCTAAGGTGTTTTTAGAACAAAAAGTTATCAAATACATTCTTAGCCAGGATGCAAGTTTACATAGAGTAAAAGGATGTCATAGCTTCAAACTATGGTTTCTTAAACGTCTTAATGTAGCAGAATTCACAGTTTGCCCTTGGGTTGTTAACATAGATTATCATCCAACACATATGAAAGCAATATTAACTTATATTGATCTTGTTAGAATGGGATTGATAAATATAGATAGAATATACATTAAAAATAAACACAAGTTCAATGATGAATTTTATACTTCTAATCTTTTTTACATTAATTATAACTTCTCAGATAATACTCATCTATTAACTAAACATATAAGGATTGCTAATTCTGAATTAGAAAGTAATTACAACAAATTATATCATCCTACACCAGAAACCCTAGAAAATATACTAACCAATCCGGTTAAAAGTAATGATAAAAAGACACTGAGTGACTATTGTATAGGTAAAAATGTTGACTCAATAATGTTACCATCGTTATCTAATAAGAAGCTTATTAAATCGTCTACAATGATTAGAACCAATTACAGCAGACAAGATTTGTATAATTTATTTCCTACGGTTGTGATTGATAAAATTATAGATCATTCAGGTAATACAGCCAAATCTAACCAACTTTACACTACTACTTCTCATCAAATATCCTTAGTGCACAATAGCACATCACTTTATTGCATGCTTCCTTGGCATCATATTAATAGATTCAATTTTGTATTTAGTTCTACAGGTTGTAAAATTAGTATAGAGTATATTTTAAAAGATCTTAAAATTAAGGATCCTAATTGTATAGCATTCATAGGTGAAGGAGCAGGGAATTTATTATTGCGTACAGTAGTGGAACTTCATCCTGATATAAGATATATTTACAGAAGTCTGAAAGATTGCAATGATCATAGTTTACCAATTGAGTTTTTAAGGCTGTACAATGGGCATATCAACATTGATTATGGTGAAAATTTGACCATTCCTGCTACAGATGCAACCAACAACATTCATTGGTCTTATTTACATATAAAGTTTGCTGAACCTATCAGTCTTTTTATCTGTGATGCTGAATTGCCTGTAACAGTCAACTGGAGTAAGATTATAATAGAGTGGAGCAAGCATGTAAGAAAATGCAAGTACTGTTCTTCAGTTAATAAATGTACATTAATAGTAAAATATCATGCTCAAGATGATATCGATTTCAAATTAGACAACATAACTATATTAAAAACTTATGTATGCTTAGGCAGTAAGTTAAAGGGATCTGAAGTTTACTTAGTCCTTACAATAGGTCCTGCAAATGTGTTCCCAGTATTTAATGTAGTACAAAATGCTAAATTGATACTATCAAGAACCAAAAATTTCATCATGCCTAAAAAAGCTGATAAAGAGTCTATTGATGCAAATATTAAGAGTTTGATACCCTTTCTTTGTTACCCTATAACAAAAAAAGGAATTAATACTGCATTGTCTAAATTAAAGAGTGTTGTTAGTGGAGATATACTATCATATTCTATAGCTGGACGTAATGAAGTTTTCAGCAATAAACTTATAAATCATAAGCATATGAACATCTTAAAGTGGTTCAATCATGTTTTAAATTTCAGATCAACAGAATTAAACTATAATCATTTATATATGGTAGAATCTACTTATCCTCATCTAAGTGAATTGTTAAACAGCTTGACAACCAATGAACTTAAANNNNNNNNNNNNNNNNNNNNNNNNNNNNNNNNNNNNNNNNNNNNNNNNNNNNNNNNNNNNNNNNNNNNNNNNNNNNNNNNNNNNNNNNNNNNNNNNNNNNNNNNNNNNNNNNNNNNNNNNNNNNNNNNNNNNNNNNNNNNNNNNNNNNNNNNNNNNNNNNNNNNNNNNNNNNNNNNNNNNNNNNNNNNNNNNNNNNNNNNNNNNNNNNNNNNNNNNNNNNNNNNNNNNNNNNNNNNNNNNNNNNNNNNNNNNNNNNNNNNNNNNNNNNNNN
>hRSV/A/Germany/NRW-HHU-9/2009
NNNNNNNNNNNNNNNNNNNNNNNNNNNNNNNNNNNNNNNNNNNNNNNNNNNNNNNNNNNNNNNNNNNNNNNNNNNNNNNNNNNNNNNNNNNNNNNNNNNNNNNNNNNNNNNNNNNNNNNNNNNNNNNNNNNNNNNNNNNNNNNNNNNNNNNNNNNNNNNNNNNNNNNNNNNNNNNNNNNNNNNNNNNNNNNNNCAAATTAATACAGTTAACTAATGCATTGGCTAAGGCAGTTATACATACAATCAAATTGAATGGCATTGTATTTGTGCATGTTATTACAAGTAGTGATATTTGCCCTAATAATAATATTGTAGTGAAATCCAATTTCACAACAATGCCAGTATTACAAAATGGAGGTTATATATGGGAAATGATGGAATTAACACACTGCTCTCAACCTAATGGCCTGATAGATGACAATTGTGAAATTAAATTCTCCAAAAAACTAAGTGATTCAACAATGACCAATTATATGAATCAATTATCTGAATTACTTGGATTTGACCTCAATCCATAAATCATAATAAATATCAACTAGCAAATCAATGTCACTAACACCATTAGTTAATATAAAACTTGACAGAAGATAAAAATGGGGCAAATAAATCAATTCAGCCAACCCAACCATGGACACAACACACAATGATACCACACCACAAAGACTGATGATCACAGACATGAGACCATTATCACTTGAGACCACAATAACATCTCTAACCAGAGATATCATAACACATAAATTTATATACTTGATAAATCATGAATGCATAGTGAGAAAACTTGATGAAAGACAGGCCACATTTACATTTCTGGTCAACTATGAAATGAAACTATTGCACAAAGTGGGAAGCACTAAATATAAAAAATATACTGAATACAACACAAAATATGGCACTTTCCCTATGCCAATATTTATCAATCATGATGGGTTCTTAGAATGCATTGGCATTAAGCCTACCAAGCACACACCCATAATATACAAGTATGATCTCAATCCATGAATATCAAAACAAGATTCAAACAATCCGAAATAACAACTTTATGCATAATCACACTCCATAGTCCAAATGGAGCCTGAAAATTATAGTTATTTAAAATTAAGGAGAGACATAAGATGAAAGATGGGGCAAATACAAAAATGGCTCTTAGCAAAGTCAAGTTGAATGATACACTCAACAAAGATCAACTTCTATCATCCAGCAAATATACCATCCAACGGAGCACAGGAGACAGCATTGACACTCCTAATTATGATGTGCAGAAACACATTAATAAGTTATGTGGCATGTTATTAATCACAGAAGATGCTAATCATAAATTCACTGGGTTAATAGGTATGTTATATGCTATGTCTAGATTAGGAAGAGAAGACACCATAAAAATACTCAAAGATGCGGGATATCATGCCAAGGCAAATGGAGTGGATGTAACAACACATCGTCAAGACATTAATGGGAAAGAAATGAAATTTGAAGTGTTAACATTAGCAAGCTTAACAACTGAAATTCAAATCAACATTGAGATAGAATCTAGAAAATCCTACAAAAAAATGCTAAAAGAAATGGGAGAGGTGGCTCCAGAATACAGGCATGACTCTCCTGATTGTGGGATGATAATATTATGTATAGCAGCATTAGTAATAACCAAATTAGCAGCAGGAGATAGATCTGGTCTTACAGCTGTGATTAGGAGAGCTAATAATGTCCTAAAAAATGAAATGAAACGTTATAAAGGTTTATTACCCAAGGATATAGCCAACAGCTTCTATGAAGTGTTTGAAAAATATCCTCACTTTATAGATGTTTTTGTTCATTTTGGTATAGCACAATCTTCTACCAGAGGTGGCAGTAGAGTTGAAGGGATTTTTGCAGGATTGTTTATGAATGCCTATGGTGCAGGGCAAGTGATGTTACGGTGGGGGGTCTTAGCAAAATCAGTTAAAAACATTATGTTAGGACACGCTAGTGTACAAGCAGAAATGGAGCAAGTTGTGGAGGTGTATGAGTATGCTCAGAAATTGGGTGGAGAAGCAGGATTCTACCATATATTGAACAACCCAAAAGCATCACTATTATCTTTGACTCAATTTCCTCACTTCTCTAGTGTAGTATTGGGCAATGCTGCTGGCCTAGGCATAATGGGAGAATACAGAGGTACACCAAGGAATCAAGATTTATATGATGCTGCAAAAGCATATGCTGAACAACTCAAAGAAAATGGTGTGATTAACTACAGTGTATTAGACTTGACAGCAGAAGAACTAGAGGCTATCAAACATCAGCTTAATCCAAAAGATAATGATGTAGAGCTTTGAGTTAATAAAAAAATGGGGCAAATAAATCATCATGGAAAAGTTTGCTCCTGAATTCCATGGAGAAGATGCAAACAACAGAGCCACCAAATTCCTAGAATCAATAAAGGGCAAATTCACATCACCCAAAGATCCCAAGAAAAAAGATAGTATCATATCTGTCAACTCAATAGATATAGAAGTAACCAAAGAAAGCCCTATAACATCAAATTCAACCATTATAAACCCAATAAATGAGACAGATGATACTGTAGGGAACAAGCCCAATTATCAAAGAAAGCCTCTAGTAAGTTTCAAAGAAGACCCTACGCCAAGTGATAATCCTTTTTCAAAACTATACAAAGAAACCATAGAAACATTTGATAACAATGAAGAAGAATCTAGCTATTCATATGAAGAAATAAATGATCAGACAAACGATAATATAACAGCAAGATTAGATAGGATTGATGAGAAATTAAGTGAAATACTAGGAATGCTTCACACATTAGTAGTAGCGAGTGCAGGACCTACATCTGCTCGGGATGGTATAAGAGATGCCATGGTTGGTTTAAGAGAAGAAATGATAGAAAAAATCAGAACTGAAGCATTAATGACCAATGACAGACTAGAAGCTATGGCAAGACTCAGGAATGAAGAAAGTGAAAAGATGGCAAAAGACACATCAGATGAAGTGTCTCTCAATCCAACATCAGAGAAACTGAACAACCTGTTGGAAGGGAATGATAGTGACAATGATCTATCACTTGAAGATTTCTGATTAGCTACCAAACTGTACATCAAAACACAACACCAATAGAAAACCAACAAACAAACCAACTCACCCATCCAACCAAACACTTATCTGCCGACCAGCCAACCAGCCAAAAAACAACCAGCCAATCTAAAACTAGCCACCCGGAAAAAATCGATACTATAGTTACAAAAAAAGATGGGGCAAATATGGAAACATACGTGAACAAACTTCACGAGGGCTCCACATACACAGCTGCTGTTCAATACAATGTCCTAGAAAAAGACGATGATCCTGCATCACTTACAATATGGGTGCCCATGTTCCAATCATCCATGCCAGCAGATCTACTCATAAAAGAACTAGCCAATGTCAATATACTAGTGAAACAAATATCCACACCCAAAGGACCCTCATTAAGAGTCATGATAAACTCAAGAAGTGCAGTGCTAGCACAAATGCCCAGCAAATTTACCATATGTGCCAATGTGTCCTTGGATGAAAGAAGCAAGCTGGCATATGATGTAACCACACCCTGTGAAATTAAGGCATGCAGTCTAACATGCCTAAAATCAAAAAATATGTTAACTACAGTTAAAGATCTCACTATGAAAACACTCAACCCAACACATGACATCATTGCTTTATGTGAATTTGAAAATATAGTAACATCAAAAAAAGTCATAATACCAACATACCTAAGATCTATCAGCGTCAGAAATAAAGATCTGAACACACTTGAAAATATAACAACCACTGAATTCAAAAATGCCATTACAAATGCAAAAATCATCCCTTACTCAGGATTACTGTTAGTCATCACAGTGACTGACAACAAAGGAGCATTCAAATACATAAAGCCACAAAGTCAATTCATAGTAGATCTTGGAGCTTACCTAGAAAAAGAAAGTATATATTATGTTACAACAAATTGGAAGCACACAGCTACACGATTTGCAATCAAACCCATGGAAGATTAACCTTTTTCCTCTACATCAATGAGTAGATTCATACAAACTTTCTAACTACATTCTTCACTTCACAATCATAATCACCAACCCTCTGTGGTTCAATCAATCAAACAAAACTCATCAGGAGTTCCAGATCATCCCAAGTCATTGTTAATCAGATCCAGTACTCAAATAAGTTAATAAAAAATCCACATGGGGCAAATAATCATTGAGGGAAATCCAACTAATCATAACATCTGTCAACATAGACAAGTCAACACGCTAGATAAAATCAACCAATGGAAAATACATCCATAACTATAGAATTCTCAAGCAAATTCTGGCCTTACTTTACACTAATACACATGATAACAACAATAATCTCTTTGATAATCATAATCTCCATCATGATTGCAATACTAAACAAACTCTGCGAATATAATGTATTCCATAACAAAACCTTTGAGCTACCAAGAGCTCGAGTCAATACATAGCATTCACCAATCTGATAGCTCAAAACAGTAACCTTGCATTTGTAAGTGAACTACCCTAACCTCTTCACAAAACCACATCAACATCTCACCATGCAAGCCATCATCTATACCATAAGGTAGTTAATTAAAAATAGTCATAACAATGAACTAGGATATTAAGATCAAAAACAACGCTGGGGCAAATGCAAACATGTCCAAAACCAAGGACCAACGCACCGCCAAGACACTAGAAAGGACCTGGGACACTCTCAATCATCTATTATTCATATCATCGTGCTTATACAAGTTAAATCTTAAATCTATAGCACAAATCACATTATCTATTTTGGCAATGATAATCTCAACCTCACTTATAATTGCAGCCATCATATTCATAGCCTCGGCAAACCACAAAGTCACACTAACAACTGCAATCATACAAGATGCAACGAACCAGATCAAGAACACAACCCCAACATACCTCACCCAGAATCCCCAGCTTGGAATCAGCTTCTCCAATCTGTCCGGAACTACATCACAATCCACCACCATACCAGCTTCAACAACACCAAGTGCTGAGTCAACCCCACAATCCACTACAGTCAAGATCAAAAACACAACAACAACCCAAATACAACCTAGCAAACCCACCACAAAACAACACCAAAATAAACCACAAAACAAACCCAACAATGATTTTCACTTTGAAGTGTTCAATTTTGTACCCTGCAGCATATGCAGCAACAATCCAACCTGCTGGGCCATCTGCAAGAGAATACCAAACAAAAAACCTGGAAAGAAAACCACCACCAAGCCCACAAAAAAACCAACCATCAAGACAACCAAAAAAGATCCCAAACCTCAAACCACAAAACCAAAGGAAGCACTCACCACCAAGCCCACAGAAAAGCCAACCATCGACACCACCAAAACAAACATCAGAACTACACTGCTCACCTCCAACACCACAGGAAATCCAGAACACACAAGTCAAGAGGAAACCCTCCACTCAACCACCTCCGAAGGCAATCTAAGCCCATCACAAGTCTATACAACATCCGAGTACCTATCACAATCTCCATCTTCATCCAACACAACAAAATGATAGTCATTAAAAAGCGTATTGTTGCAAAAAGCCATGACCAAATCAAACAGAATCAAAATCAACTCTGGGGCAAATAACAATGGAGTTGCCAATCCTCAAAACAAATGCTATTACCACAATCCTTGCTGCAGTCACACTCTGTTTCGCTTCCAGTCAAAACATCACTGAAGAATTTTATCAATCAACATGCAGTGCAGTTAGCAAAGGCTATCTTAGTGCTCTAAGAACTGGTTGGTATACTAGTGTTATAACTATAGAATTAAGTAATATCAAGGAAAATAAGTGTAATGGTACAGACGCTAAGGTAAAATTAATAAAACAAGAATTAGATAAATATAAAAATGCTGTAACAGAATTGCAGTTGCTCATGCAAAGCACACCAGCAGCCAACAGTCGAGCCAGAAGAGAACTACCAAGATTTATGAATTATACACTCAACAATACCAAAAACACCAATGTAACATTAAGCAAGAAAAGGAAAAGAAGATTTCTTGGATTTTTGTTAGGTGTTGGATCTGCAATCGCCAGTGGCATTGCCGTATCCAAGGTCCTGCACCTAGAAGGGGAAGTGAACAAAATCAAAAGTGCTCTACTATCCACAAACAAGGCTGTAGTCAGCCTATCCAATGGAGTCAGTGTCTTAACCAGCAAAGTGTTAGACCTCAAAAACTATATAGATAAACAGTTGTTACCTATTGTTAACAAGCAAAGCTGCAGCATATCAAACATTGAAACTGTGATAGAGTTCCAACAAAAGAACAACAGACTACTAGAGATTACCAGAGAATTTAGTGTTAATGCAGGTGTAACTACACCTGTAAGCACTTATATGTTAACTAATAGTGAGTTATTATCATTAATCAATGATATGCCTATAACAAATGATCAGAAAAAGTTAATGTCCAGCAATGTTCAAATAGTTAGACAGCAAAGTTACTCTATCATGTCAATAATAAAAGAGGAAGTCTTAGCATATGTAGTACAATTACCACTATATGGTGTAATAGATACTCCTTGTTGGAAACTACACACATCCCCTCTATGTACAACCAACACAAAGGAAGGATCCAACATCTGCTTAACAAGAACCGACAGAGGATGGTACTGTGACAATGCAGGATCAGTATCCTTTTTCCCACAAGCTGAAACATGTAAAGTTCAATCGAATCGGGTATTTTGTGACACAATGAACAGTTTAACATTACCAAGTGAGGTAAATCTCTGCAACATTGACATATTCAACCCCAAATATGATTGCAAAATTATGACTTCAAAAACAGATGTAAGCAGCTCCGTTATCACATCTCTAGGAGCCATTGTGTCATGCTATGGCAAAACCAAATGTACAGCATCCAATAAAAATCGTGGGATCATAAAGACATTCTCTAACGGGTGTGATTATGTATCAAATAAGGGGGTGGATACTGTGTCTGTAGGTAATACATTATATTATGTAAATAAGCAAGAAGGCAAAAGTCTCTATGTAAAAGGTGAACCAATAATAAATTTCTATGATCCATTAGTGTTCCCCTCTGATGAATTTGATGCATCAATATCTCAAGTCAATGAGAAAATTAATCAGAGTCTAGCATTTATCCGTAAATCAGATGAATTATTACATAATGTAAATGCTGGTAAATCCACCACAAATATCATGATAACTACTATAATTATAGTAATTATAGTAATATTGTTAGCATTAATTGCAGTTGGACTGCTTCTATACTGCAAGGCCAGAAGCACACCAGTCACATTAAGTAAGGATCAACTGAGTGGTATAAATAATATTGCATTTAGTAACTGAATAAAAATAGCACCTAATCATATTCTTACAATGGTTCACTATTTGACCATAGATAACCCATCTATCATTGGATTATCCTAAAATTTGAACTTCATCACAACTTTCATCTATAAACCATCTCACTTACACTATTTAAGTAGATTCCTATTTTATAGTTATATAAAACAATTGAATACCAAATTACCTTACTATTTGTAAAAATGAGAACTGGGGCAAATATGTCACGAAGGAATCCTTGCAAATTCGAAATTCGAGGTCATTGCTTGAATGGTAAAAGGTGTCATTTTAGTCATAATTATTTTGAATGGCCACCCCATGCACTGCTTGTAAGACAAAACTTTATGTTAAACAGAATACTTAAGTCTATGGATAAAAGCATAGATACTTTGTCAGAAATAAGTGGAGCTGCAGAGTTGGACAGAACAGAAGAGTATGCCCTCGGTGTAGTTGGAGTGCTAGAGAGTTATATAGGATCAATAAATAATATAACTAAACAATCAGCATGTGTTGCCATGAGCAAACTCCTCACTGAACTCAACAGCGATGACATCAAAAAACTGAGGGACCATGAAGAGCCAAACTCACCCAAAGTAAGAGTGTACAATACTGTCATATCATATATTGAAAGCAACAGGAAGAACAATAAACAAACTATCCATCTGTTAAAAAGATTGCCAGCAGACGTATTGAAGAAAACCATCAAAAACACATTGGATATCCACAAGAGCATAACCATCAATAACCCAAAAGAATCAACTGTTAGTGATACGAACGACCATGCCAAAAATAATGATACTACCTGACAAATATCCTTGTAGTATAAATTCCATACTAATAACAAGTAATTGTAGAGTCACTATGTATAATCAAAAAAACACACTATATATCAATCAAAACAACCAAAATAACCATATATACCCACCGGATCAACCATTCAATGAAATCCATTGGACCTCTCAAGACTTGATTGATGCAACTCAAAATTTTCTACAACATCTAGGTATTACTGATGATATATACACAATATATATATTAGTGTCATAATACTCAATCCTAATACTTACCACATCATCAAATTATTAACTCAAACAATTCAAGCTATGGGACAAAATGGATCCCATTATTAGTGGAAATTCTGCTAATGTTTATCTAACTGATAGTTATTTAAAAGGTGTTATTTCTTTCTCAGAATGTAACGCCTTAGGAAGTTACATATTCAATGGTCCTTATCTCAAAAATGATTATACCAACTTAATTAGTAGACAAAATCCATTAATAGAACACATAAATCTAAAGAAACTAAATATAACACAGTCCTTAATATCTAAGTATCATAAAGGTGAAATAAAAATAGAAGAACCTACTTACTTTCAGTCATTACTTATGACATACAAGAGTATGACCTCGTCAGAACAGACTACTACTACTAATTTACTTAAAAAGATAATAAGAAGAGCTATAGAAATCAGTGATGTCAAAGTCTATGCTATATTGAATAAACTGGGGCTCAAAGAAAAAGACAAGATTAAATCCAATAATGGACAAGATGAAGACAACTCAGTTATTACTACCATAATCAAAGATGATATACTTTTAGCTGTCAAGGATAATCAATCTCATCTTAAAGCAGACAAAAATCAATCCACAAAACAAAAAGATACAATCAAAACAACACTTTTGAAGAAATTAATGTGTTCGATGCAACATCCTCCATCATGGTTAATACATTGGTTTAATTTATACACAAAATTAAACAGCATATTAACACAGTATCGATCTAGTGAGGTAAAAAACCATGGTTTTATATTGATAGATAATCATACTCTTAGTGGATTCCAATTTATTTTGAATCAATATGGTTGTATAGTTTATCATAAGGAACTCAAAAGAATTACTGTGACAACTTATAATCAATTCTTGACATGGAAAGATATTAGCCTTAGTAGATTAAATGTTTGTTTGATTACATGGATTAGTAACTGTTTGAACACATTAAACAAAAGCTTAGGCTTAAGATGTGGATTCAATAATGTTATCTTGACACAATTATTCCTTTATGGAGATTGTATACTAAAACTATTCCACAATGAGGGGTTCTACATAATAAAAGAGGTAGAGGGATTTATTATGTCTCTAATTTTAAATATAACAGAAGAAGATCAATTCAGAAAACGGTTTTATAATAGTATGCTCAACAACATCACAGATGCTGCTAATAAAGCTCAGAAAAATCTGCTATCAAGAGTATGTCATACATTATTAGATAAGACAATATCAGATAATATAATAAATGGCAGATGGATAATTCTATTGAGTAAGTTCCTTAAATTAATTAAGCTTGCAGGTGACAATAACCTCAACAATCTGAGTGAATTATATTTTTTGTTCAGAATATTTGGACACCCAATGGTAGATGAAAGACAAGCCATGGATGCTGTTAAAGTTAATTGCAACGAGACCAAATTTTACTTGTTAAGTAGTTTGAGTATGTTAAGAGGAGCTTTTATATATAGAATTATAAAAGGGTTTGTAAATAATTACAACAGATGGCCTACTTTAAGAAATGCCATTGTTTTACCCTTAAGATGGTTAACTTACTATAAACTAAACACTTATCCTTCCTTGTTGGAACTTACAGAAAGAGATTTGATTGTTCTATCAGGACTACGTTTCTATCGAGAGTTTCGGTTGCCTAAAAAAGTGGATCTTGAAATGATCATAAATGATAAGGCTATATCACCTCCTAAAAATTTAATATGGACTAGTTTCCCTAGAAATTATATGCCGTCACACATACAAAATTATATAGAACATGAAAAATTAAAATTCTCTGATAGTGATAAATCAAGAAGAGTATTAGAGTATTATTTAAGAGATAACAAATTCAATGAATGTGATTTATACAACTGTGTAGTTAATCAAAGTTATCTTAACAACCCGAATCATGTGGTATCATTGACAGGCAAAGAAAGAGAACTCAGTGTAGGTAGAATGTTTGCAATGCAACCAGGAATGTTCAGACAAGTTCAAATATTAGCAGAGAAAATGATAGCTGAAAACATATTACAATTTTTCCCTGAAAGTCTTACAAGATATGGTGATCTAGAACTACAGAAAATATTAGAATTGAAAGCAGGAATAAGTAACAAATCAAATCGTTACAATGATAATTACAACAATTACATTAGTAAGTGCTCTATCATCACAGATCTCAGCAAATTCAATCAAGCATTTCGATATGAAACATCATGTATTTGTAGCGATGTACTGGATGAACTGCATGGTGTACAATCTCTATTTTCCTGGTTACATTTAACTATTCCTCATGTCACAATAATATGCACATATAGGCATGCACCCCCCTATATAAAGGATCATATTGTAGATCTTAACAATGTAGATGAGCAAAGTGGATTATATAGATATCATATGGGTGGTATCGAAGGGTGGTGTCAAAAACTATGGACCATAGAAGCTATATCACTATTAGATCTAATATCTCTCAAAGGGAAATTCTCAATTACTGCTTTAATTAATGGTGACAATCAATCAATAGATATAAGTAAACCAGTCAGACTCATGGAAGGTCAAACTCATGCTCAAGCAGATTATTTGCTAGCATTAAATAGTCTTAAATTACTGTATAAAGAGTATGCAGGAATAGGCCACAAATTAAAAGGAACTGAGACTTATATATCGAGAGATATGCAATTTATGAGTAAAACGATCCAACATAACGGTGTATATTACCCAGCTAGTATAAAGAAAGTCCTAAGAGTGGGACCGTGGATAAACACTATACTTGATGACTTCAAAGTGAGTCTAGAATCTATAGGTAGTTTGACACAAGAATTAGAATATAGAGGTGAAAGTCTATTATGCAGTTTAATATTTAGAAATGTATGGTTATATAATCAAATTGCATTACAACTTAAAAATCATGCATTATGTAACAACAAATTATATTTGGACATATTAAAAGTTCTAAAACACTTAAAAACCTTTTTTAATCTTGATAACATTGATACAGCATTAACATTGTATATGAATTTGCCCATGTTATTTGGTGGTGGTGATCCCAACTTGTTATATCGAAGTTTCTATAGAAGAACTCCTGATTTCCTCACAGAGGCTATAGTTCACTCTGTGTTCATACTTAGTTATTATACAAACCATGATTTAAAAGATAAACTTCAAGATCTGTCAGATGATAGATTGAATAAGTTCTTAACATGCATAATCACGTTTGACAAAAACCCCAATGCTGAATTCGTTACATTGATGAGAGATCCTCAAGCTTTAGGATCTGAGAGGCAAGCTAAAATTACTAGCGAAATCAATAGACTGGCAGTTACCGAGGTTTTGAGCACAGCTCCAAACAAAATATTCTCCAAAAGTGCACAACACTATACCACTACAGAGATAGATCTTAATGATATTATGCAAAATATAGAACCTACATATCCTCACGGGCTAAGAGTTGTTTATGAAAGTTTACCCTTTTATAAAGCAGAGAAAATAGTAAATCTTATATCCGGTACAAAATCTATAACTAACATACTGGAAAAAACTTCTGCCATAGACTTAACAGATATTGATAGAGCCACTGAGATGATGAGGAAAAACATAACTTTGCTTATAAGGATATTACCATTAGATTGTAACAGAGATAAAAGAGAAATATTGAGTATGGAAAACCTAAGTATTACTGAATTAAGCAAATACGTTAGAGAAAGGTCTTGGTCTTTATCCAATATAGTTGGTGTTACATCACCCAGTATCATGTATACAATGGACATAAAATATACAACAAGCACTATAGCTAGTGGCATAATCATAGAGAAATATAATGTCAACAGTTTAACACGTGGTGAGAGAGGACCCACTAAACCATGGGTTGGTTCATCTACACAAGAGAAAAAGACAATGCCAGTTTATAATAGACAAGTTTTAACCAAAAAACAGAGAGATCAAATAGATCTATTAGCAAAATTGGATTGGGTGTATGCATCTATAGATAACAAGGATGAATTTATGGAGGAACTTAGCATAGGAACTCTTGGGTTAACATATGAGAAGGCCAAAAAATTATTTCCACAATATTTAAGTGTTAACTATTTGCATCGTCTTACAGTCAGTAGTAGACCATGTGAATTCCCTGCATCTATACCAGCTTATAGAACTACAAATTATCACTTTGATACTAGCCCTATTAATCGCATATTAACAGAAAAGTATGGTGATGAAGATATTGATATAGTATTCCAAAACTGTATAAGCTTTGGCCTTAGCTTAATGTCAGTAGTAGAACAATTTACTAATGTATGTCCTAACAGAATTATACTCATACCCAAGCTTAATGAGATACATTTGATGAAACCTCCCATATTCACAGGTGATGTTGATATTCACAAGTTAAAACAAGTGATACAAAAACAACATATGTTTTTACCAGACAAAATAAGTTTGACTCAATATGTGGAATTATTCTTAAGTAATAAAACACTCAAATCTGGATCTAATGTTAATTCTAATTTAATATTGGCGCATAAGATATCTGACTATTTTCATAATACTTACATTTTAAGTACTAATTTAGCTGGACATTGGATTCTTATTATACAACTTATGAAAGATTCTAAGGGTATTTTTGAAAAAGATTGGGGAGAGGGATATATAACTGATCATATGTTCATTAATTTGAAAGTTTTCTTCAATGCTTATAAGACATATCTCTTGTGTTTTCATAAAGGTTACGGCAGAGCAAAGCTGGAGTGTGATATGAATACTTCAGATCTCCTATGTGTATTGGAATTAATAGACAGTAGTTATTGGAAGTCTATGTCTAAGGTGTTTTTAGAACAAAAAGTTATCAAATACATTCTTAGCCAGGATGCTAGTTTACATAGAGTAAAAGGATGTCATAGCTTCAAACTATGGTTTCTTAAACGTCTTAATGTAGCAGAATTCACAGTTTGCCCTTGGGTTGTTAACATAGATTATCATCCAACACATATGAAAGCAATATTAACTTATATTGATCTTGTTAGAATGGGATTGATAAATATAGATAGAATATACATTAAAAATAAACACAAGTTCAATGATGAATTTTATACTTCTAATCTTTTTTACATTAATTATAACTTCTCAGATAATACTCATCTATTAACTAAACATATAAGGATTGCTAATTCTGAATTAGAAAGTAATTACAACAAATTATATCATCCTACACCAGAAACCCTAGAAAATATACTAACCAATCCGGTTAAAAGTAATGATAAAAAGACACTGAGTGACTATTGTATAGGTAAAAATGTTGACTCAATAATGTTACCATCGTTATCTAATAAAAAGCTTATTAAATCGTCTACAATGATTAGAACCAATTACAGCAGACAAGATTTGTATAATTTATTTCCTACGGTTGTGATTGATAAAATTATAGATCATTCAGGTAATACAGCCAAATCTAACCAACTTTACACTACTACTTCTCATCAAATATCCTTAGTGCACAATAGCACATCACTTTATTGCATGCTTCCTTGGCATCATATTAATAGATTCAATTTTGTATTTAGTTCTACAGGTTGTAAAATTAGTATAGAGTATATTTTAAAAGATCTTAAAATTAAGGATCCTAATTGTATAGCATTCATAGGTGAAGGAGCAGGGAATTTATTATTGCGTACAGTAGTGGAACTTCATCCTGATATAAGATATATTTACAGAAGTCTGAAAGATTGCAATGATCATAGTTTACCAATTGAGTTTTTAAGGCTGTACAATGGGCATATCAACATTGATTATGGTGAAAATTTGACCATTCCTGCTACAGATGCAACCAACAACATTCATTGGTCTTATTTACATATAAAGTTTGCTGAACCTATCAGTCTTTTTGTCTGTGATGCTGAATTGCCTGTAACAGTCAACTGGAGTAAGATTATAATAGAGTGGAGCAAGCATGTAAGAAAATGCAAGTACTGTTCTTCAGTTAATAAATGTACATTAATAGTAAAATATCATGCTCAAGATGATATCGATTTCAAATTAGACAACATAACTATATTAAAAACTTATGTATGCTTAGGCAGTAAGTTAAAGGGATCTGAAGTTTACTTAGTCCTTACAATAGGTCCTGCAAATGTGTTCCCAGTATTTAATGTAGTACAAAATGCTAAATTGATACTATCAAGAACCAAAAATTTCATCATGCCTAAAAAAGCTGATAAAGAGTCTATTGATGCAAATATTAAGAGTTTGATACCCTTTCTTTGTTACCCTATAACAAAAAAAGGAATTAATACTGCATTGTCTAAATTAAAGAGTGTTGTTAGTGGAGATATACTATCATATTCTATAGCTGGACGTAATGAAGTTTTCAGCAATAAACTTATAAATCATAAGCATATGAACATCTTAAAGTGGTTCAATCATGTTTTAAATTTCAGATCAACAGAATTAAACTATAATCATTTATATATGGTAGAATCTACTTATCCTCATCTAAGTGAATTGTTAAACAGCTTGACAACCAATGAACTTAAANNNNNNNNNNNNNNNNNNNNNNNNNNNNNNNNNNNNNNNNNNNNNNNNNNNNNNNNNNNNNNNNNNNNNNNNNNNNNNNNNNNNNNNNNNNNNNNNNNNNNNNNNNNNNNNNNNNNNNNNNNNNNNNNNNNNNNNNNNNNNNNNNNNNNNNNNNNNNNNNNNNNNNNNNNNNNNNNNNNNNNNNNNNNNNNNNNNNNNNNNNNNNNNNNNNNNNNNNNNNNNNNNNNNNNNNNNNNNNNNNNNNNNNNNNNNNNNNNNNNNNNNNNNNNNN
>hRSV/A/Germany/NRW-HHU-10/2010
NNNNNNNNNNNNNNNNNNNNNNNNNNNNNNNNNNNNNNNNNNNNNNNNNNNNNNNNNNNNNNNNNNNNNNNNNNNNNNNNNNNNNNNNNNNNNNNNNNNNNNNNNNNNNNNNNNNNNNNNNNNNNNNNNNNNNNNNNNNNNNNNNNNNNNNNNNNNNNNNNNNNNNNNNNNNNNNNNNNNNNNNNNNNNNNNNCAAATTAATACAGTTAACTAATGCTTTGGCTAAGGCAGTTATACATACAATCAAATTGAATGGCATTGTATTTGTGCATGTTATTACAAGTAGTGATATTTGCCCTAATAATAATATTGTAGTGAAATCCAATTTCACAACAATGCCAGTGTTACAAAATGGAGGTTATATATGGGAAATGATGGAATTAACACACTGCTCTCAACCTAATGGCCTAATAGATGACAATTGTGAAATTAAATTCTCCAAAAAACTAAGTGATTCAACAATGACCAATTATATGAATCAATTATCTGAATTACTTGGATTTGACCTCAATCCATAAATCATAATAAATATCAACTAGCAAACCAATGTCACTAACACCATTAGTTAATATAAAACTTGACAGAAGATAAAAATGGGGCAAATAAATCAATTCAACCGACCCAACCATGGACACAACACACAATGATACCACATCACAAAGACTGATGATCACAGACATGAGACCATTATCACTTGAGACTATAATAACATCTCTAACCAGAGATATCATAACACATAAATTTATATACTTGATAAATCATGAATGCATAGTGAGAAAACTTGATGAAAGACAGGCCACATTTACATTTCTGGTCAACTATGAAATGAAACTATTGCACAAAGTGGGAAGCACTAAATATAAAAAATACACTGAATACAACACAAAATATGGCACTTTCCCTATGCCAATATTTATCAATCATGATGGGTTCTTAGAATGCATTGGCATTAAGCCTACTAAGCACACACCCATAATATACAAGTATGATCTCAATCCATGAATATCAAAACAAGATTCAAACAATCCGAAATAACAACTTTATGCATAATCACACTCCATAGTCCAAATGGAGCCTGAAAATTATAGTTATTTAAAATTAAGGAGAGACATAAGATGAAAGATGGGGCAAATACAAAAATGGCTCTTAGCAAAGTCAAGTTGAATGATACACTCAACAAAGATCAACTTCTATCATCCAGCAAATATACCATCCAACGGAGCACAGGAGACAGCATTGACACTCCTAATTATGATGTGCAGAAACACATTAATAAGTTATGTGGCATGTTATTAATCACAGAAGATGCTAATCATAAATTCACTGGGTTAATAGGTATGTTATATGCTATGTCTAGATTAGGAAGAGAAGACACCATAAAAATACTCAAAGATGCGGGATATCATGTTAAGGCAAATGGAGTGGATGTAACAACACATCGTCAAGACATTAATGGGAAAGAAATGAAATTTGAAGTGTTAACATTAGCAAGCTTAACAACTGAAATTCAAATCAACATTGAGATAGAATCTAGAAAATCCTACAAAAAAATGCTAAAAGAAATGGGAGAGGTGGCTCCAGAATACAGGCATGACTCTCCTGATTGTGGGATGATAATATTATGTATAGCAGCATTAGTAATAACCAAATTAGCAGCAGGAGATAGATCTGGTCTTACAGCTGTGATTAGGAGAGCTAATAATGTCTTAAAAAATGAAATGAAACGTTATAAAGGTTTATTACCCAAGGATATAGCCAACAGCTTCTATGAAGTGTTTGAAAAATATCCTCACTTTATAGATGTTTTTGTTCATTTTGGTATAGCACAATCTTCTACCAGAGGTGGCAGTAGAGTTGAAGGGATTTTTGCAGGATTGTTTATGAATGCCTATGGTGCAGGGCAAGTGATGTTACGGTGGGGGGTCTTAGCAAAATCAGTTAAAAACATTATGTTAGGACACGCTAGTGTACAAGCAGAAATGGAACAAGTTGTGGAGGTGTATGAGTATGCTCAGAAATTAGGTGGAGAAGCAGGATTCTACCATATATTGAACAACCCAAAAGCATCACTATTATCTTTGACTCAATTTCCTCACTTCTCTAGTGTAGTATTGGGCAATGCTGCTGGCCTAGGCATAATGGGAGAATACAGAGGTACACCAAGGAATCAAGATTTATATGATGCTGCAAAAGCATATGCTGAACAACTCAAAGAAAATGGTGTGATTAACTACAGTGTATTAGACTTGACAGCAGAAGAACTAGAGGCTATCAAACATCAGCTTAATCCAAAAGATAATGATGTAGAGCTTTGAGTTAATAAAAAAGTGGGGCAAATAAATCATCATGGAAAAGTTTGCTCCTGAATTCCATGGAGAAGATGCAAACAACAGAGCCACCAAATTCCTAGAATCAATAAAGGGCAAATTCACATCACCCAAAGATCCCAAGAAAAAAGATAGCATCATATCTGTCAACTCAATAGATATAGAAGTAACTAAAGAAAGCCCTATAACATCAAATTCAACCATTATAAACCCAATAAATGAGACAGATGATACTGTAGGGAACAAGCCCAATTATCAAAGAAAGCCTCTAGTAAGTTTCAAAGAAGATCCTACGCCAAGTGATAATCCTTTTTCAAAACTATACAAAGAAACCATAGAAACATTTGATAACAATGAAGAAGAATCTAGCTATTCATATGAAGAAATAAATGATCAGACAAACGATAATATAACAGCAAGATTAGATAGGATTGATGAAAAATTAAGTGAAATACTAGGAATGCTTCACACATTAGTAGTAGCGAGTGCAGGACCTACATCTGCTCGGGATGGTATAAGAGATGCCATGGTTGGTTTAAGAGAAGAAATGATAGAAAAAATCAGAACTGAAGCATTAATGACCAATGACAGACTAGAAGCTATGGCAAGACTCAGGAATGAAGAAAGTGAAAAGATGGCAAAAGACACATCAGATGAAGTGTCTCTCAATCCAACATCAGAGAAACTGAACAACCTGTTGGAAGGGAATGATAGTGACAATGATCTATCACTTGAAGATTTCTGATTAGCTACCAAACTGTACATCAAAACACAACACCAATAGAAAACCAACAAACAAACCAACTCACCCATCCAACCAAACATCTATCTGCCGATTAGCCAACCAGCCAAAAAACAACCAGCCAATCCAAAACTAGCCACCCGGAAAAAATCGATACTATAGTTACAAAAAAAGATGGGGCAAATATGGAAACATACGTGAACAAACTTCACGAGGGCTCCACATACACAGCTGCTGTTCAATACAATGTCCTAGAAAAAGACGATGATCCTGCATCACTTACAATATGGGTGCCCATGTTCCAATCATCCATGCCAGCAGATCTACTCATAAAAGAACTAGCCAATGTCAATATACTAGTGAAACAAATATCCACACCCAAAGGACCCTCATTAAGAGTCATGATAAACTCAAGAAGTGCAGTGCTAGCACAAATGCCCAGCAAATTTACCATATGTGCCAATGTGTCTTTGGATGAAAGAAGCAAGCTGGCATATGATGTAACCACACCCTGTGAAATTAAGGCATGCAGTCTAACATGCCTAAAATCAAAAAATATGTTAACTACAGTTAAAGATCTCACTATGAAAACACTCAACCCAACACATGACATCATTGCTTTATGTGAATTTGAAAATATAGTAACATCAAAAAAAGTCATAATACCAACATACCTAAGATCTATCAGCGTCAGAAATAAAGATCTGAACACACTTGAAAATATAACAACCACTGAATTCAAAAATGCCATTACAAATGCAAAAATCATCCCTTACTCAGGATTACTGTTAGTCATCACAGTGACTGACAACAAAGGAGCATTCAAATACATAAAGCCACAAAGTCAATTCATAGTAGATCTTGGAGCTTACCTAGAAAAAGAAAGTATATATTATGTTACAACAAATTGGAAGCACACAGCTACACGATTTGCAATCAAACCCATGGAAGATTAACCTTTTTCCTCTACATCAATGAGTAGATTCATACAAACTTTCTAACTACATTCTTCACTTCACAACCATAATCACCAACCCTCTGTGGTTCAATCAATCAAACAAAACTCATCAGGAGTTCCAGATCATCCCAAGTCATTGTTCATCAGATCCAGTACTCAAATAAGTTAATAAAAAATCCACATGGGGCAAATAATCATTGAGGGAAATCCAACTAATCACAACATCTGTCAACATAGACAAGTCAACACGCTAGATAAAATCAACCAATGGAAAATACATCCATAACTATAGAATTCTCAAGCAAATTCTGGCCTTACTTTACACTAATACACATGATAACAACAATAATCTCCTTGATAATCATAATCTCCATCATGATTGCAATACTAAACAAACTCTGCGAATATAATGTATTCCATAACAAAACCTTTGAGCTACCAAGAGCTCAAGTCAATACATAGCATTTACCAATCTGATAGCTCAAAACAGTAACCTTGCATTTGTAAGTGAACTACCCTCACCTCTTCACAAAACCACATCAACATCTCACCATGCAAGCCATCATCTATACCATAAAGTAGTTAATTAAAAATAGTCATAACAATGAACTAGGATATTAAGACCAAAAACAACGCTGGGGCAAATGCAAACATGTCCAAAACCAAGGACCAACGCACCGCCAAGACACTAGAAAGGACCTGGGACACTCTCAATCATCTATTATTCATATCATCGTGCTTATACAAGTTAAATCTTAAATCTATAGCACAAATCACATTATCTATTTTGGCAATGATAATCTCAACCTCACTTATAATTGCAGCCATCATATTCATAGCCTCGGCAAACCACAAAGTCACACTAACAACTGCAATCATACAAGATGCAACGAACCAGATCAAGAACACAACCCCAACATACCTCACCCAGAATCCCCAACCTGGAACCAGCTCCTCCAATCCGCCCGGAACCACATCACAATCCACCACCATACTAGCTTCAACAACACCAAGCGCTGAGTCAACCCCACAATCCACAACAGTCAAGATCAAAAACACAACAACAACCCAAATACAACCCAGCAAACCCACCACAAAACAACGCCAAAATAAACCACAAAACAAACCCAACAATGATTTTCACTTTGAAGTGTTCAATTTTGTACCCTGCAGCATATGCAGCAACAATCCAACCTGCTGGGCCATCTGCAAGAGAATACCAAACAAAAAACCTGGAAAGAAAACCACCACCAAGCCCACAAAAAAACCAACCATCAAGACAACCAAAAAAGATCCCAAACCTCAAACCACAAAACCAAAGGAAGTACTCACCACCAAGCCCACAGAAAAGCCAACCATCGACACCACCAAAACAAACATCAGAACTACACTGCTCACCTCCAACACCACAGGAAATCCAGAACACACAAGTCAAGAGGAAACCCTCCACTCAACCACCTCCGAAGGCAATCTAAGCCCATCACAAGTATACACAACATCCGAGTACCCATCACAATCTCCATCCTCATCCAACACAACAAAATGATAGTCATGAAAAAGCGTATTGTTGCAAAAAGCCATGACCAAATCAAACAGAATCAAAATCAACTCTGGGGCAAATAACAATGGAGTTGCCAATCCTCAAAACAAATGCTATTACCACAATCCTTGCTACAGTCACACTCTGTTTCGCTTCCAGTCAAAACATCACTGAAGAATTTTATCAATCAACATGCAGTGCAGTTAGCAAAGGCTATCTTAGTGCTCTAAGAACTGGTTGGTATACTAGTGTTATAACTATAGAATTAAGTAATATCAAGGAAAATAAGTGTAATGGTACAGACGCTAAGGTAAAATTAATAAAACAAGAATTAGATAAATATAAAAATGCTGTAACAGAATTGCAGTTGCTCATGCAAAGCACACCAGCAGCCAACAGTCGAGCCAGAAGAGAACTACCAAGATTTATGAATTATACACTCAACAATACCAAAAACACTAATGTAACATTAAGCAAGAAAAGGAAAAGAAGATTTCTTGGATTTTTGTTAGGTGTTGGATCTGCAATCGCCAGTGGCATTGCCGTATCCAAGGTCCTGCACCTAGAAGGGGAAGTGAACAAAATCAAAAGTGCTCTACTATCCACAAACAAGGCTGTAGTCAGCTTATCTAATGGAGTCAGTGTCTTAACCAGCAAAGTGTTAGACCTCAAAAACTATATAGATAAACAGTTGTTACCTATTGTTAACAAGCAAAGCTGCAGCATATCAAACATTGAAACTGTGATAGAGTTCCAACAAAAGAACAACAGACTACTAGAGATTACCAGAGAATTTAGTGTTAATGCAGGTGTAACTACACCTGTAAGCACTTATATGTTAACTAATAGTGAGTTATTATCATTAATCAATGATATGCCTATAACAAATGATCAGAAAAAGTTAATGTCCAGCAATGTTCAAATAGTTAGACAGCAAAGTTACTCTATCATGTCAATAATAAAAGAGGAAGTCTTAGCATATGTAGTACAATTACCACTATATGGTGTAATAGATACTCCTTGTTGGAAACTACACACATCCCCTCTATGTACAACCAACACAAAGGAAGGATCCAACATCTGCTTAACAAGAACCGACAGAGGATGGTACTGTGACAATGCAGGATCAGTATCCTTTTTCCCACAAGCTGAAACATGTAAAGTTCAATCGAATCGGGTATTTTGTGACACAATGAACAGTTTAACATTACCAAGTGAGGTAAATCTCTGCAACATTGACATATTCAACCCCAAATATGATTGCAAAATTATGACTTCAAAAACAGATGTAAGCAGCTCCGTTATCACATCTCTAGGAGCCATTGTGTCATGCTATGGCAAAACCAAATGTACAGCATCCAATAAAAATCGTGGGATCATAAAGACATTCTCTAACGGGTGTGATTATGTATCAAATAAGGGGGTGGATACTGTGTCTGTAGGTAATACATTATATTATGTAAATAAGCAAGAAGGCAAAAGTCTTTATGTAAAAGGTGAACCAATAATAAATTTCTATGATCCATTAGTGTTCCCCTCTGATGAATTTGATGCATCAATATCTCAAGTCAATGAGAAAATTAATCAGAGTCTAGCATTTATCCGTAAATCAGATGAATTATTACATAATGTAAATGCTGGTAAATCCACCACAAATATCATGATAACTACTATAATTATAGTAATTATAGTAATATTGTTAGCTTTAATTGCAGTTGGACTGCTTCTATACTGCAAGGCCAGAAGCACACCAGTCACATTAAGTAAGGATCAACTGAGTGGTATAAATAATATTGCATTTAGTAACTGAATAAAAATAGCACCTAATCATATTCTTACAATGGTTCACTATTTGACCATAGATAACCCATCTATCATTGGATTATCCTAAAATTTGAACTTCATCACAACTTTCATCTATAAACCATCTCACTTACACTATTTAAGTAGATTTCTATTTTATAGTTATATAAAACAATTGAATACCAAATTAACTTACTATTTGTAAAAATGAGAACTGGGGCAAATATGTCACGAAGGAATCCTTGCAAATTCGAAATTCGAGGTCATTGCTTGAATGGTAAAAGGTGTCATTTTAGTCATAATTATTTTGAATGGCCACCCCATGCACTGCTTGTAAGACAAAATTTTATGTTAAACAGAATACTTAAGTCTATGGATAAAAGCATAGATACTTTGTCAGAAATAAGTGGAGCTGCAGAGTTGGACAGAACAGAAGAGTATGCCCTCGGTGTAGTTGGAGTGCTAGAGAGTTATATAGGATCAATAAATAATATAACTAAACAATCAGCATGTGTTGCCATGAGCAAACTCCTCACTGAACTCAACAGCGATGACATCAAAAAACTAAGGGACCATGAAGAGCCAAACTCACCCAAAGTAAGAGTGTACAATACTGTCATATCATATATTGAAAGCAACAGGAAGAACAATAAACAAACTATCCATCTGTTAAAAAGATTGCCAGCAGACGTATTGAAGAAAACCATCAAAAACACATTGGATATCCACAAGAGCATAACCATCAATAACCCAAAAGAATCAACTGTTAGTGATACGAACGACTATGCCAAAAATAATGATACTACCTGACAAATATCCTTGTAGTATAAATTCCATACTAATAACAAGTAATTGTAGAGTCACTATGTATAATCAAAAAAACACACTATATATCAATCAAAACAACCAAAATAACCATATATACCCACCGGATCAACCATTCAATGAAATCCATTGGACCTCTCAAGACTTGATTGATGCAACTCAAAATTTTCTACTACATCTAGGTATTACTGATGATATATGCACAATATATATATTAGTGTCATAATACTCAATCCTAATACTTACCACATCATCAAATTATTAACTCAAACAATTCAAGCTATGGGACAAAATGGATCCCATTATTAGTGGAAATTCTGCTAATGTTTATCTAACTGATAGTTATTTAAAAGGTGTTATTTCTTTCTCAGAATGTAACGCCTTAGGAAGTTACATATTCAATGGTCCTTATCTCAAAAATGATTATACCAACTTAATTAGTAGACAAAATCCATTAATAGAACACATAAATCTAAAGAAACTAAATATAACACAGTCCTTAATATCTAAGTATCATAAAGGTGAAATAAAAATAGAAGAACCTACTTACTTTCAGTCATTACTTATGACATACAAGAGTATGACCTCGTCAGAACAGACTACTACTACTAATTTACTTAAAAAGATAATAAGAAGAGCTATAGAAATCAGTGATGTCAAAGTCTATGCTATATTGAATAAACTGGGGCTCAAAGAAAAAGACAAGATTAAATCCAATAATGGACAAGATGAAGACAACTCAGTTATTACTACCATAATCAAAGATGATATACTTTTAGCTGTCAAGGATAATCAATCTCATCTTAAAGCAGACAAAAATCAATCCACAAAACAAAAAGATACAATCAAAACAACACTTTTGAAGAAATTAATGTGTTCGATGCAACATCCTCCATCATGGTTAATACATTGGTTTAATTTATACACAAAATTAAACAGCATATTAACACAGTATCGATCTAGTGAGGTAAAAAACCATGGTTTTATATTGATAGATAATCATACTCTTAGTGGATTCCAATTTATTTTGAATCAATATGGTTGTATAGTTTATCATAAGGAACTCAAAAGAATTACTGTGACAACTTATAATCAATTCTTGACATGGAAAGATATTAGCCTTAGTAGATTAAATGTTTGTTTGATTACATGGATTAGTAACTGTTTGAACACATTAAACAAAAGCTTAGGCTTAAGATGTGGATTCAATAATGTTATCTTGACACAATTATTCCTTTATGGAGATTGTATACTAAAACTATTCCACAATGAGGGGTTCTACATAATAAAAGAGGTAGAGGGATTTATTATGTCTCTAATTTTAAATATAACAGAAGAAGATCAATTCAGAAAACGGTTTTATAATAGTATGCTCAACAACATCACAGATGCCGCTAATAAAGCTCAGAAAAATCTACTATCAAGAGTATGTCATACATTATTAGATAAGACAATATCAGATAATATAATAAATGGCAGATGGATAATTCTATTGAGTAAGTTCCTTAAATTAATTAAGCTTGCAGGTGATAATAACCTCAACAATCTGAGTGAATTATATTTTTTGTTCAGAATATTTGGACACCCAATGGTAGATGAAAGACAAGCCATGGATGCTGTTAAAGTTAATTGCAACGAGACCAAATTTTACTTGTTAAGTAGTTTGAGTATGTTAAGAGGAGCTTTTATATATAGAATTATAAAAGGGTTTGTAAATAATTACAACAGATGGCCTACTTTAAGAAATGCCATTGTTTTACCCTTAAGATGGTTAACTTACTATAAACTAAACACTTATCCTTCCTTGTTGGAACTTACAGAAAGAGATTTGATTGTTCTATCAGGACTACGTTTCTATCGAGAGTTTCGGTTGCCTAAAAAAGTGGATCTTGAAATGATCATAAATGATAAGGCTATATCACCTCCTAAAAATTTAATATGGACTAGTTTCCCTAGAAATTATATGCCGTCACACATACAAAATTATATAGAACATGAAAAATTAAAATTCTCTGATAGTGATAAATCAAGAAGAGTATTAGAGTATTATTTAAGAGATAACAAATTCAATGAATGTGATTTATACAACTGTGTAGTTAATCAAAGTTATCTTAACAACCCGAATCATGTGGTATCATTGACAGGCAAAGAAAGAGAACTCAGTGTAGGTAGAATGTTTGCAATGCAACCAGGAATGTTCAGACAAGTTCAAATATTAGCAGAGAAAATGATAGCTGAAAACATATTACAATTTTTCCCTGAAAGTCTTACAAGATATGGTGATCTAGAACTACAGAAAATATTAGAATTGAAAGCAGGAATAAGTAACAAATCAAATCGTTACAATGATAATTACAACAATTACATTAGTAAGTGCTCTATCATCACAGATCTCAGCAAATTCAATCAAGCATTTCGATATGAAACATCATGTATTTGTAGCGATGTACTGGATGAACTGCATGGTGTACAATCTCTATTTTCCTGGTTACATTTAACTATTCCTCATGTCACAATAATATGCACATATAGGCATGCACCCCCCTATATAAAGGATCATATTGTAGATCTTAACAATGTAGATGAGCAAAGTGGATTATATAGATATCATATGGGTGGTATAGAAGGGTGGTGTCAAAAACTATGGACCATAGAAGCCATATCACTATTAGATCTAATATCTCTCAAAGGGAAATTCTCAATTACTGCTTTAATTAATGGTGACAATCAATCAATAGATATAAGTAAACCAGTCAGACTCATGGAAGGTCAAACTCATGCTCAAGCAGATTATTTGCTAGCATTAAATAGTCTTAAATTACTGTATAAAGAGTATGCAGGAATAGGCCACAAATTAAAAGGAACTGAGACTTATATATCGAGAGATATGCAATTTATGAGTAAAACGATCCAACATAACGGTGTATATTACCCAGCTAGTATAAAGAAAGTCCTAAGAGTGGGACCGTGGATAAACACTATACTTGATGACTTCAAAGTGAGTCTAGAATCTATAGGTAGTTTGACACAAGAATTAGAATATAGAGGTGAAAGTCTATTATGCAGTTTAATATTTAGAAATGTATGGTTATATAATCAAATTGCATTACAACTTAAAAATCATGCATTATGTAACAACAAGTTATATTTGGACTTATTAAAAGTTCTAAAACACTTAAAAACCTTTTTTAATCTTGATAACATTGATACAGCATTAACATTGTATATGAATTTGCCCATGTTATTTGGTGGTGGTGATCCCAACTTGTTATATCGAAGTTTCTATAGAAGAACTCCTGATTTCCTCACAGAGGCTATAGTTCACTCTGTGTTCATACTTAGTTATTATACAAACCATGATTTAAAAGATAAACTTCAAGATCTGTCAGATGATAGATTGAATAAGTTCTTAACATGCATAATCACGTTTGATAAAAACCCCAATGCTGAATTCGTTACATTGATGAGAGATCCTCAAGCTTTAGGATCTGAGAGGCAAGCTAAAATTACTAGCGAAATCAATAGACTGGCAGTTACCGAGGTTTTGAGCACAGCTCCAAACAAAATATTCTCCAAAAGTGCACAACACTATACCACTACAGAGATAGATCTTAATGATATTATGCAAAATATAGAACCTACATATCCTCACGGGCTAAGAGTTGTTTATGAAAGTTTACCCTTTTATAAAGCAGAGAAAATAGTAAATCTTATATCCGGTACAAAATCTATAACTAACATACTGGAAAAGACTTCTGCCATAGACTTAACAGATATTGATAGAGCCACTGAGATGATGAGGAAAAACATAACTTTGCTTATAAGGATATTACCATTAGATTGTAACAGAGATAAAAGAGAAATATTGAGTATGGAAAACCTAAGTATTACTGAATTAAGCAAATACGTTAGAGAAAGATCTTGGTCTTTATCCAATATAGTTGGTGTTACATCACCCAGTATCATGTATACAATGGACATAAAATATACAACAAGCACTATAGCTAGTGGCATAATCATAGAGAAATATAATGTCAACAGTTTAACACGTGGTGAGAGAGGACCCACTAAACCATGGGTTGGTTCATCTACACAAGAGAAAAAGACAATGCCAGTTTATAATAGACAAGTTTTAACCAAAAAACAGAGAGATCAAATAGATCTATTAGCAAAATTGGATTGGGTGTATGCATCTATAGATAACAAGGATGAATTTATGGAGGAACTTAGCATAGGAACTCTTGGGTTAACATATGAGAAGGCCAAAAAATTATTTCCACAATATTTAAGTGTTAACTATTTGCATCGTCTTACAGTCAGTAGTAGACCATGTGAATTCCCGGCATCTATACCAGCTTATAGAACTACAAATTATCACTTTGATACTAGCCCTATTAATCGCATATTAACAGAAAAGTATGGTGATGAAGATATTGATATAGTATTCCAAAACTGTATAAGCTTTGGCCTTAGCTTAATGTCAGTAGTAGAACAATTTACTAATGTATGTCCTAATAGAATTATACTCATACCCAAGCTTAATGAGATACATTTGATGAAACCTCCCATATTCACAGGTGATGTTGATATTCACAAGTTAAAACAAGTGATACAAAAACAACATATGTTTTTACCAGACAAAATAAGTTTGACTCAATATGTGGAATTATTCTTAAGTAATAAAACACTCAAATCTGGATCTAATGTTAATTCTAATTTAATATTGGCGCATAAGATATCTGACTATTTTCATAATACTTACATTTTAAGTACTAATTTAGCTGGACATTGGATTCTTATTATACAACTTATGAAAGATTCTAAGGGTATTTTTGAAAAAGATTGGGGAGAGGGATATATAACTGATCATATGTTCATTAATTTGAAAGTTTTCTTCAATGCTTATAAGACATATCTCTTGTGTTTTCATAAAGGTTACGGCAGAGCAAAGCTGGAGTGTGATATGAATACTTCAGATCTCCTATGTGTATTGGAATTAATAGACAGTAGTTATTGGAAGTCTATGTCTAAGGTGTTTTTAGAACAAAAAGTTATCAAATACATTCTTAGCCAGGATGCAAGTTTACATAGAGTAAAAGGATGTCATAGCTTCAAACTATGGTTTCTTAAACGTCTTAATGTAGCAGAATTCACAGTTTGCCCTTGGGTTGTTAACATAGATTATCATCCAACACATATGAAAGCAATATTAACTTATATTGATCTTGTTAGAATGGGATTGATAAATATAGATAGAATATACATTAAAAATAAACACAAGTTCAATGATGAATTTTATACTTCTAATCTTTTTTACATTAATTATAACTTCTCAGATAATACTCATCTATTAACTAAACATATAAGGATTGCTAATTCTGAATTAGAAAGTAATTACAACAAATTATATCATCCTACACCAGAAACCCTAGAAAATATACTAACCAATCCGGTTAAAAGTAATGATAAAAAGACACTGAGTGACTATTGTATAGGTAAAAATGTTGACTCAATAATGTTACCATCGTTATCTAATAAGAAGCTTATTAAATCGTCTACAATGATTAGAACCAATTACAGCAGACAAGATTTGTATAATTTATTTCCTACGGTTGTGATTGATAAAATTATAGATCATTCAGGTAATACAGCCAAATCTAACCAACTTTACACTACTACTTCTCATCAAATATCCTTAGTGCACAATAGCACATCACTTTATTGCATGCTTCCTTGGCATCATATTAATAGATTCAATTTTGTATTTAGTTCTACAGGTTGTAAAATTAGTATAGAGTATATTTTAAAAGATCTTAAAATTAAGGATCCTAATTGTATAGCATTCATAGGTGAAGGAGCAGGGAATTTATTATTGCGTACAGTAGTGGAACTTCATCCTGATATAAGATATGTTTACAGAAGTCTGAAAGATTGCAATGATCATAGTTTACCAATTGAGTTTTTAAGGCTGTATAATGGGCATATCAACATTGATTATGGTGAAAATTTGACCATTCCTGCTACAGATGCAACCAACAACATTCATTGGTCTTATTTACATATAAAGTTTGCTGAACCTATCAGTCTTTTTGTCTGTGATGCTGAATTGCCTGTAACAGTCAACTGGAGTAAGATTATAATAGAGTGGAGCAAGCATGTAAGAAAATGCAAGTACTGTTCTTCAGTTAATAAATGTACATTAATAGTAAAATATCATGCTCAAGATGATATCGATTTCAAATTAGACAACATAACTATATTAAAAACTTATGTATGCTTAGGCAGTAAGTTAAAGGGATCTGAAGTTTACTTAGTCCTTACAATAGGTCCTGCAAATGTGTTCCCAGTATTTAATGTAGTACAAAATGCTAAATTGATACTATCAAGAACCAAAAATTTCATCATGCCTAAAAAAGCTGATAAAGAGTCTATTGATGCAAATATTAAGAGTTTGATACCCTTTCTTTGTTACCCTATAACAAAAAAAGGAATTAATACTGCATTGTCTAAATTAAAGAGTGTTGTTAGTGGAGATATACTATCATATTCTATAGCTGGACGTAATGAAGTTTTCAGCAATAAACTTATAAATCATAAGCATATGAACATCTTAAAGTGGTTCAATCATGTTTTAAATTTCAGATCAACAGAATTAAACTATAATCATTTATATATGGTAGAATCTACTTATCCTCATCTAAGTGAATTGTTAAACAGCTTGACAACCAATGAACTTAAANNNNNNNNNNNNNNNNNNNNNNNNNNNNNNNNNNNNNNNNNNNNNNNNNNNNNNNNNNNNNNNNNNNNNNNNNNNNNNNNNNNNNNNNNNNNNNNNNNNNNNNNNNNNNNNNNNNNNNNNNNNNNNNNNNNNNNNNNNNNNNNNNNNNNNNNNNNNNNNNNNNNNNNNNNNNNNNNNNNNNNNNNNNNNNNNNNNNNNNNNNNNNNNNNNNNNNNNNNNNNNNNNNNNNNNNNNNNNNNNNNNNNNNNNNNNNNNNNNNNNNNNNNNNNNN
>hRSV/A/Germany/NRW-HHU-11/2010
NNNNNNNNNNNNNNNNNNNNNNNNNNNNNNNNNNNNNNNNNNNNNNNNNNNNNNNNNNNNNNNNNNNNNNNNNNNNNNNNNNNNNNNNNNNNNNNNNNNNNNNNNNNNNNNNNNNNNNNNNNNNNNNNNNNNNNNNNNNNNNNNNNNNNNNNNNNNNNNNNNNNNNNNNNNNNNNNNNNNNNNNNNNNNNNNNCAAATTAATACAGTTAACTAATGCTTTGGCTAAGGCAGTTATACATACAATCAAATTGAATGGCATTGTATTTGTGCATGTTATTACAAGTAGTGATATTTGCCCTAATAATAATATTGTAGTGAAATCCAATTTCACAACAATGCCAGTGTTACAAAATGGAGGTTATATATGGGAAATGATGGAATTAACACACTGCTCTCAACCTAATGGCCTAATAGATGACAATTGTGAAATTAAATTCTCCAAAAAACTAAGTGATTCAACAATGACCAATTATATGAATCAATTATCTGAATTACTTGGATTTGACCTCAATCCATAAATCATAATAAATATCAACTAGCAAACCAATGTCACTAACACCATTAGTTAATATAAAACTTGACAGAAGATAAAAATGGGGCAAATAAATCAATTCAACCGACCCAACCATGGACACAACACACAATGATACCACATCACAAAGACTGATGATCACAGACATGAGACCATTATCACTTGAGACTATAATAACATCTCTAACCAGAGATATCATAACACATAAATTTATATACTTGATAAATCATGAATGCATAGTGAGAAAACTTGATGAAAGACAGGCCACATTTACATTTCTGGTCAACTATGAAATGAAACTATTGCACAAAGTGGGAAGCACTAAATATAAAAAATACACTGAATACAACACAAAATATGGCACTTTCCCTATGCCAATATTTATCAATCATGATGGGTTCTTAGAATGCATTGGCATTAAGCCTACTAAGCACACACCCATAATATACAAGTATGATCTCAATCCATGAATATCAAAACAAGATTCTAACAATCCGAAATAACAACTTTATGCATAATCACACTCCATAGTCCAAATGGAGCCTGAAAATTATAGTTATTTAAAATTAAGGAGAGACATAAGATGAAAGATGGGGCAAATACAAAAATGGCTCTTAGCAAAGTCAAGTTGAATGATACACTCAACAAAGATCAACTTCTATCATCCAGCAAATATACCATCCAACGGAGCACAGGAGACAGCATTGACACTCCTAATTATGATGTGCAGAAACACATTAATAAGTTATGTGGCATGTTATTAATCACAGAAGATGCTAATCATAAATTCACTGGGTTAATAGGTATGTTATATGCTATGTCTAGATTAGGAAGAGAAGACACCATAAAAATACTCAAAGATGCGGGATATCATGTTAAGGCAAATGGAGTGGATGTAACAACACATCGTCAAGACATTAATGGGAAAGAAATGAAATTTGAAGTGTTAACATTAGCAAGCTTAACAACTGAAATTCAAATCAACATTGAGATAGAATCTAGAAAATCCTACAAAAAAATGCTAAAAGAAATGGGAGAGGTGGCTCCAGAATACAGGCATGACTCTCCTGATTGTGGGATGATAATATTATGTATAGCAGCATTAGTAATAACCAAATTAGCAGCAGGAGATAGATCTGGTCTTACAGCTGTGATTAGGAGAGCTAATAATGTCTTAAAAAATGAAATGAAACGTTATAAAGGTTTATTACCCAAGGATATAGCCAACAGCTTCTATGAAGTGTTTGAAAAATATCCTCACTTTATAGATGTTTTTGTTCATTTTGGTATAGCACAATCTTCTACCAGAGGTGGCAGTAGAGTTGAAGGGATTTTTGCAGGATTGTTTATGAATGCCTATGGTGCAGGGCAAGTGATGTTACGGTGGGGGGTCTTAGCAAAATCAGTTAAAAACATTATGTTAGGACACGCTAGTGTACAAGCAGAAATGGAACAAGTTGTGGAGGTGTATGAGTATGCTCAGAAATTAGGTGGAGAAGCAGGATTCTACCATATATTGAACAACCCAAAAGCATCACTATTATCTTTGACTCAATTTCCTCACTTCTCTAGTGTAGTATTGGGCAATGCTGCTGGCCTAGGCATAATGGGAGAATACAGAGGTACACCAAGGAATCAAGATTTATATGATGCTGCAAAAGCATATGCTGAACAACTCAAAGAAAATGGTGTGATTAACTACAGTGTATTAGACTTAACAGCAGAAGAACTAGAGGCTATCAAACATCAGCTTAATCCAAAAGATAATGATGTAGAGCTTTGAGTTAATAAAAAAGTGGGGCAAATAAATCATGGAAAAGTTTGCTCCTGAATTCCATGGAGAAGATGCAAACAACAGAGCCACCAAATTCCTAGAATCAATAAAGGGCAAATTCACATCACCCAAAGATCCCAAGAAAAAAGATAGCATCATATCTGTCAACTCAATAGATATAGAAGTAACTAAAGAAAGCCCTATAACATCAAATTCAACCATTATAAACCCAATAAATGAGACAGATGATACTGTAGGGAACAAGCCCAATTATCAAAGAAAGCCTCTAGTAAGTTTCAAAGAAGACCCTACGCCAAGTGATAATCCTTTTTCAAAACTATACAAAGAAACCATAGAAACATTTGATAACAATGAAGAAGAATCTAGCTATTCATATGAAGAAATAAATGATCAGACAAACGATAATATAACAGCAAGATTAGATAGGATTGATGAAAAATTAAGTGAAATACTAGGAATGCTTCACACATTAGTAGTAGCGAGTGCAGGACCTACATCTGCTCGGGATGGTATAAGAGATGCCATGGTTGGTTTAAGAGAAGAAATGATAGAAAAAATCAGAACTGAAGCATTAATGACCAATGACAGACTAGAAGCTATGGCAAGACTCAGGAATGAAGAAAGTGAAAAGATGGCAAAAGACACATCAGATGAAGTGTCTCTCAATCCAACATCAGAGAAACTGAACAACCTGTTGGAAGGGAATGATAGTGACAATGATCTATCACTTGAAGATTTCTGATTAGCTACCAAACTGTACATCAAAACACAACACCAATAGAAAACCAACAAACAAACCAACTCACCCATCCAACCAAACATCTATCTGCCGATTAGCCAACCAGCCAAAAAACAACCAGCCAATCCAAAACTAGCCACCCGGAAAAAATCGATACTATAGTTACAAAAAAAGATGGGGCAAATATGGAAACATACGTGAACAAACTTCACGAGGGCTCCACATACACAGCTGCTGTTCAATACAATGTCCTAGAAAAAGACGATGATCCTGCATCACTTACAATATGGGTGCCCATGTTCCAATCATCCATGCCAGCAGATCTACTCATAAAAGAACTAGCCAATGTCAATATACTAGTGAAACAAATATCCACACCCAAAGGACCCTCATTAAGAGTCATGATAAACTCAAGAAGTGCAGTGCTAGCACAAATGCCCAGCAAATTTACCATATGTGCCAATGTGTCTTTGGATGAAAGAAGCAAGCTGGCATATGATGTAACCACACCCTGTGAAATTAAGGCATGCAGTCTAACATGCCTAAAATCAAAAAATATGTTAACTACAGTTAAAGATCTCACTATGAAAACACTCAACCCAACACATGACATCATTGCTTTATGTGAATTTGAAAATATAGTAACATCAAAAAAAGTCATAATACCAACATACCTAAGATCTATCAGCGTCAGAAATAAAGATCTGAACACACTTGAAAATATAACAACCACTGAATTCAAAAATGCCATTACAAATGCAAAAATCATCCCTTACTCAGGATTACTGTTAGTCATCACAGTGACTGACAACAAAGGAGCATTCAAATACATAAAGCCACAAAGTCAATTCATAGTAGATCTTGGAGCTTACCTAGAAAAAGAAAGTATATATTATGTTACAACAAATTGGAAGCACACAGCTACACGATTTGCAATCAAACCCATGGAAGATTAACCTTTTTCCTCTACATCAATGAGTAGATTCATACAAACTTTCTAACTACATTCTTCACTTCACAACCATAATCACCAACCCTCTGTGGTTCAATCAATCAAACAAAACTCATCAGGAGTTCCAGATCATCCCAAGTCATTGTTCATCAGATCCAGTACTCAAATAAGTTAATAAAAAATCCACATGGGGCAAATAATCATTGAGGGAAATCCAACTAATCACAACATCTGTCAACATAGACAAGTCAACACGCTAGATAAAATCAACCAATGGAAAATACATCCATAACTATAGAATTCTCAAGCAAATTCTGGCCTTACTTTACACTAATACACATGATAACAACAATAATCTCCTTGATAATCATAATCTCCATCATGATTGCAATACTAAACAAACTCTGCGAATATAATGTATTCCATAACAAAACCTTTGAGCTACCAAGAGCTCAAGTCAATACATAGCATTTACCAATCTGATAGCTCAAAACAGTAACCTTGCATTTGTAAGTGAACTACCCTCACCTCTTCACAAAACCACATCAACATCTCACCATGCAAGCCATCATCTATACCATAAAGTAGTTAATTAAAAATAGTCATAACAATGAACTAGGATATTAAGACCAAAAACAACGCTGGGGCAAATGCAAACATGTCCAAAACCAAGGACCAACGCACCGCCAAGACACTAGAAAGGACCTGGGACACTCTCAATCATCTATTATTCATATCATCGTGCTTATACAAGTTAAATCTTAAATCTATAGCACAAATCACATTATCTATTTTGGCAATGATAATCTCAACCTCACTTATAATTGCAGCCATCATATTCATAGCCTCGGCAAACCACAAAGTCACACTAACAACTGCAATCATACAAGATGCAACGAACCAGATCAAGAACACAACCCCAACATACCTCACCCAGAATCCCCAACCTGGAACCAGCTCCTCCAATCCGCCCGGAACCACATCACAATCCACCACCATACTAGCTTCAACAACACCAAGCGCTGAGTCAACCCCACAATCCACAACAGTCAAGATCAAAAACACAACAACAACCCAAATACAACCCAGCAAACCCACCACAAAACAACGCCAAAATAAACCACAAAACAAACCCAACAATGATTTTCACTTTGAAGTGTTCAATTTTGTACCCTGCAGCATATGCAGCAACAATCCAACCTGCTGGGCCATCTGCAAGAGAATACCAAACAAAAAACCTGGAAAGAAAACCACCACCAAGCCCACAAAAAAACCAACCATCAAGACAACCAAAAAAGATCCCAAACCTCAAACCACAAAACCAAAGGAAGTACTCACCACCAAGCCCACAGAAAAGCCAACCATCGACACCACCAAAACAAACATCAGAACTACACTGCTCACCTCCAACACCACAGGAAATCCAGAACACACAAGTCAAGAGGAAACCCTCCACTCAACCACCTTCGAAGGCAATCTAAGCCCATCACAAGTATACACAACATCCGAGTACCCATCACAATCTCCATCCTCATCCAACACAACAAAATGATAGTCATGAAAAAGCGTATTGTTGCAAAAAGCCATGACCAAATCAAACAGAATCAAAATCAACTCTGGGGCAAATAACAATGGAGTTGCCAATCCTCAAAACAAATGCTATTACCACAATCCTTGCTACAGTCACACTCTGTTTCGCTTCCAGTCAAAACATCACTGAAGAATTTTATCAATCAACATGCAGTGCAGTTAGCAAAGGCTATCTTAGTGCTCTAAGAACTGGTTGGTATACTAGTGTTATAACTATAGAATTAAGTAATATCAAGGAAAATAAGTGTAATGGTACAGACGCTAAGGTAAAATTAATAAAACAAGAATTAGATAAATATAAAAATGCTGTAACAGAATTGCAGTTGCTCATGCAAAGCACACCAGCAGCCAACAGTCGAGCCAGAAGAGAACTACCAAGATTTATGAATTATACACTCAACAATACCAAAAACACTAATGTAACATTAAGCAAGAAAAGGAAAAGAAGATTTCTTGGATTTTTGTTAGGTGTTGGATCTGCAATCGCCAGTGGCATTGCCGTATCCAAGGTCCTGCACCTAGAAGGGGAAGTGAACAAAATCAAAAGTGCTCTACTATCCACAAACAAGGCTGTAGTCAGCTTATCTAATGGAGTCAGTGTCTTAACCAGCAAAGTGTTAGACCTCAAAAACTATATAGATAAACAGTTGTTACCTATTGTTAACAAGCAAAGCTGCAGCATATCAAACATTGAAACTGTGATAGAGTTCCAACAAAAGAACAACAGACTACTAGAGATTACCAGAGAATTTAGTGTTAATGCAGGTGTAACTACACCTGTAAGCACTTATATGTTAACTAATAGTGAGTTATTATCATTAATCAATGATATGCCTATAACAAATGATCAGAAAAAGTTAATGTCCAGCAATGTTCAAATAGTTAGACAGCAAAGTTACTCTATCATGTCAATAATAAAAGAGGAAGTCTTAGCATATGTAGTACAATTACCACTATATGGTGTAATAGATACTCCTTGTTGGAAACTACACACATCCCCTCTATGTACAACCAACACAAAGGAAGGATCCAACATCTGCTTAACAAGAACCGACAGAGGATGGTACTGTGACAATGCAGGATCAGTATCCTTTTTCCCACAAGCTGAAACATGTAAAGTTCAATCGAATCGGGTATTTTGTGACACAATGAACAGTTTAACATTACCAAGTGAGGTAAATCTCTGCAACATTGACATATTCAACCCCAAATATGATTGCAAAATTATGACTTCAAAAACAGATGTAAGCAGCTCCGTTATCACATCTCTAGGAGCCATTGTGTCATGCTATGGCAAAACCAAATGTACAGCATCCAATAAAAATCGTGGGATCATAAAGACATTCTCTAACGGGTGTGATTATGTATCAAATAAGGGGGTGGATACTGTGTCTGTAGGTAATACATTATATTATGTAAATAAGCAAGAAGGCAAAAGTCTTTATGTAAAAGGTGAACCAATAATAAATTTCTATGATCCATTAGTGTTCCCCTCTGATGAATTTGATGCATCAATATCTCAAGTCAATGAGAAAATTAATCAGAGTCTAGCATTTATCCGTAAATCAGATGAATTATTACATAATGTAAATGCTGGCAAATCCACCACAAATATCATGATAACTACTATAATTATAGTAATTATAGTAATATTGTTAGCTTTAATTGCAGTTGGACTGCTTCTATACTGCAAGGCCAGAAGCACACCAGTCACATTAAGTAAGGATCAACTGAGTGGTATAAATAATATTGCATTTAGTAACTGAATAAAAATAGCACCTAATCATATTCTTACAATGGTTCACTATTTGACCATAGATAACCCATCTATCATTGGATTATCCTAAAATTTGAACTTCATCACAACTTTCATCTATAAACCATCTCACTTACACTATTTAAGTAGATTTCTATTTTATAGTTATATAAAACAATTGAATACCAAATTAACTTACTATTTGTAAAAATGAGAACTGGGGCAAATATGTCACGAAGGAATCCTTGCAAATTCGAAATTCGAGGTCATTGCTTGAATGGTAAAAGGTGTCATTTTAGTCATAATTATTTTGAATGGCCACCCCATGCACTGCTTGTAAGACAAAATTTTATGTTAAACAGAATACTTAAGTCTATGGATAAAAGCATAGATACTTTGTCAGAAATAAGTGGAGCTGCAGAGTTGGACAGAACAGAAGAGTATGCCCTCGGTGTAGTTGGAGTGCTAGAGAGTTATATAGGATCAATAAATAATATAACTAAACAATCAGCATGTGTTGCCATGAGCAAACTCCTCACTGAACTCAACAGCGATGACATCAAAAAACTAAGGGACCATGAAGAGCCAAACTCACCCAAAGTAAGAGTGTACAATACTGTCATATCATATATTGAAAGCAACAGGAAGAACAATAAACAAACTATCCATCTGTTAAAAAGATTGCCAGCAGACGTATTGAAGAAAACCATCAAAAACACATTGGATATCCACAAGAGCATAACCATCAATAACCCAAAAGAATCAACTGTTAGTGATACGAACGACTATGCCAAAAATAATGATACTACCTGACAAATATCCTTGTAGTATAAATTCCATACTAATAACAAGTAATTGTAGAGTCACTATGTATAATCAAAAAAACACACTATATATCAATCAAAACAACCAAAATAACCATATATACCCACCGGATCAACCATTCAATGAAATCCATTGGACCTCTCAAGACTTGATTGATGCAACTCAAAATTTTCTACAACATCTAGGTATTACTGATGATATATGCACAATATATATATTAGTGTCATAATACTCAATCCTAATACTTACCACATCATCAAATTATTAACTCAAACAATTCAAGCTATGGGACAAAATGGATCCCATTATTAGTGGAAATTCTGCTAATGTTTATCTAACTGATAGTTATTTAAAAGGTGTTATTTCTTTCTCAGAATGTAACGCCTTAGGAAGTTACATATTCAATGGTCCTTATCTCAAAAATGATTATACCAACTTAATTAGTAGACAAAATCCATTAATAGAACACATAAATCTAAAGAAACTAAATATAACACAGTCCTTAATATCTAAGTATCATAAAGGTGAAATAAAAATAGAAGAACCGACTTACTTTCAGTCATTACTTATGACATACAAGAGTATGACCTCGTCAGAACAGACTACTACTACTAATTTACTTAAAAAGATAATAAGAAGAGCTATAGAAATCAGTGATGTCAAAGTCTATGCTATATTGAATAAACTGGGGCTCAAAGAAAAAGACAAGATTAAATCCAATAATGGACAAGATGAAGACAACTCAGTTATTACTACCATAATCAAAGATGATATACTTTTAGCTGTCAAGGATAATCAATCTCATCTTAAAGCAGACAAAAATCAATCCACAAAACAAAAAGATACAATCAAAACAACACTTTTGAAGAAATTAATGTGTTCGATGCAACATCCTCCATCATGGTTAATACATTGGTTTAATTTATACACAAAATTAAACAGCATATTAACACAGTATCGATCTAGTGAGGTAAAAAACCATGGTTTTATATTGATAGATAATCATACTCTTAGTGGATTCCAATTTATTTTGAATCAATATGGTTGTATAGTTTATCATAAGGAACTCAAAAGAATTACTGTGACAACTTATAATCAATTCTTGACATGGAAAGATATTAGCCTTAGTAGATTAAATGTTTGTTTGATTACATGGATTAGTAACTGTTTGAACACATTAAACAAAAGCTTAGGCTTAAGATGTGGATTCAATAATGTTATCTTGACACAATTATTCCTTTATGGAGATTGTATACTAAAACTATTCCACAATGAGGGGTTCTACATAATAAAAGAGGTAGAGGGATTTATTATGTCTCTAATTTTAAATATAACAGAAGAAGATCAATTCAGAAAACGGTTTTATAATAGTATGCTCAACAACATCACAGATGCCGCTAATAAAGCTCAGAAAAATCTACTATCAAGAGTATGTCATACATTATTAGATAAGACAATATCAGATAATATAATAAATGGCAGATGGATAATTCTATTGAGTAAGTTCCTTAAATTAATTAAGCTTGCAGGTGATAATAACCTCAACAATCTGAGTGAATTATATTTTTTGTTCAGAATATTTGGACACCCAATGGTAGATGAAAGACAAGCCATGGATGCTGTTAAAGTTAATTGCAACGAGACCAAATTTTACTTGTTAAGTAGTTTGAGTATGTTAAGAGGAGCTTTTATATATAGAATTATAAAAGGGTTTGTAAATAATTACAACAGATGGCCTACTTTAAGAAATGCCATTGTTTTACCCTTAAGATGGTTAACTTACTATAAACTAAACACTTATCCTTCCTTGTTGGAACTTACAGAAAGAGATTTGATTGTTCTATCAGGACTACGTTTCTATCGAGAGTTTCGGTTGCCTAAAAAAGTGGATCTTGAAATGATCATAAATGATAAGGCTATATCACCTCCTAAAAATTTAATATGGACTAGTTTCCCTAGAAATTATATGCCGTCACACATACAAAATTATATAGAACATGAAAAATTAAAATTCTCTGATAGTGATAAATCAAGAAGAGTATTAGAGTATTATTTAAGAGATAACAAATTCAATGAATGTGATTTATACAACTGTGTAGTTAATCAAAGTTATCTTAACAACCCGAATCATGTGGTATCATTGACAGGCAAAGAAAGAGAACTCAGTGTAGGTAGAATGTTTGCAATGCAACCAGGAATGTTCAGACAAGTTCAAATATTAGCAGAGAAAATGATAGCTGAAAACATATTACAATTTTTCCCTGAAAGTCTTACAAGATATGGTGATCTAGAACTACAGAAAATATTAGAATTGAAAGCAGGAATAAGTAACAAATCAAATCGTTACAATGATAATTACAACAATTACATTAGTAAGTGCTCTATCATCACAGATCTCAGCAAATTCAATCAAGCATTTCGATATGAAACATCATGTATTTGTAGCGATGTACTGGATGAACTGCATGGTGTACAATCTCTATTTTCCTGGTTACATTTAACTATTCCTCATGTCACAATAATATGCACATATAGGCATGCACCCCCCTATATAAAGGATCATATTGTAGATCTTAACAATGTAGATGAGCAAAGTGGATTATATAGATATCATATGGGTGGTATAGAAGGGTGGTGTCAAAAACTATGGACCATAGAAGCCATATCACTATTAGATCTAATATCTCTCAAAGGGAAATTCTCAATTACTGCTTTAATTAATGGTGACAATCAATCAATAGATATAAGTAAACCAGTCAGACTCATGGAAGGTCAAACTCATGCTCAAGCAGATTATTTGCTAGCATTAAATAGTCTTAAATTACTGTATAAAGAGTATGCAGGAATAGGCCACAAATTAAAAGGAACTGAGACTTATATATCGAGAGATATGCAATTTATGAGTAAAACGATCCAACATAACGGTGTATATTACCCAGCTAGTATAAAGAAAGTCCTAAGAGTGGGACCGTGGATAAACACTATACTTGATGACTTCAAAGTGAGTCTAGAATCTATAGGTAGTTTGACACAAGAATTAGAATATAGAGGTGAAAGTCTATTATGCAGTTTAATATTTAGAAATGTATGGTTATATAATCAAATTGCATTACAACTTAAAAATCATGCATTATGTAACAACAAGTTATATTTGGACTTATTAAAAGTTCTAAAACACTTAAAAACCTTTTTTAATCTTGATAACATTGATACAGCATTAACATTGTATATGAATTTGCCCATGTTATTTGGTGGTGGTGATCCCAACTTGTTATATCGAAGTTTCTATAGAAGAACTCCTGATTTCCTCACAGAGGCTATAGTTCACTCTGTGTTCATACTTAGTTATTATACAAACCATGATTTAAAAGATAAACTTCAAGATCTGTCAGATGATAGATTGAATAAGTTCTTAACATGCATAATCACGTTTGATAAAAACCCCAATGCTGAATTCGTTACATTGATGAGAGATCCTCAAGCTTTAGGATCTGAGAGGCAAGCTAAAATTACTAGCGAAATCAATAGACTGGCAGTTACCGAGGTTTTGAGCACAGCTCCAAACAAAATATTCTCCAAAAGTGCACAACACTATACCACTACAGAGATAGATCTTAATGATATTATGCAAAATATAGAACCTACATATCCTCACGGGCTAAGAGTTGTTTATGAAAGTTTACCCTTTTATAAAGCAGAGAAAATAGTAAATCTTATATCCGGTACAAAATCTATAACTAACATACTGGAAAAGACTTCTGCCATAGACTTAACAGATATTGATAGAGCCACTGAGATGATGAGGAAAAACATAACTTTGCTTATAAGGATATTACCATTAGATTGTAACAGAGATAAAAGAGAAATATTGAGTATGGAAAACCTAAGTATTACTGAATTAAGCAAATACGTTAGAGAAAGATCTTGGTCTTTATCCAATATAGTTGGTGTTACATCACCCAGTATCATGTATACAATGGACATAAAATATACAACAAGCACTATAGCTAGTGGCATAATCATAGAGAAATATAATGTCAACAGTTTAACACGTGGTGAGAGAGGACCCACTAAACCATGGGTTGGTTCATCTACACAAGAGAAAAAGACAATGCCAGTTTATAATAGACAAGTTTTAACCAAAAAACAGAGAGATCAAATAGATCTATTAGCAAAATTGGATTGGGTGTATGCATCTATAGATAACAAGGATGAATTTATGGAGGAACTTAGCATAGGAACTCTTGGGTTAACATATGAGAAGGCCAAAAAATTATTTCCACAATATTTAAGTGTTAACTATTTGCATCGTCTTACAGTCAGTAGTAGACCATGTGAATTCCCGGCATCTATACCAGCTTATAGAACTACAAATTATCACTTTGATACTAGCCCTATTAATCGCATATTAACAGAAAAGTATGGTGATGAAGATATTGATATAGTATTCCAAAACTGTATAAGCTTTGGCCTTAGCTTAATGTCAGTAGTAGAACAATTTACTAATGTATGTCCTAATAGAATTATACTCATACCCAAGCTTAATGAGATACATTTGATGAAACCTCCCATATTCACAGGTGATGTTGATATTCACAAGTTAAAACAAGTGATACAAAAACAACATATGTTTTTACCAGACAAAATAAGTTTGACTCAATATGTGGAATTATTCTTAAGTAATAAAACACTCAAATCTGGATCTAATGTTAATTCTAATTTAATATTGGCGCATAAGATATCTGACTATTTTCATAATACTTACATTTTAAGTACTAATTTAGCTGGACATTGGATTCTTATTATACAACTTATGAAAGATTCTAAGGGTATTTTTGAAAAAGATTGGGGAGAGGGATATATAACTGATCATATGTTCATTAATTTGAAAGTTTTCTTCAATGCTTATAAGACATATCTCTTGTGTTTTCATAAAGGTTACGGCAGAGCAAAGCTGGAGTGTGATATGAATACTTCAGATCTCCTATGTGTATTGGAATTAATAGACAGTAGTTATTGGAAGTCTATGTCTAAGGTGTTTTTAGAACAAAAAGTTATCAAATACATTCTTAGCCAGGATGCAAGTTTACATAGAGTAAAAGGATGTCATAGCTTCAAACTATGGTTTCTTAAACGTCTTAATGTAGCAGAATTCACAGTTTGCCCTTGGGTTGTTAACATAGATTATCATCCAACACATATGAAAGCAATATTAACTTATATTGATCTTGTTAGAATGGGATTGATAAATATAGATAGAATATACATTAAAAATAAACACAAGTTCAATGATGAATTTTATACTTCTAATCTTTTTTACATTAATTATAACTTCTCAGATAATACTCATCTATTAACTAAACATATAAGGATTGCTAATTCTGAATTAGAAAGTAATTACAACAAATTATATCATCCTACACCAGAAACCCTAGAAAATATACTAACCAATCCGGTTAAAAGTAATGATAAAAAGACACTGAGTGACTATTGTATAGGTAAAAATGTTGACTCAATAATGTTACCATCGTTATCTAATAAGAAGCTTATTAAATCGTCTACAATGATTAGAACCAATTACAGCAGACAAGATTTGTATAATTTATTTCCTACGGTTGTGATTGATAAAATTATAGATCATTCAGGTAATACAGCCAAATCTAACCAACTTTACACTACTACTTCTCATCAAATATCCTTAGTGCACAATAGCACATCACTTTATTGCATGCTTCCTTGGCATCATATTAATAGATTCAATTTTGTATTTAGTTCTACAGGTTGTAAAATTAGTATAGAGTATATTTTAAAAGATCTTAAAATTAAGGATCCTAATTGTATAGCATTCATAGGTGAAGGAGCAGGGAATTTATTATTGCGTACAGTAGTGGAACTTCATCCTGATATAAGATATGTTTACAGAAGTCTGAAAGATTGCAATGATCATAGTTTACCAATTGAGTTTTTAAGGCTGTACAATGGGCATATCAACATTGATTATGGTGAAAATTTGACCATTCCTGCTACAGATGCAACCAACAACATTCATTGGTCTTATTTACATATAAAGTTTGCTGAACCTATCAGTCTTTTTGTCTGTGATGCTGAATTGCCTGTAACAGTCAACTGGAGTAAGATTATAATAGAGTGGAGCAAGCATGTAAGAAAATGCAAGTACTGTTCTTCAGTTAATAAATGTACATTAATAGTAAAATATCATGCTCAAGATGATATCGATTTCAAATTAGACAACATAACTATATTAAAAACTTATGTATGCTTAGGCAGTAAGTTAAAGGGATCTGAAGTTTACTTAGTCCTTACAATAGGTCCTGCAAATGTGTTCCCAGTATTTAATGTAGTACAAAATGCTAAATTGATACTATCAAGAACCAAAAATTTCATCATGCCTAAAAAAGCTGATAAAGAGTCTATTGATGCAAATATTAAGAGTTTGATACCCTTTCTTTGTTACCCTATAACAAAAAAAGGAATTAATACTGCATTGTCTAAATTAAAGAGTGTTGTTAGTGGAGATATACTATCATATTCTATAGCTGGACGTAATGAAGTTTTCAGCAATAAACTTATAAATCATAAGCATATGAACATCTTAAAGTGGTTCAATCATGTTTTAAATTTCAGATCAACAGAATTAAACTATAATCATTTATATATGGTAGAATCTACTTATCCTCATCTAAGTGAATTGTTAAACAGCTTGACAACCAATGAACTTAAANNNNNNNNNNNNNNNNNNNNNNNNNNNNNNNNNNNNNNNNNNNNNNNNNNNNNNNNNNNNNNNNNNNNNNNNNNNNNNNNNNNNNNNNNNNNNNNNNNNNNNNNNNNNNNNNNNNNNNNNNNNNNNNNNNNNNNNNNNNNNNNNNNNNNNNNNNNNNNNNNNNNNNNNNNNNNNNNNNNNNNNNNNNNNNNNNNNNNNNNNNNNNNNNNNNNNNNNNNNNNNNNNNNNNNNNNNNNNNNNNNNNNNNNNNNNNNNNNNNNNNNNNNNNNNN
>hRSV/A/Germany/NRW-HHU-12/2010
NNNNNNNNNNNNNNNNNNNNNNNNNNNNNNNNNNNNNNNNNNNNNNNNNNNNNNNNNNNNNNNNNNNNNNNNNNNNNNNNNNNNNNNNNNNNNNNNNNNNNNNNNNNNNNNNNNNNNNNNNNNNNNNNNNNNNNNNNNNNNNNNNNNNNNNNNNNNNNNNNNNNNNNNNNNNNNNNNNNNNNNNNNNNNNNNNCAAATTAATACAGTTAACTAATGCTTTGGCTAAGGCAGTTATACATACAATCAAATTGAATGGCATTGTATTTGTGCATGTTATTACAAGTAGTGATATTTGCCCTAATAATAATATTGTAGTGAAATCCAATTTCACAACAATGCCAGTATTACAAAATGGAGGTTATATATGGGAAATGATGGAATTAACACACTGCTCTCAACCTAATGGCCTAATAGATGACAATTGTGAAATTAAATTCTCCAAAAAACTAAGTGATTCAACAATGACCAATTATATGAATCAGCTATCTGAATTACTTGGATTTGACCTCAATCCATAAATCATAATAAATATCAACTAGCAAATCAATGTCACTAACACCATTAGTTAATATAAAACTTGACAGAAGATAAAAATGGGGCAAATAAATCAATTCAGCCGACCCAACCATGGACACAACACACAATGATACCGCACCACAAAGACTGATGATCACAGACATGAGACCATTATCACTTGAGACTATAATAACATCTCTAACCAGAGATATCATAACACATAAATTTATATACTTGATAAATCATGAATGCATAGTGAGAAAACTTGATGAAAGACAGGCCACATTTACATTTCTGGTCAACTATGAAATGAAACTATTGCACAAAGTGGGAAGCACTAAATATAAAAAATATACTGAATACAACACAAAATATGGCACTTTCCCTATGCCAATATTTATCAATCATGGTGGGTTCTTAGAATGCATTGGCATTAAGCCTACCAAGCACACACCCATAATATACAAGTATGATCTCAATCCATGAATATCAAAACAAGATTCAAACAATCCGAAATAACAACTTTATGCATAATCACACTTCATAGTCCAAATGGAGCCTGAAAATTATAGTTATTTAAAATTAAGGAGAGACATAAGATGAAAGATGGGGCAAATACAAAAATGGCTCTTAGCAAAGTCAAGTTGAATGATACACTCAACAAAGATCAACTTCTATCATCCAGCAAATATACCATCCAACGGAGCACAGGAGACAGCATTGACACTCCTAATTATGATGTGCAGAAACACATTAATAAGTTATGTGGCATGTTATTAATCACAGAAGATGCTAATCATAAATTCACTGGGTTAATAGGTATGTTATATGCTATGTCTAGATTAGGAAGAGAAGACACTATAAAAATACTCAAAGATGCGGGATATCATGTTAAGGCAAATGGAGTGGATGTAACAACACATCGTCAAGACATTAATGGGAAAGAAATGAAATTTGAAGTGTTAACATTAGCAAGCTTAACAACTGAAATTCAAATCAACATTGAGATAGAATCTAGAAAGTCCTACAAAAAAATGCTAAAAGAAATGGGAGAGGTGGCTCCAGAATACAGGCATGACTCTCCTGATTGTGGGATGATAATATTATGTATAGCAGCATTAGTAATAACCAAATTAGCAGCAGGAGATAGATCTGGTCTTACAGCCGTGATTAGGAGAGCTAATAATGTCCTAAAAAATGAAATGAAACGTTATAAAGGTTTATTACCCAAGGATATAGCCAACAGCTTCTATGAAGTGTTTGAAAAACATCCTCACTTTATAGATGTTTTTGTTCATTTTGGTATAGCACAATCTTCTACCAGAGGCGGCAGTAGAGTTGAAGGGATTTTTGCAGGATTGTTTATGAATGCCTATGGTGCAGGGCAAGTGATGTTACGGTGGGGGGTCTTAGCAAAATCAGTTAAAAACATTATGTTAGGACACGCTAGTGTACAAGCAGAAATGGAACAAGTTGTGGAGGTGTATGAGTATGCTCAGAAATTGGGTGGAGAAGCAGGATTCTACCATATATTGAACAACCCAAAAGCATCACTATTATCTTTGACTCAATTTCCTCACTTCTCTAGTGTAGTATTGGGCAATGCTGCTGGCCTAGGCATAATGGGAGAATACAGAGGTACACCAAGGAATCAAGATTTATATGATGCTGCAAAAGCATATGCTGAACAACTCAAAGAAAATGGTGTGATTAACTACAGTGTATTAGACTTGACAGCAGAAGAACTAGAGGCTATCAAACATCAGCTTAATCCAAAAGATAATGATGTAGAGCTTTGAGTTAATAAAAAAATGGGGCAAATAAATCATCATGGAAAAGTTTGCTCCTGAATTCCATGGAGAAGATGCAAACAACAGAGCCACCAAATTCCTAGAATCAATAAAGGGCAAGTTCACATCACCCAAAGATCCCAAGAAAAAAGATAGTATCATATCTGTCAACTCAATAGATATAGAAGTAACCAAAGAAAGCCCTATAACATCAAATTCAACCATTATAAACCCAATAAATGAGACAGATGATATTGTAGGGAACAAGCCCAATTATCAAAGAAAGCCTCTAGTAAGTTTCAAAGAAGACCCTACGCCAAGTGATAATCCTTTTTCAAAACTATACAAAGAAACCATAGAAACATTTGATAACAATGAAGAAGAATCTAGCTATTCATATGAAGAAATAAATGATCAGACAAACGATAATATAACAGCAAGATTAGATAGGATTGATGAGAAATTAAGTGAAATACTAGGAATGCTTCACACATTAGTAGTAGCAAGTGCAGGACCTACATCCGCTCGGGATGGTATAAGAGATGCCATGGTTGGTTTAAGAGAAGAAATGATAGAAAAAATCAGAACTGAAGCATTAATGACCAATGACAGACTAGAAGCTATGGCAAGACTCAGGAATGAAGAAAGTGAAAAGATGGCAAAAGACACATCAGATGAAGTGTCTCTCAATCCAACATCAGAGAAACTGAACAACCTATTGGAAGGGAATGATAGTGACAATGATCTATCACTTGAAGATTTCTGATTAGCTACCAAACTGTACATCAAAACACAACACCAATAGAAAACCAACAAACAAACCAACTCACCCATCCAACCAAACATCTATCTGCCGATTAGCCAACCAGCCAAAAAACAACCAGCCAATCTAAAACTAGCCACCCGGAAAAAATCGATACTATAGTTACAAAAAAAGATGGGGCAAATATGGAAACATACGTGAACAAACTTCACGAGGGCTCCACATACACAGCTGCTGTTCAATACAATGTCCTAGAAAAAGACGATGATCCTGCATCACTTACAATATGGGTGCCCATGTTCCAATCATCCATGCCAGCAGATCTACTCATAAAAGAACTAGCCAATGTCAATATACTAGTGAAACAAATATCCACACCCAAGGGACCCTCATTAAGAGTCATGATAAACTCAAGAAGTGCAGTGCTAGCACAAATGCCCAGCAAATTTACCATATGTGCCAATGTGTCCTTGGATGAAAGAAGCAAGCTGGCATATGATGTAACCACACCCTGTGAAATTAAGGCATGCAGTCTAACATGCCTAAAATCAAAAAATATGTTAACTACAGTTAAAGATCTCACTATGAAAACACTCAACCCAACACATGACATCATTGCTTTATGTGAATTTGAAAATATAGTAACATCAAAAAAAGTCATAATACCAACATACCTAAGATCTATCAGCGTCAGAAATAAAGATCTGAACACACTTGAAAATATAACAACCACTGAATTCAAAAATGCCATTACAAATGCAAAAATCATCCCTTACTCAGGATTACTGTTAGTCATCACAGTGACTGACAACAAAGGAGCATTCAAATACATAAAGCCACAAAGTCAATTCATAGTAGATCTTGGAGCTTACCTAGAAAAAGAAAGTATATATTATGTTACAACAAATTGGAAGCACACAGCTACACGATTTGCAATCAAACCCATGGAAGATTAACCTTTTTCTTCTACATCAATGAGTAGATTCATACAAACTTTCTAACTACATTCTTCACTTCACAATCATAATCACCAACCCCCTGTAATTCAATCAATCAAACAAAACTCATCAGGAGTTCCAGATCATCCCAAGTCATTGTTCATCAGATCCAGTACTCAAATAAGTTAATAAAAAATCCACATGGGGCAAATAATCATTGAGGGAAATCCAACTAATCACAACATCTGTCAACATAGACAAGTCAACACGCTAGATAAAATCAACCAATGGAAAATACATCCATAACTATAGAATTCTCAAGCAAATTCTGGCCTTACTTTACACTAATACACATGATAACAACAATAATCTCTTTGATAATCATAATCTCCATCATGATTGCAATACTAAACAAACTCTGCGAATATAATGTATTCCATAACAAAACCTTTGAGCTACCAAGAGCTCGAGTCAATACATAGCATTCACCAATCTGATAGCTCAAAACAGTAACCTTGCATTTGTAAGTGAACTACCCTCACCTCTTCACAAAACCACATCAACATCTCACCATGCAAGCCATCATCTATACCATAAAGTAGTTAATTAAAAATAGTCATAACAATGAACTAGGATATTAAGACCAAAAACAACGTTGGGGCAAATGCAAACATGTCCAAAACCAAGGACCAACGCACCGCCAAGACACTAGAAAGGACCTGGGACACTCTCAATCATCTATTATTCATATCATCGTGCTTATACAAGTTAAATCTTAAATCTATAGCACAAATCACATTATCTATTTTGGCAATGATAATCTCAACCTCACTTATAATTGCAGCCATCATATTCATAGCCTCGGCAAACCACAAAGTCACACCAACAACTGCAATCATACAAGATGCAACGAACCAGATCAAGAACACAACCTCAACATACCTCACCCAGAATCCCCAGCTTGGAATCAGCTTCTCCAATCTGTCCGGAACTACATCACAATCCACCATCATACTAGCTTCAACAACACCAAGTGCTGAGTCAACCCCACAATCCACAACAGTCAAGATCAAAAACACAACAACAACCCAAATACAACCTAGTAAACCCACCACAAAACAACGCCAAAATAAACCACAAAACAAACCCAACAATGATTTTCACTTTGAAGTGTTTAATTTTGTACCCTGCAGCATATGCAGCAACAATCCAACCTGCTGGGCCATCTGCAAGAGAATACCAAACAAAAAACCTGGAAAGAAAACCACCACCAAGCCCACAAAAAAACCAACCATCAAGACAACCAAAAAAGATCCCAAACCTCAAACCACAAAACTAAAGGAAGTACTCACCACCAAGCCCACAGAAAAGCCAACCATCGACACCACCAAAACAAACATCAGAACTACACTGCTCACCTCCTATACCACAGGAAATCCAGAACACACAAGTCAAGAGGAAACCCTCCACTCAACCACTTCCGAAGGCAATCTAAGCCCATCACAAGTCTATACAACATCCGAGTACCTATCACAATCTCCATCTTCATCCAACACAACAAAATGATAGTCATTAAAAAACGTATTGTTGCAAAAAGCCATGACCAAACCAAACAGAATCAAAATCAACTCTGGGGCAAATAACAATGGAGTTGCCAATCCTCAATACAAATGCTATTACCACAATCCTTGCTGCAGTCACACTCTGTTTCGCTTCCAGTCAAAACATCACTGAAGAATTTTATCAATCAACATGCAGTGCAGTTAGCAAAGGCTATCTTAGTGCTCTAAGAACTGGTTGGTATACTAGTGTTATAACTATAGAATTAAGTAATATCAAGGAAAATAAGTGTAATGGTACAGACGCTAAGGTAAAATTAATAAAACAAGAATTAGATAAATATAAAAATGCTGTAACAGAATTGCAGTTGCTCATGCAAAGCACACCAGCAGCCAACAGTCGAGCCAGAAGAGAACTACCAAGATTTATGAATTATACACTCAACAATACCAAAAACACCAATGTAACATTAAGCAAGAAAAGGAAAAGAAGATTTCTTGGATTTTTGTTAGGTGTTGGATCTGCAATCGCCAGTGGCATTGCCGTATCCAAGGTCCTGCACCTAGAAGGGGAAGTGAACAAAATCAAAAGTGCTCTACTATCCACAAACAAGGCTGTAGTCAGCTTATCTAATGGAGTCAGTGTCTTAACCAGCAAAGTGTTAGACCTCAAAAACTATATAGATAAACAGTTGTTACCTATTGTTAACAAGCAAAGCTGCAGCATATCAAACATTGAAACTGTGATAGAGTTCCAACAAAAGAACAACAGACTACTAGAGATTACCAGAGAATTTAGTGTTAATGCAGGTGTAACTACACCTGTAAGCACTTATATGTTAACTAATAGTGAGTTATTATCATTAATCAATGATATGCCTATAACAAATGATCAGAAAAAGTTAATGTCCAACAATGTTCAAATAGTTAGACAGCAAAGTTACTCTATCATGTCAATAATAAAGGAGGAAGTCTTAGCATATGTAGTACAATTACCACTATATGGTGTAATAGATACACCTTGTTGGAAACTACACACATCCCCTCTATGTACAACCAACACAAAGGAAGGATCCAACATCTGCTTAACAAGAACCGACAGAGGATGGTACTGTGACAATGCAGGATCAGTATCCTTTTTCCCACAAGCTGAAACATGTAAAGTTCAATCGAATCGGGTATTTTGTGACACAATGAACAGTTTAACATTACCAAGTGAGGTAAATCTCTGCAACATTGACATATTCAACCCCAAATATGATTGCAAAATTATGACTTCAAAAACAGATGTAAGCAGCTCCGTTATCACATCTCTAGGAGCCATTGTGTCATGCTATGGCAAAACCAAATGTACAGCATCCAATAAAAATCGTGGGATAATAAAGACATTTTCTAACGGGTGTGATTATGTATCAAATAAGGGGGTGGATACTGTATCTGTAGGTAATACATTATATTATGTAAATAAGCAAGAAGGCAAAAGTCTCTATGTAAAAGGTGAACCAATAATAAATTTCTATGATCCATTAGTGTTCCCCTCTGATGAATTTGATGCATCAATATCTCAAGTCAATGAGAAAATTAATCAGAGTCTAGCATTTATCCGTAAATCAGATGAATTATTACATAATGTAAATGCTGGTAAATCCACCACAAATATCATGATAACTACTATAATTATAGTAATTATAGTAATATTGTTATCATTAATTGCAGTTGGACTGCTTCTATACTGCAAGGCCAGAAGCACACCTGTCACATTAAGTAAGGATCAACTGAGTGGTATAAATAATATTGCATTTAGTAACTGAATAAAAATAGCACCTAATCATATTCTTACAATGGTTCACTATTTGACCATAGATAACCCATCTATCATTGGATTATCCTAAAATTTGAACTTCATCACAACTTTCATCTATAAACCATCTCACTTACACTATTTAAGTAGATTCCTATGTTATAGTTATATAAAAAAACAATTGAATACCAAATTAACTTACCATTTGTAAAAATGAGAACTGGGGCAAATATGTCACGAAGGAATCCTTGCAAATTCGAAATTCGAGGTCATTGCTTGAATGGTAAGAGGTGTCATTTTAGTCATAATTATTTTGAATGGCCACCCCATGCACTGCTTGTAAGACAAAACTTTATGTTAAACAGAATACTTAAGTCTATGGATAAAAGTATAGATACTTTGTCAGAAATAAGTGGAGCTGCAGAATTGGACAGAACAGAAGAGTATGCCCTCGGTGTGGTTGGAGTGCTAGAGAGTTATATAGGATCAATAAATAATATAACTAAACAATCAGCATGTGTTGCCATGAGCAAACTCCTCACTGAACTCAACAGCGATGACATCAAAAAACTAAGGGACAATGAAGAGCCAAACTCACCCAAGGTAAGAGTGTACAATACTGTCATATCATATATTGAAAGCAACAGGAAGAACAATAAACAAACTATCCATCTGTTAAAAAGATTGCCAGCAGACGTATTGAAGAAAACCATCAAAAACACATTGGATATCCACAAGAGCATAACCATCAACAACCCAAAAGAATCAACTGTTAGTGATACGAACGACCATGCCAAAAATAATGATACTACCTGACAAATATCCTTGTAGTATAAATTCCATACTAATAACAAGTAATTGTAGAGTCACTATGTATAATCAAAAAAACACATTATATATCAATCAAAACAACCAAAATAACCATATATACCCACCGGATCAACCATTCAATGAAATCCATTGGACCTCTCAAGACTTGATTGATGCAACTCAAAATTTTCTACAACATCTAGGCATTACTGATGATATATACACAATATATATATTAGTGTCATAATACTCAATCCTAATACTTACCACATCATCAAATTATTAACTCAAACAATTCAAGCTATGGGACAAAATGGATCCCATTATTAGTGGAAATTCTGCTAATGTTTATCTAACCGATAGTTATTTAAAAGGTGTTATTTCTTTCTCAGAATGTAATGCCTTAGGAAGTTACATATTCAATGGTCCTTATCTCAAAAATGATTATACCAACTTAATTAGTAGACAAAATCCATTAATAGAACACATAAATCTAAAGAAACTAAATATAACACAGTCCTTAATATCTAAGTATCATAAAGGTGAGATAAAAATAGAAGAACCTACTTACTTTCAGTCATTACTTATGACATACAAGAGTATGACCTCATCAGAACAGATTACTACTACTAATTTACTTAAAAAGATAATAAGAAGAGCTATAGAAATCAGTGATGTCAAAGTCTATGCTATATTGAATAAACTGGGGCTCAAAGAAAAAGACAAGATTAAATCCAATAATGGACAAGATGAAGACAACTCAGTTATTACTACCATAATCAAAGATGATATACTTTTAGCTGTCAAGGATAATCAATCTCATCTTAAAGCAGACAAAAATCAATCCACAAAACAAAAAGATACAATCAAAACAACACTTTTGAAAAAATTAATGTGTTCGATGCAACATCCTCCATCATGGTTAATACATTGGTTTAATTTATACACAAAATTAAACAGCATATTAACACAGTATCGATCTAGTGAGGTAAAAAACCATGGTTTTATATTGATAGATAATCATACTCTTAATGGATTCCAATTCATTTTGAATCAATATGGTTGTATAGTTTATCATAAGGAACTCAAAAGAATTACTGTGACAACTTATAATCAATTCTTGACATGGAAAGATATTAGCCTTAGTAGATTAAATGTTTGTTTGATTACATGGATTAGTAACTGTTTGAACACATTAAACAAAAGCTTAGGCTTAAGATGTGGATTCAATAATGTTATCTTGACACAATTATTCCTTTATGGAGATTGTATACTAAAACTATTCCACAATGAGGGGTTCTACATAATAAAAGAGGTAGAGGGATTTATTATGTCCCTAATTTTAAATATAACAGAAGAAGATCAATTCAGAAAACGGTTTTATAATAGTATGCTCAACAATATCACAGATGCCGCTAATAAAGCTCAGAAAAATCTGCTATCAAGAGTATGTCATACATTATTAGATAAGACAATATCAGATAATATAATAAATGGCAGATGGATAATTCTATTGAGTAAGTTCCTTAAATTAATTAAGCTTGCAGGTGACAATAACCTCAACAATCTGAGTGAATTATATTTTTTGTTCAGAATATTTGGACACCCAATGGTAGATGAAAGACAAGCCATGGATGCTGTTAAAGTTAATTGCAACGAGACCAAATTTTACTTGTTAAGTAGTTTGAGTATGTTAAGAGGAGCTTTTATATATAGAATTATAAAAGGGTTTGTAAATAATTACAACAGATGGCCTACTTTAAGAAATGCCATTGTTTTACCCTTAAGATGGTTAACTTACTATAAACTAAACACTTATCCTTCCTTGTTGGAACTTACAGAAAGAGATTTGATTGTTCTATCAGGACTACGTTTCTATCGAGAGTTTCGGTTGCCTAAAAAAGTGGATCTTGAAATGATCATTAATGATAAGGCTATATCACCTCCTAAAAATTTAATATGGACTAGTTTCCCTAGAAATTATATGCCGTCACACATACAAAATTATATAGAACATGAAAAATTAAAATTCTCTGATAGTGATAAATCAAGAAGAGTATTAGAGTACTATTTAAGAGATAACAAATTCAATGAATGTGATTTATACAACTGTGTAGTTAATCAAAGTTATCTTAACAACCCGAATCATGTGGTATCATTGACAGGCAAAGAAAGAGAACTCAGTGTAGGTAGAATGTTTGCAATGCAACCAGGAATGTTCAGACAAGTTCAAATATTAGCAGAGAAAATGATAGCTGAAAACATATTACAATTTTTCCCTGAAAGTCTTACAAGATATGGTGATCTAGAACTACAGAAAATATTAGAATTGAAAGCAGGAATAAGTAACAAATCAAATCGTTACAATGATAATTACAACAATTACATTAGTAAGTGCTCTATCATCACAGATCTCAGCAAATTCAATCAAGCATTTCGATATGAAACATCATGTATTTGTAGCGATGTACTGGATGAACTGCATGGTGTACAATCTCTATTTTCCTGGTTACATTTAACTATTCCTCATGTCACAATAATATGCACATATAGGCATGCACCCCCCTATATAAAGGATCATATTGTAGATCTTAACAATGTAGATGAGCAAAGTGGATTATATAGATATCATATGGGTGGTATCGAAGGGTGGTGTCAAAAACTATGGACCATAGAAGCTATATCACTATTAGATCTAATATCTCTCAAAGGGAAATTCTCAATTACTGCTTTAATTAATGGTGACAATCAATCAATAGATATAAGTAAACCAGTCAGACTCATGGAAGGTCAAACTCATGCTCAAGCAGATTATTTGCTAGCATTAAATAGTCTTAAATTACTGTATAAAGAGTATGCAGGAATAGGCCACAAATTAAAAGGAACTGAGACTTATATATCAAGAGATATGCAATTTATGAGTAAAACGATCCAACATAACGGTGTATATTACCCAGCTAGTATAAAGAAAGTCCTAAGAGTGGGACCGTGGATAAACACTATACTTGATGACTTCAAAGTGAGTCTAGAATCTATAGGTAGTTTGACACAAGAATTAGAATATAGAGGTGAAAGTCTATTATGCAGTTTAATATTTAGAAATGTATGGTTATATAATCAAATTGCATTACAACTTAAAAATCATGCATTATGTAACAACAAATTATATTTGGACATATTAAAAGTTCTAAAACACTTAAAAACCTTTTTTAATCTTGATAACATTGATACAGCATTAACATTGTATATGAATTTGCCCATGTTATTTGGTGGTGGTGATCCCAACTTGTTATATCGAAGTTTCTATAGAAGAACTCCTGATTTCCTCACAGAGGCTATAGTTCACTCTGTGTTCATACTTAGTTATTATACAAACCATGATTTAAAAGATAAACTTCAAGATCTGTCAGATGATAGATTGAATAAGTTCTTAACATGCATAATCACGTTTGACAAAAACCCCAATGCTGAATTCGTTACATTGATGAGAGATCCTCAAGCTTTAGGATCTGAGAGGCAAGCTAAAATTACTAGCGAAATCAATAGACTGGCAGTTACCGAGGTTTTGAGCACAGCTCCAAACAAAATATTCTCCAAAAGTGCACAACACTATACCACTACAGAGATAGATCTTAATGATATTATGCAAAATATAGAACCTACATATCCTCACGGGCTAAGAGTTGTTTATGAAAGTTTACCCTTTTATAAAGCAGAGAAAATAGTAAATCTTATATCCGGTACAAAATCTATAACTAACATACTGGAAAAGACTTCTGCCATAGACTTAACAGATATTGATAGAGCCACTGAGATGATGAGGAAAAACATAACTTTGCTTATAAGGATATTACCATTAGATTGTAACAGAGATAAAAGAGAAATATTGAGTATGGAAAACCTAAGTATTACTGAATTAAGCAAATATGTTAGAGAAAGATCTTGGTCTTTATCCAATATAGTTGGTGTTACATCACCCAGTATCATGTATACAATGGACATAAAATATACAACAAGCACTATAGCTAGTGGCATAATCATAGAGAAATATAATGTCAACAGTTTAACACGTGGTGAGAGAGGACCCACTAAACCATGGGTTGGTTCATCTACACAAGAGAAAAAGACAATGCCAGTTTATAATAGACAAGTTTTAACCAAAAAACAGAGAGATCAAATAGATCTATTAGCAAAATTGGATTGGGTGTATGCATCTATAGATAACAAAGATGAATTTATGGAGGAACTTAGCATAGGAACTCTTGGGTTAACATATGAGAAGGCCAAAAAATTATTTCCACAATATTTAAGTGTTAACTATTTGCATCGTCTTACAGTCAGTAGTAGACCATGTGAATTCCCTGCATCTATACCAGCTTATAGAACTACAAATTATCACTTTGATACTAGCCCTATTAATCGCATATTAACAGAAAAGTATGGTGATGAAGATATTGATATAGTATTCCAAAACTGTATAAGCTTTGGCCTTAGCTTAATGTCAGTAGTAGAACAATTTACTAATGTATGTCCTAACAGAATTATTCTCATACCCAAGCTTAATGAGATACATTTGATGAAACCTCCCATATTCACAGGTGATGTTGATATTCACAAGTTAAAACAAGTGATACAAAAACAACATATGTTTTTACCAGACAAAATAAGTTTGACTCAATATGTGGAATTATTCTTAAGTAATAAAACACTCAAATCTGGATCTAATGTTAATTCTAATTTAATATTGGCGCATAAGATATCTGACTATTTTCATAATACTTACATTTTAAGTACTAATTTAGCTGGACATTGGATTCTTATTATACAACTTATGAAAGATTCTAAAGGTATTTTTGAAAAAGATTGGGGAGAGGGATATATAACTGATCATATGTTCATTAATTTGAAAGTTTTCTTCAATGCTTATAAGACATATCTCTTGTGTTTTCATAAAGGTTACGGCAGAGCAAAGCTGGAGTGTGATATGAATACTTCAGATCTCCTATGTGTATTGGAATTAATAGACAGTAGTTATTGGAAGTCTATGTCTAAGGTGTTTTTAGAACAAAAAGTTATCAAATACATTCTTAGCCAGGATGCAAGTTTACATAGAGTAAAAGGATGTCATAGCTTCAAACTATGGTTTCTTAAACGTCTTAATGTAGCAGAATTCACAGTTTGCCCTTGGGTTGTTAACATAGATTATCATCCAACACATATGAAAGCAATATTAACTTATATTGATCTTGTTAGAATGGGATTGATAAATATAGATAGAATATACATTAAAAATAAACACAAGTTCAATGATGAATTTTATACTTCCAATCTTTTTTACATTAATTATAACTTCTCAGATAATACTCATCTATTAACTAAACATATAAGGATTGCTAATTCTGAATTAGAAAGTAATTACAACAAATTATATCATCCTACACCAGAAACCCTAGAAAATATACTAACCAATCCGGTTAAAAGTAATGATAAAAAGACACTGAGTGACTATTGTATAGGTAAAAATGTTGACTCAATAATGTTACCATCGTTATCTAATAAGAAGCTTATTAAATCGTCTACAATGATTAGAACCAATTACAGCAGACAAGATTTGTATAATTTATTTCCTACGGTTGTGATTGATAAAATTATAGATCATTCAGGTAATACAGCCAAATCTAACCAACTTTACACTACTACTTCTCATCAAATATCTTTAGTGCACAATAGCACATCACTTTATTGCATGCTTCCTTGGCATCATATTAATAGATTCAATTTTGTATTTAGTTCTACAGGTTGTAAAATTAGTATAGAGTATATTTTAAAAGATCTTAAAATTAAGGATCCTAATTGTATAGCATTCATAGGTGAAGGAGCAGGGAATTTATTATTGCGTACAGTAGTGGAACTTCATCCTGATATAAGATATATTTACAGAAGTCTGAAAGATTGCAATGATCATAGTTTACCAATTGAGTTTTTAAGGCTGTACAATGGGCATATCAACATTGATTATGGTGAAAATTTGACCATTCCTGCTACAGATGCAACCAACAACATTCATTGGTCTTATTTACATATAAAGTTTGCTGAACCTATCAGTCTTTTTGTCTGTGATGCTGAATTGCCTGTAACAGTCAACTGGAGTAAGATTATAATAGAGTGGAGCAAGCATGTAAGAAAATGCAAGTACTGTTCTTCAGTTAATAAATGTACATTAATAGTAAAATATCATGCTCAAGATGATATCGATTTCAAATTAGACAACATAACTATATTAAAAACTTATGTATGCTTAGGCAGTAAGTTAAAGGGATCTGAAGTTTATTTAGTCCTTACAATAGGTCCTGCAAATGTGTTCCCAGTATTTAATGTAGTACAAAATGCTAAATTGATACTATCAAGAACCAAAAATTTCATCATGCCTAAAAAAGCTGATAAAGAGTCTATTGATGCAAATATTAAGAGTTTGATACCCTTTCTTTGTTACCCCATAACAAAAAAAGGAATTAATACTGCATTGTCTAAATTAAAGAGTGTTGTTAGTGGAGATATACTATCATATTCTATAGCTGGACGTAATGAAGTTTTCAGCAATAAACTTATAAATCATAAGCATATGAACATCTTAAAGTGGTTCAATCATGTTTTAAATTTCAGATCAACAGAATTAAACTATAATCATCTATATATGGTAGAATCTACTTATCCTCATCTAAGTGAATTGTTAAACAGCTTGACAACCAATGAACTTAAANNNNNNNNNNNNNNNNNNNNNNNNNNNNNNNNNNNNNNNNNNNNNNNNNNNNNNNNNNNNNNNNNNNNNNNNNNNNNNNNNNNNNNNNNNNNNNNNNNNNNNNNNNNNNNNNNNNNNNNNNNNNNNNNNNNNNNNNNNNNNNNNNNNNNNNNNNNNNNNNNNNNNNNNNNNNNNNNNNNNNNNNNNNNNNNNNNNNNNNNNNNNNNNNNNNNNNNNNNNNNNNNNNNNNNNNNNNNNNNNNNNNNNNNNNNNNNNNNNNNNNNNNNNNNNN
>hRSV/A/Germany/NRW-HHU-13/2010
NNNNNNNNNNNNNNNNNNNNNNNNNNNNNNNNNNNNNNNNNNNNNNNNNNNNNNNNNNNNNNNNNNNNNNNNNNNNNNNNNNNNNNNNNNNNNNNNNNNNNNNNNNNNNNNNNNNNNNNNNNNNNNNNNNNNNNNNNNNNNNNNNNNNNNNNNNNNNNNNNNNNNNNNNNNNNNNNNNNNNNNNNNNNNNNNNCAAATTAATACAGTTAACTAATGCTTTGGCTAAGGCAGTTATACATACAATCAAATTGAATGGCATTGTATTTGTGCATGTTATTACAAGTAGTGATATTTGCCCTAATAATAATATTGTAGTGAAATCCAATTTCACAACAATGCCAGTATTACAAAATGGAGGTTATATATGGGAAATGATGGAATTAACACACTGCTCTCAACCTAATGGCCTAATAGATGACAATTGTGAAATTAAATTCTCCAAAAAACTAAGTGATTCAACAATGACCAATTATATGAATCAATTATCTGAATTACTTGGATTTGACCTCAATCCATAAATCATAATAAATATCAACTAGCAAATCAATGTCACTAACACCATTAGTTAATATAAAACATGACAGAAGATAAAAATGGGGCAAATAAATCAATTCAGCCGACCCAACCATGGACACAACACACAATGATACCACACCACAAAGACTGATGATCACAGACATGAAACCATTATCACTTGAGACTATAATAACATCTCTAACCAGAGATATCATAACACATAAATTTATATACTTGATAAATCATGAATGCATAGTGAGAAAACTTGATGAAAGACAGGCCACATTTACATTTCTGGTCAACTATGAAATGAAACTATTGCACAAAGTGGGAAGCACTAAATATAAAAAATATACTGAATACAACACAAAATATGGCACTTTCCCTATGCCAATATTTATCAATCATGATGGGTTCTTAGAATGCATTGGCATTAAGCCTACCAAGCACACACCCATAATATACAAGTATGATCTCAATCCATGAATATCAAAACAAGATTCAAACAATCCGAAATAACAACTTTATGCATAATCACACTCCATAGTCCAAATGGAGCCTGGAAATTATAGTTATTTAAAATTAAGGAGAGACATAAGATGAAAGATGGGGCAAATACAAAAATGGCTCTTAGCAAAGTCAAGTTGAATGATACACTCAACAAAGATCAACTTCTATCATCCAGCAAATATACCATCCAACGGAGCACAGGAGACAGCATTGACACTCCTAATTATGATGTGCAGAAACACATTAATAAGTTATGTGGCATGTTATTAATCACAGAAGATGCTAATCATAAATTCACTGGGTTAATAGGTATGTTATATGCTATGTCTAGATTAGGAAGAGAAGACACCATAAAAATACTCAAAGATGCGGGATATCATGTTAAGGCTAATGGAGTGGATGTAACAACACATCGTCAAGACATTAATGGGAAAGAAATGAAATTTGAAGTGTTAACATTAGCAAGCTTAACAACTGAAATTCAAATCAACATTGAGATAGAATCTAGAAAATCCTACAAAAAAATGCTAAAAGAAATGGGAGAGGTGGCTCCAGAATACAGGCATGACTCTCCTGATTGTGGGATGATAATATTATGTATAGCAGCATTAGTAATAACCAAATTAGCAGCAGGAGATAGATCTGGTCTTACAGCTGTGATTAGGAGAGCTAATAATGTCCTAAAAAATGAAATGAAACGTTATAAAGGTTTATTACCCAAGGATATAGCCAACAGCTTCTATGAAGTGTTTGAAAAATATCCTCACTTTATAGATGTTTTTGTTCATTTTGGTATAGCACAATCTTCTACCAGAGGTGGCAGTAGAGTTGAAGGGATTTTTGCAGGATTGTTTATGAATGCCTATGGTGCAGGGCAAGTGATGTTACGGTGGGGGGTCTTAGCAAAATCAGTTAAAAACATTATGTTAGGACACGCTAGTGTACAAGCAGAAATGGAACAAGTTGTGGAGGTGTATGAGTATGCTCAGAAATTGGGTGGAGAAGCAGGATTCTACCATATATTGAACAACCCAAAAGCATCACTATTATCTTTGACTCAATTTCCTCACTTCTCTAGTGTAGTATTGGGCAATGCTGCTGGCCTAGGCATAATGGGAGAATACAGAGGTACACCAAGGAATCAAGATTTATATGATGCTGCAAAAGCATATGCTGAACAACTCAAAGAAAATGGTGTGATTAACTACAGTGTATTAGACTTGACAGCAGAAGAACTAGAGGCTATCAAACATCAGCTTAATCCAAAAGATAATGATGTAGAGCTTTGAGTTAATAAAAAAGTGGGGCAAATAAATCATCATGGAAAAGTTTGCTCCTGAATTCCATGGAGAAGATGCAAACAACAGAGCCACCAAATTCCTAGAATCAATAAAGGGCAAATTCACATCACCCAAAGATCCCAAGAAAAAAGATAGTATCATATCTGTCAACTCAATAGATATAGAAGTAACCAAAGAAAGCCCTATAACATCAAATTCAACCATTATAAACCCAATAAATGAGACAGATGATACTGTAGGGAACAAGCCCAATTATCAAAGAAAGCCTCTAGTAAGTTTCAAAGAAGACCCTACGCCAAGTGATAATCCTTTTTCAAAACTATACAAAGAAACCATAGAAACATTTGATAACAATGAAGAAGAATCTAGCTATTCATATGAAGAAATAAATGATCAGACAAACGATAATATAACAGCAAGATTAGATAGGATTGATGAGAAATTAAGTGAAATACTAGGAATGCTTCACACATTAGTAGTAGCGAGTGCAGGACCTACATCTGCTCGGGATGGTATAAGAGATGCCATGGTTGGTTTAAGAGAAGAAATGATAGAAAAAATCAGAACTGAAGCATTAATGACCAATGACAGACTAGAAGCTATGGCAAGACTCAGGAATGAAGAAAGTGAAAAGATGGCAAAAGACACATCAGATGAAGTGTCTCTCAATCCAACATCAGAGAAACTGAACAACCTGTTGGAAGGGAATGATAGTGACAATGATCTATCACTTGAAGATTTCTGATTAGCTACCAAACTGTACATCAAAACACAACACCAATAGAAAACCAACAAACAAACCAACTCACCCATCCAACCAAACATCCATCTGCCGATTAGCCAACCAGCCAAAAAACAACCAGCCAATCTAAAACTAGCCACCCGGAAAAAATCGATACTATAGTTACAAAAAAAGATGGGGCAAATATGGAAACATACGTGAACAAACTTCACGAGGGCTCCACATACACAGCTGCTGTTCAATACAATGTCCTAGAAAAAGACGATGATCCTGCATCACTTACAATATGGGTGCCCATGTTCCAATCATCCATGCCAGCAGATCTACTCATAAAAGAACTAGCCAATGTCAATATACTAGTGAAACAAATATCCACACCCAAAGGACCCTCATTAAGAGTCATGATAAACTCAAGAAGTGCAGTGCTAGCACAAATGCCCAGCAAATTTACCATATGTGCCAATGTGTCCTTGGATGAAAGAAGCAAGCTGGCATATGATGTAACCACACCCTGTGAAATTAAGGCATGCAGTCTAACATGCCTAAAATCAAAAAATATGTTAACCACAGTTAAAGATCTCACTATGAAAACACTCAACCCAACACATGACATCATTGCTTTATGTGAATTTGAAAATATAGTAACATCAAAAAAAGTCATAATACCAACATACCTAAGATCTATCAGCGTCAGAAATAAAGATCTGAACACACTTGAAAATATAACAACCACTGAATTCAAAAATGCCATTACAAATGCAAAAATCATCCCTTACTCAGGATTACTGTTAGTCATCACAGTGACTGACAACAAAGGAGCATTCAAATACATAAAGCCACAAAGTCAATTCATAGTAGATCTTGGAGCTTACCTAGAAAAAGAAAGTATATATTATGTTACAACAAATTGGAAGCACACAGCTACACGATTTGCAATCAAACCCATGGAAGATTAACCTTTTTCCTCTACATCAATGAGTAGATTCATACAAACTTTCTAATTACATTCTTCACTTCACAATCATAATCACCAACCCTCTATGGTTCAATCAATCAAACAAAACTCATCAGGAGTTCCAGATCATCCCAAGTCATTGTTCATCAGATCCAGTACTCAAATAAGTTAATAAAAAATCCACATGGGGCAAATAATCATTGAGGGAAATCCAACTAATCACAACATCTGTCAACATAGACAAGTCAACACGCTAGATAAAATCAACCAATGGAAAATACATCCATAACTATAGAATTCTCAAGCAAATTCTGGCCTTACTTTACACTAATACACATGATAACAACAATAATCTCTTTGATAATCATAATCTCCATCATGATTGCAATACTAAACAAACTCTGCGAATATAATGTATTTCATAACAAAACCTTTGAGCTACCAAGAGCTCGAGTCAATACATAGCATTCACCAATCTGATAGCTCAAAACAGTAACCTTGCATTTGTAAGTGAACTACCCTCACCTCTTCACAAAACCACATCAACATCTCACCATGCAAGCCATCATTTATACCATAAAGTAGTTAATTAAAAATAGTCATAACAATGAACTAGGATATTAAGACCAAAAACAACGCTGGGGCAAATGCAAACATGTCCAAAACCAAGGACCAACGCACCGCCAAGACACTAGAAAGGACCTGGGACACTCTCAATCATCTATTATTCATATCATCGTGCTTATACAAGCTAAATCTCAAATCTATAGCACAAATCACATTATCTATTTTGGCAATGATAATTTCAACCTCACTTATAATTGCAGCCATCATATTCATAGCATCGGCAAACCACAAAGTCACACTAACAACTGCAATCATACAAGATGCAACGAACCAGATCAAGAACACAACTCCAACATACCTCACCCAGAATCCCCAGCTTGGAATCAGCTTCTCCAATCTGTCCGGAACTACATCACAATCCACCACCATACTAGCTTCAACAACACCAAGTGCTGAGTCAACCCCACAATCCACAACAGTCAAGATCAAAAACACAACAACAACCCAAATACAACCTAGCAAACCCACCACAAAACAACGCCAAAATAAACCACAAAACAAACCCAACAATGATTTTCACTTTGAAGTGTTCAATTTTGTACCCTGCAGCATATGCAGCAACAATCCAACCTGCTGGGCCATCTGCAAGAGAATACCAAACAAAAAACCTGGAAAGAAAACCACCACCAAGCCCACAAAAAAACCAACCATCAAGACAACCAAAAAAGATCCCAAACCTCAAACCACAAAACCAAAGGAAGTACTCACCACCAAGCCCACAGAAAAGCCAACCATCGACACCACCAAAACAAATATCAGAACTACACTGCTCACCTCCAACACCACAGGAAATCCAGAACACACAAGTCAAGAGGAAACCCTCCACTCAACCACCTCCGAAGGCAATCTAAGCCCATCACAAGTCTATACAACATCCGAGTACCTATCACAATCTCCATCTTCATCCAACACAACAAAATGATAGTCATTAAAAAGCGTATTGTTGCAAAAAGCCATGACCAAATCAAACAGAATCAAAATCAACTCTGGGGCAAATAACAATGGAGTTGCCAATCCTCAAAACAAATGCTATTACCACAATCCTTGCTGCAGTCACACTCTGTTTCGCTTCCAGTCAAAACATCACTGAAGAATTTTATCAATCAACATGCAGTGCAGTTAGCAAAGGCTATCTTAGTGCTCTAAGAACTGGTTGGTATACTAGTGTTATAACTATAGAATTAAGTAATATCAAGGAAAATAAGTGTAATGGTACAGATGCTAAGGTAAAATTAATAAAACAAGAATTAGATAAATATAAAAATGCTGTAACAGAATTGCAGTTGCTAATGCAAAGCACACCAGCAGCCAACAGTCGAGCCAGAAGAGAACTACCAAGATTTATGAATTATACACTCAACAATACCAAAAACACCAATGTAACATTAAGCAAGAAAAGGAAAAGAAGATTTCTTGGATTTTTGTTAGGTGTTGGATCTGCAATCGCCAGTGGCATTGCCGTATCCAAGGTCCTGCACCTAGAAGGGGAAGTGAACAAAATCAAAAGTGCTCTACTATCCACAAACAAGGCTGTAGTCAGCTTATCTAATGGAGTCAGTGTCTTAACCAGCAAAGTGTTAGACCTCAAAAACTATATAGATAAACAGTTGTTACCTATTGTTAACAAGCAAAGCTGCAGCATATCAAACATTGAAACTGTGATAGAGTTCCAACAAAAGAACAACAGACTACTAGAGATTACCAGAGAATTTAGTGTTAATGCAGGTGTAACTACACCTGTAAGCACTTATATGTTAACTAATAGTGAGTTATTATCATTAATCAATGATATGCCTATAACAAATGATCAGAAAAAGTTAATGTCTAGCAATGTTCAAATAGTTAGACAGCAAAGTTACTCTATCATGTCAATAATAAAAGAGGAAGTCTTAGCATATGTAGTACAATTACCACTATATGGTGTAATAGATACTCCTTGTTGGAAACTACACACATCCCCTCTATGTACAACCAACACAAAGGAAGGATCCAACATCTGCTTAACAAGAACCGACAGAGGATGGTACTGTGACAATGCAGGATCAGTATCCTTTTTCCCACAAGCTGAAACATGTAAAGTTCAATCGAATCGGGTATTTTGTGACACAATGAACAGTTTAACATTACCAAGTGAGGTAAATCTCTGCAACATTGACATATTCAACCCCAAATATGATTGCAAAATTATGACTTCAAAAACAGATGTAAGCAGCTCCGTTATCACATCTCTAGGAGCCATTGTGTCATGCTATGGCAAAACCAAATGTACAGCATCCAATAAAAATCGTGGGATCATAAAGACATTCTCTAACGGGTGTGATTATGTATCAAATAAGGGGGTGGATACTGTGTCTGTAGGTAATACATTATATTATGTAAATAAGCAAGAAGGCAAAAGTCTCTATGTAAAAGGTGAACCAATAATAAATTTCTATGATCCATTAGTGTTCCCCTCTGATGAATTTGATGCATCAATATCTCAAGTCAATGAGAAAATTAATCAGAGTCTAGCATTTATCCGTAAATCAGATGAATTATTACATAATGTAAATGCTGGTAAATCCACCACAAATATCATGATAACTACTATAATTATAGTAATTATAGTAATATTGTTAGCATTAATTGCAGTTGGACTGCTTCTATACTGCAAGGCCAGAAGCACACCAGTAACATTAAGTAAGGATCAACTGAGTGGTATAAATAATATTGCATTTAGTAACTGAATAAAAATAGCACCTAATTATATTCTTACAATGGTTCACTATTTGACCATAGATAACCCATCTATCATTGGATTATCCTAAAATTTGAACTTCATCACAACTTTCATCTATAAACCATCTCACTTACACTATTTAAGTAGATTCCTATTTTATAGTTATATAAAACAATTGAATACCAAATTAACTTACTATTTGTAAAAATGAGAACTGGGGCAAATATGTCACGAAGGAATCCTTGCAAATTCGAAATTCGAGGTCACTGCTTGAATGGTAAAAGGTGTCATTTTAGTCATAATTATTTTGAATGGCCACCCCATGCACTGCTTGTAAGACAAAACTTTATGTTAAACAGAATACTTAAGTCTATGGATAAAAGCATAGATACTTTGTCAGAAATAAGTGGAGCTGCAGAGTTGGACAGAACAGAAGAGTATGCCCTCGGTGTAGTTGGAGTGCTAGAGAGTTATATAGGATCAATAAATAATATAACTAAACAATCAGCATGTGTTGCCATGAGCAAACTCCTCACTGAACTCAACAGCGATGACATCAAAAAACTAAGGGACCATGAAGAGCCAAACTCACCCAAAGTAAGAGTGTACAATACTGTCATATCATATATTGAAAGCAACAGGAAGAACAATAAACAAACTATCCATCTGTTAAAAAGATTGCCAGCAGACGTATTGAAGAAAACCATCAAAAACACATTGGATATCCACAAGGGCATAACCATCAATAACCCAAAAGAATCAACTGTTAGTGATACGAACGACCATGCCAAAAATAATGATACTACCTGACAAATATCCTTGTAGTATAAATTCCATATTAATAACAAGTAATTGTAGAGTCACTATGTATAATCAAAAAAACACACTATATATCAATCAAAACAACCAAAATAACCATATATACCCACCGGATCAACCATTCAATGAAATCCATTGGACCTCTCAAGACTTGATTGATGCAACTCAAAATTTTCTACAACATCTAGGTATTACTGATGATATATACACAATATATATATTAGTGTCATAATACTCAATCCTAATACTTACCACATCATCAAATTATTAACTCAAACAATTCAAGCTATGGGACAAAATGGATCCCATTATTAGTGGAAATTCTGCTAATGTTTATCTAACTGATAGTTATTTAAAAGGTGTTATTTCTTTCTCAGAATGTAACGCCTTAGGAAGTTACATATTCAATGGTCCTTATCTCAAAAATGATTATACCAACTTAATTAGTAGACAAAATCCATTAATAGAACACATAAATCTAAAGAAACTAAATATAACACAGTCCTTAATATCTAAGTATCATAAAGGTGAAATAAAAATAGAAGAACCTACTTACTTTCAGTCATTACTTATGACATACAAGAGTATGACCTCGTCAGAACAGACTACTACTACTAATTTACTTAAAAAGATAATAAGAAGAGCTATAGAAATCAGTGATGTCAAAGTCTATGCTATATTGAATAAACTGGGGCTCAAAGAAAAAGACAAGATTAAATCCAATAATGGACAAGATGAAGACAACTCAGTTATTACTACCATAATCAAAGATGATATACTTTTAGCTGTCAAGGATAATCAATCTCATCTTAAAGCAGACAAAAATCAATCCACAAAACAAAAAGATACAATCAAAACAACACTTTTGAAGAAATTAATGTGTTCGATGCAACATCCTCCATCATGGTTAATACATTGGTTTAATTTATACACAAAATTAAACAGCATATTAACACAGTATCGATCTAGTGAGGTAAAAAACCATGGTTTTATATTGATAGATAATCATACTCTTAGTGGATTCCAATTTATTTTGAATCAATATGGTTGTATAGTTTATCATAAGGAACTCAAAAGAATTACTGTGACAACTTATAATCAATTCTTGACATGGAAAGATATTAGCCTTAGTAGATTAAATGTTTGTTTGATTACATGGATTAGTAACTGTTTGAACACATTAAACAAAAGCTTAGGCTTAAGATGTGGATTCAATAATGTTATCTTAACACAATTATTCCTTTATGGAGATTGTATACTAAAACTATTCCACAATGAGGGGTTCTACATAATAAAAGAGGTAGAGGGATTTATTATGTCTCTAATTTTAAATATAACAGAAGAAGATCAATTCAGAAAACGGTTTTATAATAGTATGCTCAACAACATCACAGATGCCGCTAATAAAGCTCAGAAAAATCTGCTATCAAGAGTATGTCATACATTATTAGATAAGACAATATCAGATAATATAATAAATGGCAGATGGATAATTCTATTGAGTAAGTTCCTTAAATTAATTAAGCTTGCAGGTGACAATAACCTCAACAATCTGAGTGAATTATATTTTTTGTTCAGAATATTTGGACACCCAATGGTAGATGAAAGACAAGCCATGGATGCTGTTAAAGTTAATTGCAACGAGACCAAATTTTACTTGTTAAGTAGTTTGAGTATGTTAAGAGGAGCTTTTATATATAGAATTATAAAAGGGTTTGTAAATAATTACAACAGATGGCCTACTTTAAGAAATGCCATTGTTTTACCCTTAAGATGGTTAACTTACTATAAACTAAACACTTATCCTTCCTTGTTGGAACTTACAGAAAGAGATTTGATTGTTCTATCAGGACTACGTTTCTATCGAGAGTTTCGGTTGCCTAAAAAAGTGGATCTTGAAATGATCATAAATGATAAGGCTATATCACCTCCTAAAAATTTAATATGGACTAGTTTCCCTAGAAATTATATGCCGTCACACATACAAAATTATATAGAACATGAAAAATTAAAATTCTCTGATAGTGATAAATCAAGAAGAGTATTAGAGTATTATTTAAGAGATAACAAATTCAATGAATGTGATTTATACAACTGTGTAGTTAATCAAAGTTATCTTAACAACCCGAATCATGTGGTATCATTGACAGGCAAAGAAAGAGAACTCAGTGTAGGTAGAATGTTTGCAATGCAACCAGGAATGTTCAGACAAGTTCAAATATTAGCAGAGAAAATGATAGCTGAAAACATATTACAATTTTTCCCTGAAAGTCTTACAAGATATGGTGATCTAGAACTACAGAAAATATTAGAATTGAAAGCAGGAATAAGTAACAAATCAAATCGTTACAATGATAATTACAACAATTACATTAGTAAGTGCTCTATCATCACTGATCTCAGCAAATTCAATCAAGCATTTCGATATGAAACATCATGTATTTGTAGCGATGTACTGGATGAACTGCATGGTGTACAATCTCTATTTTCCTGGTTACATTTAACTATTCCTCATGTCACAATAATATGCACATATAGGCATGCACCCCCCTATATAAAGGATCATATTGTAGATCTTAACAATGTAGATGAGCAAAGTGGATTATATAGATATCATATGGGTGGTATCGAAGGGTGGTGTCAAAAACTATGGACCATAGAAGCTATATCACTATTAGATCTAATATCTCTCAAAGGGAAATTCTCAATTACTGCTTTAATTAATGGTGACAATCAATCAATAGATATAAGTAAACCAGTCAGACTCATGGAAGGTCAAACTCATGCTCAAGCAGATTATTTGCTAGCATTAAATAGTCTTAAATTACTGTATAAAGAGTATGCAGGAATAGGCCACAAATTAAAAGGAACTGAGACTTATATATCGAGAGATATGCAATTTATGAGTAAAACGATCCAACATAACGGTGTATATTACCCAGCTAGTATAAAGAAAGTCCTAAGAGTGGGACCGTGGATAAACACTATACTTGATGACTTCAAAGTGAGTCTAGAATCTATAGGTAGTTTGACACAAGAATTAGAATATAGAGGTGAAAGTCTATTATGCAGTTTAATATTTAGAAATGTATGGTTATATAATCAAATTGCATTACAACTTAAAAATCATGCATTATGTAACAACAAATTATATTTGGACATATTAAAAGTTCTAAAACACTTAAAAACCTTTTTTAATCTTGATAACATTGATACAGCATTGACATTGTATATGAATTTGCCCATGTTATTTGGTGGTGGTGATCCCAACTTGTTATACCGAAGTTTCTATAGAAGAACTCCTGATTTCCTCACAGAGGCTATAGTTCACTCTGTGTTCATACTTAGTTATTATACAAACCATGATTTAAAAGATAAACTTCAAGATCTGTCAGATGATAGATTGAATAAGTTCTTAACATGCATAATCACGTTTGACAAAAACCCCAATGCTGAATTCGTTACATTGATGAGAGATCCTCAAGCTTTAGGATCTGAGAGGCAAGCTAAAATTACTAGCGAAATCAATAGACTGGCAGTTACCGAGGTTTTGAGCACAGCTCCAAACAAAATATTCTCCAAAAGTGCACAACACTATACCACTACAGAGATAGATCTTAATGATATTATGCAAAATATAGAACCTACATATCCTCACGGGCTAAGAGTTGTTTATGAAAGTTTACCCTTTTATAAAGCAGAGAAAATAGTAAATCTTATATCCGGTACAAAATCTATAACTAACATATTGGAAAAGACTTCTGCCATAGACTTAACAGATATTGATAGAGCCACTGAGATGATGAGGAAAAACATAACTTTGCTTATAAGGATATTACCATTAGATTGTAACAGAGATAAAAGAGACATATTGAGTATGGAAAACCTAAGTATTACTGAATTAAGCAAATACGTTAGAGAAAGATCTTGGTCTTTATCCAATATAGTTGGTGTTACATCACCCAGTATCATGTATACAATGGACATAAAATATACAACAAGCACTATAGCTAGTGGCATAATCATAGAGAAATATAATGTCAACAGTTTAACACGTGGTGAGAGAGGACCCACTAAACCATGGGTGGGTTCATCTACACAAGAGAAAAAGACAATGCCAGTTTATAATAGACAAGTTTTAACCAAAAAACAGAGAGATCAAATAGATCTGTTAGCAAAATTGGATTGGGTGTATGCATCTATAGATAACAAGGATGAATTTATGGAGGAACTTAGCATAGGAACTCTTGGGTTAACATATGAGAAGGCCAAAAAATTATTTCCACAATATTTAAGTGTTAACTATTTGCATCGTCTTACAGTCAGTAGTAGACCATGTGAATTCCCTGCATCTATACCAGCTTATAGAACTACAAATTATCACTTTGATACTAGCCCTATTAATCGCATATTAACAGAAAAGTATGGTGATGAAGATATTGATATAGTATTCCAAAACTGTATAAGCTTTGGCCTTAGCTTAATGTCAGTAGTAGAACAATTTACTAATGTATGTCCTAACAGAATTATACTCATACCCAAGCTTAATGAGATACATTTGATGAAACCTCCCATATTCACAGGTGATGTTGATATTCACAAGTTAAAACAAGTGATACAAAAACAACATATGTTTTTACCAGACAAAATAAGTTTGACTCAATATGTGGAATTATTCTTAAGTAATAAAACACTCAAATCTGGATCTAATGTTAATTCTAATTTAATATTGGCGCATAAGATATCTGACTATTTTCATAATACTTACATTTTAAGTACTAATTTAGCTGGACATTGGATTCTTATTATACAACTCATGAAAGATTCTAAGGGTATTTTTGAAAAAGATTGGGGAGAGGGATATATAACTGATCATATGTTCATTAATTTGAAAGTTTTCTTCAATGCTTATAAGACATATCTCTTGTGTTTTCATAAAGGTTACGGCAGAGCAAAGCTGGAGTGTGATATGAATACTTCAGATCTCCTATGTGTATTGGAATTAATAGACAGTAGTTATTGGAAGTCTATGTCTAAGGTGTTTTTAGAACAAAAAGTTATCAAATACATTCTTAGCCAGGATGCAAGTTTACATAGAGTAAAAGGATGTCATAGCTTCAAATTATGGTTTCTTAAACGTCTTAATGTAGCAGAATTCACAGTTTGCCCTTGGGTTGTTAACATAGATTATCATCCAACACATATGAAAGCAATATTAACTTATATTGATCTTGTTAGAATGGGATTGATCAATATAGATAGAATATACATTAAAAATAAACACAAGTTCAATGATGAATTTTATACTTCTAATCTTTTTTACATTAATTATAACTTCTCAGATAATACTCATCTATTAACTAAACATATAAGGATTGCTAATTCTGAATTAGAAAGTAATTACAACAAATTATATCATCCTACACCAGAAACCCTAGAAAATATACTAACCAATCCGGTTAAAAGTAATGATAAAAAGATACTGAGTGACTATTGTATAGGTAAAAATGTTGACTCAATAATGTTACCATCGTTATCTAATAAGAAGCTTATTAAATCGTCTACGATGATTAGAACCAATTACAGCAGACAAGATTTGTATAATTTATTTCCTACGGTTGTGATTGATAAAATTATAGATCATTCAGGTAATACAGCCAAATCTAACCAACTTTACACTACTACTTCTCATCAAATATCCTTAGTGCACAATAGCACATCACTTTATTGCATGCTTCCTTGGCATCATATTAATAGATTCAATTTTGTATTTAGTTCTACAGGTTGTAAAATTAGTATAGAGTACATTTTAAAAGATCTTAAAATTAAGGATCCTAATTGTATAGCATTCATAGGTGAAGGAGCAGGGAATTTATTATTGCGTACAGTAGTGGAACTTCATCCTGATATAAGATATATTTACAGAAGTCTGAAAGATTGCAATGATCATAGTTTACCAATTGAGTTTTTAAGGCTGTACAATGGGCATATCAACATTGATTATGGTGAAAATTTGACCATTCCTGCTACAGATGCAACCAACAACATTCATTGGTCTTATTTACATATAAAGTTTGCTGAACCTATCAGTCTTTTTGTCTGTGATGCTGAATTGCCTGTAACAGTCAACTGGAGTAAGATTATAATAGAGTGGAGCAAGCATGTAAGAAAATGCAAGTACTGTTCTTCAGTTAATAAATGTACATTAATAGTAAAATATCATGCTCAAGATGATATCGATTTCAAATTAGACAACATAACTATATTAAAAACTTATGTATGCTTAGGCAGTAAGTTAAAGGGATCTGAAGTTTACTTAGTCCTTACAATAGGTCCTGCAAATGTGTTCCCAGTATTTAATGTAGTACAAAATGCTAAATTGATATTATCAAGAACCAAAAATTTCATCATGCCTAAAAAAGCTGATAAAGAATCTATTGATGCAAATATTAAGAGTTTGATACCCTTTCTTTGTTACCCTATAACAAAAAAAGGAATTAATACTGCATTGTCTAAATTAAAGAGTGTTGTTAGTGGAGATATACTATCATATTCTATAGCTGGACGTAATGAAGTTTTCAGCAATAAACTTATAAATCATAAGCATATGAACATCTTAAAGTGGTTCAATCATGTTTTAAATTTCAGATCAACAGAATTAAACTATAATCATTTATATATGGTAGAATCTACTTATCCTCATCTAAGTGAATTGTTAAACAGCTTGACAACCAATGAACTTAAANNNNNNNNNNNNNNNNNNNNNNNNNNNNNNNNNNNNNNNNNNNNNNNNNNNNNNNNNNNNNNNNNNNNNNNNNNNNNNNNNNNNNNNNNNNNNNNNNNNNNNNNNNNNNNNNNNNNNNNNNNNNNNNNNNNNNNNNNNNNNNNNNNNNNNNNNNNNNNNNNNNNNNNNNNNNNNNNNNNNNNNNNNNNNNNNNNNNNNNNNNNNNNNNNNNNNNNNNNNNNNNNNNNNNNNNNNNNNNNNNNNNNNNNNNNNNNNNNNNNNNNNNNNNNNN
>hRSV/A/Germany/NRW-HHU-14/2010
NNNNNNNNNNNNNNNNNNNNNNNNNNNNNNNNNNNNNNNNNNNNNNNNNNNNNNNNNNNNNNNNNNNNNNNNNNNNNNNNNNNNNNNNNNNNNNNNNNNNNNNNNNNNNNNNNNNNNNNNNNNNNNNNNNNNNNNNNNNNNNNNNNNNNNNNNNNNNNNNNNNNNNNNNNNNNNNNNNNNNNNNNNNNNNNNNCAAATTAATACAGTTAACTAATGCTTTGGCTAAGGCAGTTATACATACAATCAAATTAAATGGCATTGTATTTGTGCATGTTATTACAAGTAGTGATATTTGCCCTAATAATAATATTGTAGTGAAATCCAATTTCACAACAATGCCAGTATTACAAAATGGAGGTTATATATGGGAAATGATGGAATTAACACACTGCTCTCAACCTAATGGCCTAATAGATGACAATTGTGAAATTAAATTCTCAAAAAAACTAAGTGATTCAACAATGACCAATTATATGAATCAATTATCTGAATTACTTGGATTTGACCTCAATCCATAAATCATAATAAATATCAACTAGCAAATCAATGTCACTAACACCATTAGTTAATATAAAACTTGACAGAAGATAAAAATGGGGCAAATAAATCAATTCAGCCGACCCAACCATGGACACAACACATAATGATACCACACCACAAGGACTGATGATCACAGACATGAGACCATTATCACTAGAAACTATAATAACATCTCTGACCAGAGATATCATAACACATAAATTTATATACTTGATAAATCATGAATGCATAGTGAGAAAACTTGATGAAAGACAGGCCACATTTACATTTCTGGTCAACTATGAAATGAAACTATTGCACAAAGTGGGAAGCACTAAATATAAAAAATATACTGAATACAACACAAAATATGGCACTTTCCCTATGCCAATATTTATCAATCATGATGGGTTCTTAGAATGCATTGGCATTAAGCCTACCAAGCACACACCCATAATATACAAGTATGATCTCAATCCATGAATATCAAAACAAGATTCAAACAATCCGAAATAACAACTTTATGCATAATCACACTCCATAGTCCAAATGGAGCCTGAAAATTATAGTTATTTAAAATTAAGGAGAGACATAAGATGAAAGATGGGGCAAATACAAAAATGGCTCTTAGCAAAGTCAAGTTGAATGATACACTCAACAAAGATCAACTTCTATCATCCAGCAAATATACCATCCAACGGAGCACAGGAGACAGCATTGACACTCCTAATTATGATGTGCAGAAACACATTAATAAGTTATGTGGCATGTTATTAATCACAGAAGATGCTAATCATAAATTCACTGGGTTAATAGGTATGTTATATGCTATGTCTAGATTAGGAAGAGAAGACACCATAAAAATACTCAAAGATGCGGGATATCATGTTAAGGCAAATGGAGTGGATGTAACAACACATCGTCAAGACATTAATGGGAAAGAAATGAAATTTGAAGTGTTAACATTAGCAAGCTTAACAACTGAAATTCAAATCAACATTGAGATAGAATCTAGAAAATCCTACAAAAAAATGCTAAAAGAAATGGGAGAGGTGGCTCCAGAATACAGGCATGACTCTCCTGATTGTGGGATGATAATATTATGTATAGCAGCATTAGTAATAACCAAATTAGCAGCAGGAGATAGATCTGGTCTTACAGCTGTAATTAGGAGGGCTAATAATGTCCTAAAAAATGAAATGAAACGTTATAAAGGTTTATTACCCAAGGATATAGCCAACAGCTTCTATGAAGTGTTTGAAAAATATCCTCACTTTATAGATGTTTTTGTTCATTTTGGTATAGCACAATCTTCTACCAGAGGTGGCAGTAGAGTTGAAGGGATTTTTGCAGGATTGTTTATGAATGCCTATGGTGCAGGGCAAGTGATGTTACGGTGGGGGGTCTTAGCAAAATCAGTTAAAAACATTATGTTAGGACACGCTAGTGTACAAGCAGAAATGGAACAAGTTGTGGAGGTGTATGAGTATGCTCAGAAATTGGGTGGAGAAGCAGGATTCTACCATATATTGAACAACCCAAAAGCATCACTATTATCTTTGACTCAATTTCCTCACTTCTCTAGTGTAGTATTGGGCAATGCTGCTGGCCTAGGCATAATGGGAGAATACAGAGGTACACCAAGGAATCAAGATTTATATGATGCTGCAAAAGCATATGCTGAACAACTCAAAGAAAATGGTGTGATTAACTACAGTGTATTAGACTTGACAGCAGAAGAACTAGAGGCTATCAAACATCAGCTTAATCCAAAAGATAATGATGTAGAGCTTTGAGTTAATAAAAAAGTGGGGCAAATAAATCATCATGGAAAAGTTTGCTCCTGAATTCCATGGAGAAGATGCAAACAACAGAGCCACTAAATTCCTAGAATCAATAAAGGGCAAATTCACATCACCCAAAGATCCCAAGAAAAAAGATAGTATCATATCTGTCAACTCAATAGATATAGAAGTAACCAAAGAAAGCCCTATAACATCAAATTCAACCATTATAAACCCAATAAATGAGACAGATGATACTATAGGGAACAAGCCCAATTATCAAAGAAAGCCTCTAGTAAGTTTCAAAGAAGACCCTACGCCAAGTGATAATCCTTTTTCAAAACTATACAAAGAAACCATAGAAACATTTGATAACAATGAAGAAGAATCTAGCTATTCATATGAAGAAATAAATGATCAGACAAACGATAATATAACAGCAAGATTAGATAGGATTGATGAGAAATTAAGTGAAATACTAGGAATGCTTCACACATTAGTAGTAGCGAGTGCAGGACCTACATCTGCTCGGGATGGTATAAGAGATGCCATGGTTGGTTTAAGAGAAGAAATGATAGAAAAAATCAGAACTGAAGCATTAATGACTAATGACAGACTAGAAGCTATGGCAAGACTCAGGAATGAAGAAAGTGAAAAGATGGCAAAAGACACATCAGATGAAGTGTCTCTCAATCCAACATCAGAGAAACTGAACAACCTGTTGGAAGGGAATGACAGTGACAATGATCTATCACTTGAAGATTTCTGATTAGCTACCAAACTGTACATCAAAACACAACACCAATAGAAAACCAACAAACAAACCAACTCACCCATCCAACCAAACATCCATCCGCCGATTAGCCAACCAGCCAAAAAACAACCAGCCAATCCAAAACCAGCCACCCGGAAAAAATCGATACTATAGTTACAAAAAAAGATGGGGCAAATATGGAAACATACGTGAACAAACTTCACGAGGGCTCCACATACACAGCTGCTGTTCAATACAATGTCCTAGAAAAAGACGATGATCCTGCATCACTTACAATATGGGTGCCCATGTTCCAATCATCCATGCCAGCAGATCTACTCATAAAAGAACTAGCCAATGTCAATATACTAGTGAAACAAATATCCACACCCAAGGGACCCTCATTAAGAGTCATGATAAACTCAAGAAGTGCAGTGCTAGCACAAATGCCCAGCAAATTTACCATATGTGCCAATGTGTCCTTGGATGAAAGAAGCAAGCTGGCATATGATGTAACCACACCCTGTGAAATTAAGGCATGCAGTCTAACATGCCTAAAATCAAAAAATATGTTAACTACAGTTAAAGATCTCACTATGAAAACACTCAACCCAACACATGACATCATTGCTTTATGTGAATTTGAAAATATAGTAACATCAAAAAAAGTCATAATACCAACATACCTAAGATCTATCAGCGTCAGAAATAAAGATCTGAACACACTTGAAAATATAACAACCACTGAATTCAAAAATGCCATTACAAATGCAAAAATCATCCCTTACTCAGGATTACTGTTAGTCATCACAGTGACTGACAACAAAGGAGCATTCAAATATATAAAGCCACAAAGTCAATTCATAGTAGATCTTGGAGCTTACCTTGAAAAAGAAAGTATATATTATGTTACAACAAATTGGAAGCACACAGCTACACGATTTGCAATCAAACCCATGGAAGATTAACCTTTTTCCTCTACATCAATGAGTAGATTCATGCAAACTTTCTAACTACATTCTTCACTTCACAATCACAATCACCAACCCTCTGTGGTTCAATCAATCAAACAAAACTCATCAGGAGTTCCAGATCATCCCAAGTCATTATTCATCAGATCCAGTACTCAAATAAGTTAATAAAAAATCCACATGGGGCAAATAATCATTGAGGGAAATCCAACTAATCACAACATCTGTCAACATAGACAAGTCAACACGCTAGATAAAATCAACCAATGGAAAATACATCCATAACTATAGAATTCTCAAGCAAATTCTGGCCTTACTTTACATTAATACACATGATAACAACAATAATCTCTTTGATAATCATAATCTCCATCATGATTGCAATACTAAACAAACTCTGCGAATATAATGTATTCCATAACAAAACCTTTGAGCTACCAAGAGCTCGAGTCAATACATAGCATTCACCAATCTGATAGCTCAAAACAGCAACCCTGCATTTGTAAGTGAACTACCCTCACCTCTTCACAAAACCACATCAACATCTCACCATGCAAGCCATCATCTATACCATAAAGTAGTTAATTAAAAATAGTCATAACAATGAACTAGGATATTAAGACCAAAAACAACGCTGGGGCAAATGCAAACATGTCCAAAACCAAGGACCAACGCACCGCCAAGACACTAGAAAGGACCTGGGACACTCTCAATCATCTATTATTCATATCATCGTGCTTATACAAGTTAAATCTTAAATCTATAGCACAAATCACATTATCTATTTTGGCTATGATAATCTCAACCTCACTTATAATTGCAGCCATCATATTCATAGCTTCAGCAAACCACAAAGTCACACTAACAACTGCAATCATACAAGATGCAACGAACCAGATCAAGAACACAACCCCAACATACCTCACCCAGAATCCCCAGCTTGGAATCAGCTTCTCCAATCTGTCCGGAACTACATCACAATCCACCACCATACTAGCTTCAACAACACCAAGTGCTGAGTCAACCCCACAATCCACAACAGTCAAGATCAAAAACACAACAACAACCCAAATACTACCTAGCAAATCCACCACAAAACAACGCCAAAATAAACCACAAAACAAACCCAACAATGATTTTCACTTTGAAGTGTTCAATTTTGTACCCTGCAGCATATGCAGCAACAATCCAACCTGCTGGGCCATCTGCAAGAGAATACCAAACAAAAAACCTGGAAAGAAAACCACCACCAAGCCCACAAAAAAACCAACCATCAAGACAACCAAAAAAGATCCCAAACCTCAAACCACAAAACCAAAGGAAGTACTCACCACCAAGCCTACAGAAAAGCCAACCATCGACACCACCAAAACAAACATCAGAACTACACTGCTCACCTCCAACACCACAGGAAATCCAGAACACACAAGTCAAGTGGAAACCCTCCACTCAACCACCTCCGAAGGCAATCTAAGCCCATCACAAGTCTATACAACATCCGAATACCTATCACAATCTCCATCTTCATCCAACACAACAAAATGATAGTCATTAAAAAGCGTATTGTTGCAAAAAGCCATGACCAAATCAAACAGAATCAAAATCAACTCTGGGGCAAATAACAATGGAGTTGCCAATCCTCAAAACAAATGCTATTATCACAATCCTTGCTGCAGTCACACTCTGTTTCGCTTCCAGTCAAAACATCACTGAAGAATTTTATCAATCAACATGCAGTGCAGTTAGCAAAGGCTATCTTAGTGCTCTAAGAACTGGTTGGTATACTAGTGTTATAACTATAGAATTAAGTAATATCAAGGAAAATAAGTGTAATGGTACAGACGCTAAGGTAAAATTAATAAAACAAGAATTAGATAAATATAAAAATGCTGTAACAGAATTGCAGTTGCTCATGCAAAGCACACCAGCAGCCAACAGTCGAGCCAGAAGAGAACTACCAAGATTTATGAATTATACACTCAACAATACCAAAAACACCAATGTAACATTAAGCAAGAAAAGGAAAAGAAGATTTCTTGGATTTTTGTTAGGTGTTGGATCTGCAATCGCCAGTGGCATTGCCGTATCTAAGGTCCTGCACCTAGAAGGGGAAGTGAACAAAATCAAAAGTGCTCTACTATCCACAAACAAGGCTGTAGTCAGCTTATCTAATGGAGTCAGTGTCTTAACCAGCAAAGTGTTAGACCTCAAAAACTATATAGATAAACAGTTGTTACCTATTGTTAACAAGCAAAGCTGCAGCATATCAAACATTGAAACTGTGATAGAGTTCCAACAAAAGAACAACAGACTACTAGAGATTACCAGAGAATTTAGTGTTAATGCAGGTGTAACTACACCTGTAAGCACTTATATGTTAACTAATAGTGAGTTATTATCATTAATCAATGATATGCCTATAACAAATGATCAGAAAAAGTTAATGTCCAGCAATGTTCAAATAGTTAGACAGCAAAGTTACTCTATCATGTCAATAATAAAAGAGGAAGTCTTAGCATATGTAGTACAATTACCACTATATGGTGTAATAGATACTCCTTGTTGGAAACTACACACATCCCCTCTATGTACAACCAACACAAAGGAAGGATCCAACATCTGCTTAACAAGAACCGACAGAGGATGGTACTGTGACAATGCAGGATCAGTATCCTTTTTCCCACAAGCTGAAACATGTAAAGTTCAATCGAATCGGGTATTTTGTGACACAATGAACAGTTTAACATTACCAAGTGAGGTAAATCTCTGCAATATTGACATATTCAACCCCAAATATGATTGCAAAATTATGACTTCAAAAACAGATGTAAGCAGCTCCGTTATCACATCTCTAGGAGCCATTGTGTCATGCTATGGCAAAACCAAATGTACAGCATCCAATAAAAATCGTGGGATCATAAAGACATTCTCTAACGGGTGTGATTATGTATCAAATAAGGGGGTGGATACTGTGTCTGTAGGTAATACATTATATTATGTAAATAAGCAAGAAGGCAAAAGTCTCTATGTAAAAGGTGAACCAATAATAAATTTCTATGATCCATTAGTGTTCCCCTCTGATGAATTTGATGCATCAATATCTCAAGTCAATGAGAAAATTAATCAGAGTCTAGCATTTATCCGTAAATCAGATGAATTATTACATAATGTAAATGCTGGTAAATCCACCACAAATATCATGATAACTACTATAATTATAGTAATTATAGTAATATTGTTAGCATTAATTGCAGTTGGACTGCTTCTATACTGCAAGGCCAGAAGCACACCAGTCACACTAAGTAAGGATCAACTGAGTGGTATAAATAATATTGCATTTAGTAACTGAATAAAAATAGCACCTAATCATATTCTTACAATGGTTCACTATTTGACCATAGATAACCCATCTATCATTGGATTATCCTAAAATTTGAACTTCATCACAACTTTCATCTATAAACCATCTCACTTACACTATTTAAGTAGATTCCTATTTTATAGTTATATAAAACAATTGAATACCAAATTAACTTACTATTTGTAAAAATGAGAACTGGGGCAAATATGTCACGAAGGAATCCTTGCAAATTCGAAATTCGAGGTCATTGCTTGAATGGTAAAAGGTGTCATTTTAGTCATAATTATTTTGAATGGCCACCCCATGCACTACTTGTAAGACAAAACTTTATGTTAAACAGAATACTTAAGTCTATGGATAAAAGCATAGATACTTTGTCAGAAATAAGTGGAGCTGCAGAGTTGGACAGAACAGAAGAGTATGCCCTCGGTGTAGTTGGAGTGCTAGAGAGTTATATAGGATCAATAAATAATATAACTAAACAATCAGCATGTGTTGCCATGAGCAAACTCCTCACTGAACTCAACAGCGATGACATCAAAAAACTAAGGGATAATGAAGAGCCAAACTCACCCAAAGTAAGAGTGTACAATACTGTCATATCATATATTGAAAGCAACAGGAAGAACAATAAACAAACTATCCATCTGTTAAAAAGATTGCCAGCAGACGTATTGAAGAAAACCATCAAAAACACATTGGATATCCACAAGAGCATAACCATCAATAACCCAAAAGAATCAACTGTTAGTGATACGAATGACCATGCCAAAAATAATGATACTACCTGACAAATATCCTTGTAGTATAAATTCCATACTAATAACAAGTAATTGTAGAGTCACTATGTATAATCAAAAAAACACACTATATATCAATCAAAACAACCAAAATAACCATATATACCCACCGGATCAACCATTCAATGAAATCCATTGGACCTCTCAAGACTTGATTGATGCAACTCAAAATTTTCTACAACATCTAGGTATTACTGATGATATATACACAATATATATATTAGTGTCATAATACTCAATCCTAATACTTACCACATCATCAAATTATTAACTCAAACAATTCAAGCTATGGGACAAAATGGATCCCATTATTAGTGGAAATTCTGCTAATGTTTATCTAACTGATAGTTATTTAAAAGGTGTTATTTCTTTCTCAGAATGTAACGCCTTAGGTAGTTACATATTCAATGGTCCTTATCTCAAAAATGATTATACCAACTTAATTAGTAGACAAAATCCATTAATAGAACACATAAATCTAAAGAAACTAAATATAACACAGTCCTTAATATCTAAGTATCATAAAGGTGAAATAAAAATAGAAGAACCTACTTACTTTCAGTCATTACTTATGACATACAAGAGTATGACCTCGTCAGAACAGACTACTACTACTAATTTACTTAAAAAGATAATAAGAAGAGCTATAGAAATCAGTGATGTTAAAGTCTATGCTATATTGAATAAACTGGGGCTCAAAGAAAAAGACAAGATTAAATCCAATAATGGACAAGATGAAGACAACTCAGTTATTACTACTATAATCAAAGATGATATACTTTTAGCTGTCAAGGATAATCAATCTCATCTTAAAGCAGACAAAAATCAATCCACAAAACAAAAAGATACAATCAAAACAACACTTTTGAAGAAATTAATGTGTTCGATGCAACATCCTCCATCATGGTTAATACATTGGTTTAACTTATACACAAAATTAAACAGCATATTAACACAGTATCGATCTAGTGAGGTAAAAAACCATGGTTTTATATTGATAGATAATCATACTCTTAGTGGATTCCAATTTATTTTGAATCAATATGGTTGTATAGTTTATCATAAGGAACTCAAAAGAATTACTGTGACAACTTATAATCAATTCTTGACATGGAAAGATATTAGCCTTAGTAGATTAAATGTTTGTTTGATTACATGGATTAGTAACTGTTTGAACACATTAAACAAAAGCTTAGGCTTAAGATGTGGATTCAATAATGTTATCTTGACACAATTATTCCTTTATGGAGATTGTATACTAAAACTATTCCACAATGAGGGGTTCTACATAATAAAAGAGGTAGAGGGGTTTATTATGTCTCTAATTTTAAATATAACAGAAGAAGATCAATTCAGAAAACGGTTTTATAATAGTATGCTCAACAACATCACAGATGCCGCTAATAAAGCTCAGAAAAATCTGCTATCAAGAGTATGTCATACATTATTAGATAAGACAATATCAGATAATATAATAAATGGCAGATGGATAATTCTATTGAGTAAGTTCCTTAAATTAATTAAGCTTGCAGGTGACAATAACCTCAACAATCTGAGTGAATTATATTTTTTGTTCAGAATATTTGGACACCCAATGGTAGATGAAAGACAAGCCATGGATGCTGTTAAAGTTAATTGCAACGAGACCAAATTTTACTTGTTAAGTAGTTTGAGTATGTTAAGAGGAGCTTTTATATATAGAATTATAAAAGGGTTTGTAAATAATTACAACAGATGGCCTACTTTAAGAAATGCCATTGTTTTACCCTTAAGATGGTTAACTTACTATAAACTAAACACTTATCCTTCCTTGTTGGAACTTACAGAAAGAGATTTGATTGTTCTATCAGGACTACGTTTCTATCGAGAGTTTCGGTTGCCTAAAAAAGTGGATCTTGAAATGATCATAAATGATAAGGCTATATCACCTCCTAAAAATTTAATATGGACTAGTTTCCCTAGAAATTATATGCCGTCACACATACAAAATTATATAGAACATGAAAAATTAAAATTCTCTGATAGTGATAAATCAAGAAGAGTATTAGAGTATTATTTAAGAGATAACAAATTCAATGAATGTGATTTATACAACTGTGTAGTTAATCAAAGTTATCTTAACAACCCGAATCATGTGGTATCATTGACAGGCAAAGAAAGAGAACTCAGTGTAGGTAGAATGTTTGCAATGCAACCAGGAATGTTCAGACAAGTTCAAATATTAGCAGAGAAAATGATAGCTGAAAACATATTACAATTTTTCCCTGAAAGTCTTACAAGATATGGTGATCTAGAACTACAGAAAATATTAGAATTGAAAGCAGGAATAAGTAACAAATCAAATCGTTACAATGATAATTACAACAATTACATTAGTAAGTGCTCTATCATCACAGATCTCAGCAAATTCAATCAAGCATTTCGGTATGAAACATCATGTATTTGTAGCGATGTACTGGATGAACTGCATGGTGTACAATCTCTATTTTCCTGGTTACATTTAACTATTCCTCATGTCACAATAATATGCACATATAGGCATGCACCCCCCTATATAAAGGATCATATTGTAGATCTTAACAATGTAGATGAGCAAAGTGGATTATATAGATATCATATGGGTGGTATCGAAGGGTGGTGTCAAAAACTATGGACCATAGAAGCTATATCACTATTAGATCTAATATCTCTCAAAGGGAAATTCTCAATTACTGCTTTAATTAATGGTGACAATCAATCAATAGATATAAGTAAACCAGTCAGACTCATGGAAGGTCAAACTCATGCTCAAGCAGATTATTTGCTAGCATTAAATAGTCTTAAATTACTGTATAAAGAGTATGCAGGAATAGGCCACAAATTAAAAGGAACTGAGACTTATATATCGAGAGATATGCAATTTATGAGTAAAACGATCCAACATAACGGTGTATATTACCCAGCTAGTATAAAGAAAGTCCTGAGAGTGGGACCGTGGATAAACACTATACTTGATGACTTCAAAGTGAGTCTAGAATCTATAGGTAGTTTGACACAAGAATTAGAATATAGAGGTGAAAGTCTATTATGCAGTTTAATATTTAGAAATGTATGGTTATATAATCAAATTGCATTACAACTTAAAAATCATGCATTATGTAACAACAAATTATATTTGGACATATTAAAAGTTCTAAAACACTTAAAAACCTTTTTTAATCTTGATAACATTGATACAGCATTAACATTGTATATGAATTTGCCCATGTTATTTGGTGGTGGTGATCCCAACTTGTTATATCGAAGTTTCTATAGAAGAACTCCTGATTTCCTCACAGAGGCTATAGTTCACTCTGTGTTCATACTTAGTTATTATACAAACCATGATTTAAAAGATAAACTTCAAGATCTGTCAGATGATAGATTGAATAAGTTCTTAACATGCATAATCACGTTTGACAAAAACCCCAATGCTGAATTCGTTACATTGATGAGAGATCCTCAAGCTTTAGGATCTGAGAGGCAAGCTAAAATTACTAGCGAAATCAATAGACTGGCAGTTACCGAGGTTTTGAGCACAGCTCCAAACAAAATATTCTCCAAAAGTGCACAACACTATACCACTACAGAGATAGATCTTAATGATATTATGCAAAATATAGAACCTACATATCCTCACGGGCTAAGAGTTGTTTATGAAAGTTTACCCTTTTATAAAGCAGAGAAAATAGTAAATCTTATATCCGGTACAAAATCTATAACTAACATACTGGAAAAGACTTCTGCCATAGACTTAACAGATATTGATAGAGCCACTGAGATGATGAGGAAAAACATAACTTTGCTTATAAGGATATTACCATTAGATTGTAACAGAGATGAAAGAGAAATGTTGAGTATGGAAAACCTAAGTATTACTGAATTAAGCAAATACGTTAGAGAAAGATCTTGGTCTTTATCCAATATAGTTGGTGTTACATCACCCAGTATCATGTATACAATGGACATAAAATATACAACAAGCACTATAGCTAGTGGCATAATCATAGAGAAATATAATGTCAACAGTTTAACACGTGGTGAGAGAGGACCCACTAAACCATGGGTTGGTTCATCTACACAAGAGAAAAAGACAATGCCAGTTTATAATAGACAAGTTTTAACCAAAAAACAGAGAGATCAAATAGATCTATTAGCAAAATTGGATTGGGTGTATGCATCTATAGATAACAAGGATGAATTTATGGAGGAACTTAGCATAGGAACTCTTGGGTTAACATATGAGAAGGCCAAAAAATTATTTCCACAATATTTAAGTGTTAACTATTTGCATCGTCTTACAGTCAGTAGTAGACCATGTGAATTCCCTGCATCTATACCAGCTTATAGAACTACGAATTATCACTTTGATACTAGCCCTATTAATCGCATATTAACAGAAAAGTATGGTGATGAAGATATTGATATAGTATTCCAAAACTGTATAAGCTTTGGCCTTAGCTTAATGTCAGTAGTAGAACAATTTACTAATGTATGTCCTAACAGAATTATTCTCATACCCAAGCTTAATGAGATACATTTGATGAAACCTCCCATATTCACAGGTGATGTTGATATTCACAAGTTAAAACAAGTGATACAAAAACAACATATGTTTTTACCAGACAAAATAAGTTTGACTCAATATGTGGAATTATTTTTAAGTAATAAAACACTCAAATCTGGATCTAATGTTAATTCTAATTTAATATTGGCGCATAAGATATCTGACTATTTTCATAATACTTACATTTTAAGTACTAATTTAGCTGGACATTGGATTCTTATTATACAACTTATGAAAGATTCTAAGGGTATTTTTGAAAAAGATTGGGGAGAGGGATATATAACTGATCATATGTTCATTAATTTGAAAGTTTTCTTCAATGCTTATAAGACATATCTCTTGTGTTTTCATAAAGGTTACGGCAGAGCAAAGCTGGAGTGTGATATGAATACTTCAGATCTCCTATGTGTATTGGAATTAATAGACAGTAGTTATTGGAAGTCTATGTCTAAGGTGTTTTTAGAACAAAAAGTTATCAAATACATTCTTAGCCAGGATGCAAGTTTACATAGAGTAAAAGGATGTCATAGCTTCAAACTATGGTTTCTTAAACGTCTTAATGTAGCAGAATTCACAGTTTGCCCTTGGGTTGTTAACATAGATTATCATCCAACACATATGAAAGCAATATTAACTTATATTGATCTTGTTAGAATGGGATTAATAAATATAGATAGAATATACATTAAAAATAAACACAAGTTCAATGATGAATTTTATACTTCTAATCTTTTTTACATTAATTATAACTTCTCAGATAATACTCATCTATTAACTAAACATATAAGGATTGCTAATTCTGAATTAGAAAGTAATTACAACAAATTATATCATCCTACACCAGAAACCCTAGAAAATATACTAACCAATCCGGTTAAAAGTAATGATAAAAAGACACTGAGTGACTATTGTATAGGTAAAAATGTTGACTCAATAATGTTACCATCGTTATCTAATAAGAAGCTTATTAAATCGTCTACAATGATTAGAACCAACTACAGCAGACAAGATTTGTATAATTTATTTCCTACGGTTGTGATTGATAAAATTATAGATCATTCAGGTAATACAGCCAAATCTAACCAACTTTACACTACTACTTCTCATCAAATATCCTTAGTGCACAATAGCACATCACTTTATTGCATGCTTCCTTGGCATCATATTAATAGATTCAATTTTGTATTTAGTTCTACAGGTTGTAAAATTAGTATAGAGTATATTTTAAAAGATCTTAAAATTAAGGATCCTAATTGTATAGCATTCATAGGTGAAGGAGCAGGGAATTTATTATTGCGTACAGTAGTGGAACTTCATCCTGATATAAGATATATTTACAGAAGTCTGAAAGATTGCAATGATCATAGTTTACCAATTGAGTTTTTAAGGCTGTACAATGGGCATATCAACATTGATTATGGTGAAAATTTGACCATTCCTGCTACAGATGCAACCAACAACATTCATTGGTCTTATTTACATATAAAGTTTGCTGAACCTATCAGTCTTTTTGTCTGTGATGCTGAATTGCCTGTAACAGTCAACTGGAGTAAGATTATAATAGAGTGGAGCAAGCATGTAAGAAAATGCAAGTACTGTTCTTCAGTTAATAAATGTACATTAATAGTAAAATATCATGCTCAAGATGATATCGATTTCAAATTAGACAACATAACTATATTAAAAACTTATGTATGCTTAGGCAGTAAGTTAAAGGGATCTGAAGTTTACTTAGTCCTTACAATAGGTCCTGCAAATGTGTTCCCAGTATTTAATGTAGTACAAAATGCTAAATTGATACTATCAAGAACCAAAAATTTCATCATGCCTAAAAAAGCTGATAAAGAGTCTATTGATGCAAATATTAAGAGTTTGATACCCTTTCTTTGTTACCCTATAACAAAAAAAGGAATTAATACTGCATTGTCTAAATTAAAGAGTGTTGTTAGTGGAGATATACTATCATATTCTATAGCTGGACGTAATGAAGTTTTCAGCAATAAACTTATAAATCATAAGCATATGAACATCCTAAAGTGGTTCAATCATGTTTTAAATTTCAGATCAACAGAATTAAACTATAATCATTTATATATGGTAGAATCTACTTATCCTCATCTAAGTGAATTGTTAAACAGCTTGACAACCAATGAACTTAAANNNNNNNNNNNNNNNNNNNNNNNNNNNNNNNNNNNNNNNNNNNNNNNNNNNNNNNNNNNNNNNNNNNNNNNNNNNNNNNNNNNNNNNNNNNNNNNNNNNNNNNNNNNNNNNNNNNNNNNNNNNNNNNNNNNNNNNNNNNNNNNNNNNNNNNNNNNNNNNNNNNNNNNNNNNNNNNNNNNNNNNNNNNNNNNNNNNNNNNNNNNNNNNNNNNNNNNNNNNNNNNNNNNNNNNNNNNNNNNNNNNNNNNNNNNNNNNNNNNNNNNNNNNNNNN
>hRSV/A/Germany/NRW-HHU-15/2011
NNNNNNNNNNNNNNNNNNNNNNNNNNNNNNNNNNNNNNNNNNNNNNNNNNNNNNNNNNNNNNNNNNNNNNNNNNNNNNNNNNNNNNNNNNNNNNNNNNNNNNNNNNNNNNNNNNNNNNNNNNNNNNNNNNNNNNNNNNNNNNNNNNNNNNNNNNNNNNNNNNNNNNNNNNNNNNNNNNNNNNNNNNNNNNNNNCAAATTAATACAGTTAACTAATGCTTTGGCTAAGGCAGTTATACATACAATCAAATTAAATGGCATTGTATTTGTGCATGTTATTACAAGTAGTGATATTTGCCCTAATAATAATATTGTAGTGAAATCCAATTTCACAACAATGCCAGTATTACAAAATGGAGGTTATATATGGGAAATGATGGAATTAACACACTGCTCTCAACCTAATGGCCTAATAGATGACAATTGTGAAATTAAATTCTCCAAAAAACTAAGTGATTCAACAATGACCAATTATATGAATCAATTATCTGAATTACTTGGATTTGACCTCAATCCATAAATCATAATAAATATCAACTAGCAAATCAATGTCACTAACACCATTAGTTAATATAAAACTTGACAGAAGATAAAAATGGGGCAAATAAATCAATTCAGCCGACCCAACCATGGACACAACACATAATGATACCACACCACAAGGACTGATGATCACAGACATGAGACCATTATCACTAGAAACTATAATAACATCTCTGACCAGAGATATCATAACACATAAATTTATATACTTGATAAATCATGAATGCATAGTGAGAAAACTTGATGAAAGACAGGCCACATTTACATTTCTGGTCAACTATGAAATGAAACTATTGCACAAAGTGGGAAGCACTAAATATAAAAAATATACTGAATACAACACAAAATATGGCACTTTCCCTATGCCAATATTTATCAATCATGATGGGTTCTTAGAATGCATTGGCATTAAGCCTACCAAGCACACACCCATAATATACAAGTATGATCTCAATCCATGAATATCAAAACAAGATTCAAACAATCCGAAATAACAACTTTATGCATAATCGCACTCCATAGTCCAAATGGAGCCTGAAAATTATAGTTATTTAAAATTAAGGAGAGACATAAGATGAAAGATGGGGCAAATACAAAAATGGCTCTTAGCAAAGTCAAGTTGAATGATACACTCAACAAAGATCAACTTCTATCATCCAGCAAATATACCATCCAACGGAGCACAGGAGACAGCATTGACACTCCTAATTATGATGTGCAGAAACACATTAATAAGTTATGTGGCATGTTATTAATCACAGAAGATGCTAATCATAAATTCACTGGGTTAATAGGTATGTTATATGCTATGTCTAGATTAGGAAGAGAAGACACCATAAAAATACTCAAAGATGCGGGATATCATGTTAAGGCAAATGGAGTGGATGTAACAACACATCGTCAAGACATTAATGGGAAAGAAATGAAATTTGAAGTGTTAACATTAGCAAGCTTAACAACTGAAATTCAAATCAACATTGAGATAGAATCTAGAAAATCCTACAAAAAAATGCTAAAAGAAATGGGAGAGGTGGCTCCAGAATACAGGCATGACTCTCCTGATTGTGGGATGATAATATTATGTATAGCAGCATTAGTAATAACCAAATTAGCAGCAGGAGATAGATCTGGTCTTACAGCTGTAATTAGGAGGGCTAATAATGTCCTAAAAAATGAAATGAAACGTTATAAAGGTTTATTACCCAAGGATATAGCCAACAGCTTCTATGAAGTGTTTGAAAAATATCCTCACTTTATAGATGTTTTTGTTCATTTTGGTATAGCACAATCTTCTACCAGAGGTGGCAGTAGAGTTGAAGGGATTTTTGCAGGATTGTTTATGAATGCCTATGGTGCAGGGCAAGTGATGTTACGGTGGGGGGTCTTAGCAAAATCAGTTAAAAACATTATGTTAGGACACGCTAGTGTACAAGCAGAAATGGAACAAGTTGTGGAGGTGTATGAGTATGCTCAGAAATTGGGTGGAGAAGCAGGATTCTACCATATATTGAACAACCCAAAAGCATCACTATTATCTTTGACTCAATTTCCTCACTTCTCTAGTGTAGTATTGGGCAATGCTGCTGGCCTAGGCATAATGGGAGAATACAGAGGTACACCAAGGAATCAAGATTTATATGATGCTGCAAAAGCATATGCTGAACAACTCAAAGAAAATGGTGTGATTAACTACAGTGTATTAGACTTGACAGCAGAAGAACTAGAGGCTATCAAACATCAGCTTAATCCAAAAGATAATGATGTAGAGCTTTGAGTTAATAAAAAAGTGGGGCAAATAAATCATCATGGAAAAGTTTGCTCCTGAATTCCATGGAGAAGATGCAAACAACAGAGCCACTAAATTCCTAGAATCAATAAAGGGCAAATTCACATCACCCAGAGATCCCAAGAAAAAAGATAGTATCATATCTGTCAACTCAATAGATATAGAAGTAACCAAAGAAAGCCCTATAACATCAAATTCAACCATTATAAACCCAATAAATGAGACAGATGATACTATAGGGAACAAGCCCAATTATCAAAGAAAGCCTCTAGTAAGTTTCAAAGAAGACCCTACGCCAAGTGATAATCCTTTTTCAAAACTATATAAAGAAACCATAGAAACATTTGATAACAATGAAGAAGAATCTAGCTATTCATATGAAGAAATAAATGATCAGACAAACGATAATATAACAGCAAGATTAGATAGGATTGATGAGAAATTAAGTGAAATACTAGGAATGCTTCACACATTAGTAGTAGCGAGTGCAGGACCTACATCTGCTCGGGATGGTATAAGAGATGCCATGGTTGGTTTAAGAGAAGAAATGATAGAAAAAATCAGAACTGAAGCATTAATGACTAATGACAGACTAGAAGCTATGGCAAGACTCAGGAATGAAGAAAGTGAAAAGATGGCAAAAGACACATCAGATGAAGTGTCTCTCAATCCAACATCAGAGAAACTGAACAACCTGTTGGAAGGGAATGACAGTGACAATGATCTATCACTTGAAGATTTCTGATTAGCTACCAAACTGTACATCAAAACACAACACCAATAGAAAACCAACAAACAAACCAACTCACCCATCCAACCAAACATCTATCTGCCGATTAGCCAACCAGCCAAAAAACAACCAGCCAATCCAAAACTAGCCACCCGGAAAAAATCGATACTATAGTTACAAAAAAAGATGGGGCAAATATGGAAACATACGTGAACAAACTTCACGAGGGCTCCACATACACAGCTGCTGTTCAATACAATGTCCTAGAAAAAGACGATGATCCTGCATCACTTACAATATGGGTGCCCATGTTCCAATCATCTATGCCAGCAGATCTACTCATAAAAGAACTAGCCAATGTCAATATACTAGTGAAACAAATATCCACACCCAAGGGACCCTCATTAAGAGTCATGATAAACTCAAGAAGTGCAGTGCTAGCACAAATGCCCAGCAAATTTACCATATGTGCCAATGTGTCCTTGGATGAAAGAAGCAAGCTGGCATATGATGTAACCACACCCTGTGAAATTAAGGCATGCAGTCTAACATGCCTAAAATCAAAAAATATGTTAACTACAGTTAAAGATCTCACTATGAAAACACTCAACCCAACACATGACATCATTGCTTTATGTGAATTTGAAAATATAGTAACATCAAAAAAAGTCATAATACCAACATACCTAAGATCTATCAGCGTCAGAAATAAAGATCTGAACACACTTGAAAATATAACAACCACTGAATTCAAAAATGCCATTACAAATGCAAAAATCATCCCTTACTCAGGATTACTGTTAGTCATCACAGTGACTGACAACAAAGGAGCATTCAAATATATAAAGCCACAAAGTCAATTCATAGTAGATCTTGGAGCTTACCTTGAAAAAGAAAGTATATATTATGTTACAACAAATTGGAAGCACACAGCTACACGATTTGCAATCAAACCCATGGAAGATTAACCTTTTTCCTCTACATCAATGAGTAGATTCACACAAACTTTCTAACTACATTCTTCACTTCACAATCATAATCACCAACCCTCTGTGGTTCAATCAATCAAACAAAACTCATCAGGAGTTCCAGATCATCCCAAGTCATTATTCATCAGATCCAGTACTCAAATAAGTTAATAAAAAATCCACATGGGGCAAATAATCATTGAGGGAAATCCAACTAATCACAACATCTGTCAACATAGACAAGTCAACACGCTAGATAAAATCAACCAATGGAAAATACATCCATAACTATAGAATTCTCAAGCAAATTCTGGCCTTACTTTACACTAATACACATGATAACAACAATAATCTCTTTGATAATCATAATCTCCATCATGATTGCAATACTAAACAAACTCTGCGAATATAATGTATTCCATAACAAAACCTTTGAGCTACCAAGAGCTCGAGTCAATACATAGCATTCACCAATCTGATAGCTCAAAACAGTAACCTTGCATTTGTAAGTGAACTACCCTCACCTCTTCACAAAACCACATCAACATCTCACCATGCAAGCCATCATCTATACCATAAAGTAGTTAATTAAAAATAGTCATAACAATGAACTAGGATATTAAGACCAAAAACAACGCTGGGGCAAATGCAAACATGTCCAAAACCAAGGACCAACGCACCGCCAAGACACTAGAAAGGACCTGGGACACTCTCAATCATCTATTATTCATATCATCGTGCTTATACAAGTTAAATCTTAAATCTATAGCACAAATCACATTATCTATTTTGGCAATGATAATCTCAACCTCACTTATAATTGCAGCCATCATATTCATAGCTTCAGCAAACCACAAAGTCACACTAACAACTGCAATCATACAAGATGCAACGAACCAGATCAAGAACACAACCCCAACATACCTCATCCAGAATCCCCAGCTTGGAATCAGCTTCTCCAATCTGTCCGGAACTACATCACAATCCACCACCATACTAGCTTCAACAACACCAAGTGCTGAGTCAACCCCACAATCTACAACAGTCAAGATCAAAAACACAACAACAACCCAAATACTACCTAGCAAATCCACCACAAAACAACGCCAAAATAAACCACAAAACAAACCCAACAATGATTTTCACTTTGAAGTGTTCAATTTTGTACCCTGCAGCATATGCAGCAACAATCCAACCTGCTGGGCCATCTGCAAGAGAGTACCAAACAAAAAACCTGGAAAGAAAACCACCACCAAGCCCACAAAAAAACCAACCATCAAGACAACCAAAAAAGATCCCAAACCTCAAACCACAAAACCAAAGGAAGTACTCACCACCAAGCCTACAGAAAAGCCAACCATCGACACCACCAAAACAAACATCAGAACTACACTGCTCACCTCCAACACCACAGGAAATCCAGAACACACAAGTCAAGAGGAAACCCTCCACTCAACCACCTCCAAAGGCAATCTAAGCCCATCACAAGTCTATACAACATCCGAGTACCTATCACAATCTCCATCTTCATCCAACACAACAAAATGATAGTCATTAAAAAGCGTATTGTTGCAAAAAGCCATGACCAAATCAAACAGAATCAAAATCAACTCTGGGGCAAATAACAATGGAGTTGCCAATCCTCAAAACAAATGCTATTATCACAATCCTTGCTGCAGTCACACTCTGTTTCGCTTCCAGTCAAAACATCACTGAAGAATTTTATCAATCAACATGCAGCGCAGTTAGCAAAGGCTATCTTAGTGCTCTAAGAACTGGTTGGTATACTAGTGTTATAACTATAGAATTAAGTAATATCAAGGAAAATAAGTGTAATGGTACAGACGCTAAGGTAAAATTAATAAAACAAGAATTAGATAAATATAAAAATGCTGTAACAGAATTGCAGTTGCTCATGCAAAGCACACCAGCAGCCAACAGTCGAGCCAGAAGAGAACTACCAAGATTTATGAATTATACACTCAACAATACCAAAAACACCAATGTAACATTAAGCAAGAAAAGGAAAAGAAGATTTCTTGGATTTTTGTTAGGTGTTGGATCTGCAATCGCCAGTGGCATTGCCGTATCTAAGGTCCTGCACCTAGAAGGGGAAGTGAACAAAATCAAAAGTGCTCTATTATCCACAAACAAGGCTGTAGTCAGCTTATCTAATGGAGTCAGTGTCTTAACCAGCAAAGTGTTAGACCTCAAAAACTATATAGATAAACAGTTGTTACCTATTGTTAACAAGCAAAGCTGCAGCATATCAAACATTGAAACTGTGATAGAGTTCCAACAAAAGAACAACAGACTACTAGAGATTACCAGAGAATTTAGTGTTAATGCAGGTGTAACTACACCTGTAAGCACTTATATGTTAACTAATAGTGAGTTATTATCATTAATCAATGATATGCCTATAACAAATGATCAGAAAAAGTTAATGTCCAGCAATGTTCAAATAGTTAGACAGCAAAGTTACTCTATCATGTCAATAATAAAAGAGGAAGTCTTAGCATATGTAGTACAATTACCACTATATGGTGTAATAGATACTCCTTGTTGGAAACTACACACATCCCCTCTATGTACAACCAACACAAAGGAAGGATCCAACATCTGCTTAACAAGAACCGACAGAGGATGGTACTGTGACAATGCAGGATCAGTATCCTTTTTCCCACAAGCTGAAACATGTAAAGTTCAATCGAATCGGGTATTTTGTGACACAATGAACAGTTTAACATTACCAAGTGAGGTAAATCTCTGCAATATTGACATATTCAACCCCAAATATGATTGCAAAATTATGACTTCAAAAACAGATGTAAGCAGCTCCGTTATCACATCTCTAGGAGCCATTGTGTCATGCTATGGCAAAACCAAATGTACAGCATCCAATAAAAATCGTGGGATCATAAAGACATTCTCTAACGGGTGTGATTATGTATCAAATAAGGGGGTGGATACTGTGTCTGTAGGTAATACATTATATTATGTAAATAAGCAAGAAGGCAAAAGTCTCTATGTAAAAGGTGAACCAATAATAAATTTCTATGATCCATTAGTGTTCCCCTCTGATGAATTTGATGCATCAATATCTCAAGTCAATGAGAAAATTAATCAGAGTCTAGCATTTATCCGTAAATCAGATGAATTATTACATAATGTAAATGCTGGTAAATCCACCACAAATATCATGATAACTACTATAATTATAGTAATTATAGTAATATTGTTAGCATTAATTGCAGTTGGACTGCTTCTATACTGCAAGGCCAGAAGCACACCAGTCACACTAAGTAAGGATCAACTGAGTGGTATAAATAATATTGCATTTAGTAACTGAATAAAAATAGCACCTAATCATATTCTTACAATGGTTCACTATTTGACCATAGATAACCCATCTATCATTGGATTATCCTAAAATTTGAACTTCATCACAACTTTCATCTATAAACCATCTCACTTACACTATTTAAGTAGATTCCTATTTTATAGTTATATAAAACAATTGAATACCAAATTAACTTACTATTTGTAAAAATGAGAACTGGGGCAAATATGTCACGAAGGAATCCTTGCAAATTCGAAATTCGAGGTCATTGCTTGAATGGTAAAAGGTGTCATTTTAGTCATAATTATTTTGAATGGCCACCCCATGCACTACTTGTAAGACAAAACTTTATGTTAAACAGAATACTTAAGTCTATGGATAAAAGCATAGATACTTTGTCAGAAATAAGTGGAGCTGCAGAGTTGGACAGAACAGAAGAGTATGCCCTCGGTGTAGTTGGAGTGCTAGAGAGTTATATAGGATCAATAAATAATATAACTAAACAATCAGCATGTGTTGCCATGAGCAAACTCCTCACTGAACTCAACAGCGATGACATCAAAAAACTAAGGGATAATGAAGAGCCAAACTCACCCAAAGTAAGAGTGTACAATACTGTCATATCATATATTGAAAGCAACAGGAAGAACAATAAACAAACTATCCATCTGTTAAAAAGATTGCCAGCAGACGTATTGAAGAAAACCATCAAAAACACATTGGATATCCACAAGAGCATAACCATCAATAACCCAAAAGAATCAACTGTTAGTGATACGAATGACCATGCCAAAAATAATGATACTACCTGACAAATATCCTTGTAGTATAAATTCCATACTAATAACAAGTAATTGTAGAGTCACTATGTATAATCAAAAAAACACACTATATATCAATCAAAACAACCAAAATAACCATATATACCCACCGGATCAACCATTCAATGAAATCCATTGGACCTCTCAAGACTTGATTGATGCAACTCAAAATTTTCTACAACATCTAGGTATTACTGATGATATATACACAATATATATATTAGTGTCATAATACTCAATCCTAATACTTACCACATCATCAAATTATTAACTCAAACAATTCAAGCTATGGGACAAAATGGATCCCATTATTAGTGGAAATTCTGCTAATGTTTATCTAACTGATAGTTATTTAAAAGGTGTTATTTCTTTCTCAGAATGTAACGCCTTAGGTAGTTACATATTCAATGGTCCTTATCTCAAAAATGATTATACCAACTTAATTAGTAGACAAAATCCATTAATAGAACACATAAATCTAAAGAAACTAAATATAACACAGTCCTTAATATCTAAGTATCATAAAGGTGAAATAAAAATAGAAGAACCTACTTACTTTCAGTCATTACTTATGACATACAAGAGTATGACCTCGTCAGAACAGACTACTACTACTAATTTACTTAAAAAGATAATAAGAAGAGCTATAGAAATCAGTGATGTTAAAGTCTATGCTATATTGAATAAACTGGGGCTCAAAGAAAAAGACAAGATTAAATCCAATAATGGACAAGATGAAGACAACTCAGTTATTACTACCATAATCAAAGATGATATACTTTTAGCTGTCAAGGATAATCAATCTCATCTTAAAGCAGACAAAAATCAATCCACAAAACAAAAAGATACAATCAAAACAACACTTTTGAAGAAATTAATGTGTTCGATGCAACATCCTCCATCATGGTTAATACATTGGTTTAACTTATACACAAAATTAAACAGCATATTAACACAGTATCGATCTAGTGAGGTAAAAAATCATGGTTTTATATTGATAGATAATCATACTCTTAGTGGATTCCAATTTATTTTGAATCAATATGGTTGTATAGTTTATCATAAGGAACTCAAAAGAATTACTGTGACAACTTATAATCAATTCTTGACATGGAAAGATATTAGCCTTAGTAGATTAAATGTTTGTTTGATTACATGGATTAGTAACTGTTTGAACACATTAAACAAAAGCTTAGGCTTAAGATGTGGATTCAATAATGTTATCTTGACACAATTATTCCTTTATGGAGATTGTATACTAAAACTATTCCACAATGAGGGGTTCTACATAATAAAAGAGGTAGAGGGGTTTATTATGTCTCTAATTTTAAATATAACAGAAGAAGATCAATTCAGAAAACGGTTTTATAATAGTATGCTCAACAACATCACAGATGCCGCTAATAAAGCTCAGAAAAATCTGCTATCAAGAGTATGTCATACATTATTAGATAAGACAATATCAGATAATATAATAAATGGCAGATGGATAATTCTATTGAGTAAGTTCCTTAAATTAATTAAGCTTGCAGGTGACAATAACCTCAACAATTTGAGTGAATTATATTTTTTGTTCAGAATATTTGGACACCCAATGGTAGATGAAAGACAAGCCATGGATGCTGTTAAAGTTAATTGCAACGAGACCAAATTTTACTTGTTAAGTAGTTTGAGTATGTTAAGAGGAGCTTTTATATATAGAATTATAAAAGGGTTTGTAAATAATTACAACAGATGGCCTACTTTAAGAAATGCCATTGTTTTACCCTTAAGATGGTTAACTTACTATAAACTAAACACTTATCCTTCCTTGTTGGAACTTACAGAAAGAGATTTGATTGTTCTATCAGGACTACGTTTCTATCGAGAGTTTCGGTTGCCTAAAAAAGTGGATCTTGAAATGATCATAAATGATAAGGCTATATCACCTCCTAAAAATTTAATATGGACTAGTTTCCCTAGAAATTATATGCCGTCACACATACAAAATTATATAGAACATGAAAAATTAAAATTCTCTGATAGTGATAAATCAAGAAGAGTATTAGAGTATTATTTAAGAGATAACAAATTCAATGAATGTGATTTATACAACTGTGTAGTTAATCAAAGTTATCTTAACAACCCGAATCATGTGGTATCATTGACAGGCAAAGAAAGAGAACTCAGTGTAGGTAGAATGTTTGCAATGCAACCAGGAATGTTCAGACAAGTTCAAATATTAGCAGAGAAAATGATAGCTGAAAACATATTACAATTTTTCCCTGAAAGTCTTACAAGATATGGTGATCTAGAACTACAGAAAATATTAGAATTGAAAGCAGGAATAAGTAACAAATCAAATCGTTACAATGATAATTACAACAATTACATTAGTAAGTGCTCTATCATCACAGATCTCAGCAAATTCAATCAAGCATTTCGGTATGAAACATCATGTATTTGTAGCGATGTACTGGATGAACTGCATGGTGTACAATCTCTATTTTCCTGGTTACATTTAACTATTCCTCATGTCACAATAATATGCACATATAGGCATGCACCCCCCTATATAAAGGATCATATTGTAGATCTTAACAATGTAGATGAGCAAAGTGGATTATATAGATATCATATGGGTGGTATCGAAGGGTGGTGTCAAAAACTATGGACCATAGAAGCTATATCACTATTAGATCTGATATCTCTCAAAGGGAAATTCTCAATTACTGCTTTAATTAATGGTGACAATCAATCAATAGATATAAGTAAACCAGTCAGACTCATGGAAGGTCAAACTCATGCTCAAGCAGATTATTTGCTAGCATTAAATAGTCTTAAATTACTGTATAAAGAGTATGCAGGAATAGGCCACAAATTAAAAGGAACTGAGACTTATATATCGAGAGATATGCAATTTATGAGTAAAACGATCCAACATAACGGTGTATATTACCCAGCTAGTATAAAGAAAGTCCTGAGAGTGGGACCATGGATAAACACTATACTTGATGACTTCAAAGTGAGTCTAGAATCTATAGGTAGTTTGACACAAGAATTAGAATATAGAGGTGAAAGTCTATTATGCAGTTTAATATTTAGAAATGTATGGTTATATAATCAAATTGCATTACAACTTAAAAATCATGCATTATGTAACAACAAATTATATTTGGACATATTAAAAGTTCTAAAACACTTAAAAACCTTTTTTAATCTTGATAACATTGATACAGCATTAACATTGTATATGAATTTGCCCATGTTATTTGGTGGTGGTGATCCCAACTTGTTATATCGAAGTTTCTATAGAAGAACTCCTGATTTCCTCACAGAGGCTATAGTTCACTCTGTGTTCATACTTAGTTATTATACAAACCATGATTTAAAAGATAAACTTCAAGATCTGTCAGATGATAGATTGAATAAGTTCTTAACATGCATAATCACGTTTGACAAAAACCCCAATGCTGAATTCGTTACATTGATGAGAGATCCTCAAGCTTTAGGATCTGAGAGGCAAGCTAAAATTACTAGCGAAATCAATAGACTGGCAGTTACCGAGGTTTTGAGCACAGCTCCAAACAAAATATTCTCCAAAAGTGCACAACACTATACCACTACAGAGATAGATCTTAATGATATTATGCAAAATATAGAACCTACATATCCTCACGGGCTAAGAGTTGTTTATGAAAGTTTACCCTTTTATAAAGCAGAGAAAATAGTAAATCTTATATCCGGTACAAAATCTATAACTAACATACTGGAAAAGACTTCTGCCATAGACTTAACAGATATTGATAGAGCCACTGAGATGATGAGGAAAAACATAACTTTGCTTATAAGGATATTACCATTAGATTGTAACAGAGATAAAAGAGAAATATTGAGTATGGAAAACCTAAGTATTACTGAATTAAGCAAATACGTTAGAGAAAGATCTTGGTCTTTATCCAATATAGTTGGTGTTACATCACCCAGTATCATGTATACAATGGACATAAAATATACAACAAGCACTATAGCTAGTGGCATAATCATAGAGAAATATAATGTCAACAGTTTAACACGTGGTGAGAGAGGACCCACTAAACCATGGGTTGGTTCATCTACACAAGAGAAAAAGACAATGCCAGTTTATAATAGACAAGTTTTAACCAAAAAACAGAGAGATCAAATAGATCTATTAGCAAAATTGGATTGGGTGTATGCATCTATAGATAACAAGGATGAATTTATGGAGGAACTTAGCATAGGAACTCTTGGGTTAACATATGAGAAGGCCAAAAAATTATTTCCACAATATTTAAGTGTTAACTATTTGCATCGTCTTACAGTCAGTAGTAGACCATGTGAATTCCCTGCATCTATACCAGCTTATAGAACTACAAATTATCACTTTGATACTAGCCCTATTAATCGCATATTAACAGAAAAGTATGGTGATGAAGATATTGATATAGTATTCCAAAACTGTATAAGCTTTGGCCTTAGCTTAATGTCAGTAGTAGAACAATTTACTAATGTATGTCCTAACAGAATTATTCTCATACCCAAGCTTAATGAGATACATTTGATGAAACCTCCCATATTCACAGGTGATGTTGATATTCACAAGTTAAAACAAGTGATACAAAAACAACATATGTTTTTACCAGACAAAATAAGTTTGACTCAATATGTGGAATTATTTTTAAGTAATAAAACACTCAAATCTGGATCTAATGTTAATTCTAATTTAATATTGGCGCATAAGATATCTGACTATTTTCATAATACTTACATTTTAAGTACTAATTTAGCTGGACATTGGATTCTTATTATACAACTTATGAAAGATTCTAAGGGTATTTTTGAAAAAGATTGGGGAGAGGGATATATAACTGATCATATGTTCATTAATTTGAAAGTTTTCTTCAATGCTTATAAGACATATCTCTTGTGTTTTCATAAAGGTTACGGCAGAGCAAAGCTGGAGTGTGATATGAATACTTCAGATCTCCTATGTGTATTGGAATTAATAGACAGTAGTTATTGGAAGTCTATGTCTAAGGTGTTTTTAGAACAAAAAGTTATCAAATACATTCTTAGCCAGGATGCAAGTTTACATAGAGTAAAAGGATGTCATAGCTTCAAACTATGGTTTCTTAAACGTCTTAATGTAGCAGAATTCACAGTTTGCCCTTGGGTTGTTAACATAGATTATCATCCAACACATATGAAAGCAATATTAACTTATATTGATCTTGTTAGAATGGGATTAATAAATATAGATAGAATATACATTAAAAATAAACACAAGTTCAATGATGAATTTTATACTTCTAATCTTTTTTACATTAATTATAACTTCTCAGATAATACTCATCTATTAACTAAACATATAAGGATTGCTAATTCTGAATTAGAAAGTAATTACAACAAATTATATCATCCTACACCAGAAACCCTAGAAAATATACTAACCAATCCGGTTAAAAGTAATGATAAAAAGACACTGAGTGACTATTGTATAGGTAAAAATGTTGACTCAATAATGTTACCATCGTTATCTAATAAGAAGCTTATTAAATCGTCTACAATGATTAGAACCAATTACAGCAGACAAGATTTGTATAATTTATTTCCTACGGTTGTGATTGATAAAATTATAGATCATTCAGGTAATACAGCCAAATCTAACCAACTTTACACTACTACTTCTCATCAAATATCCTTAGTGCACAATAGCACATCACTTTATTGCATGCTTCCTTGGCATCATATTAATAGATTCAATTTTGTATTTAGTTCTACAGGTTGTAAAATTAGTATAGAGTATATTTTAAAAGATCTTAAAATTAAGGATCCTAATTGTATAGCATTCATAGGTGAAGGAGCAGGGAATTTATTATTGCGTACAGTAGTGGAACTTCATCCTGATATAAGATATATTTACAGAAGTCTGAAAGATTGCAATGATCATAGTTTACCAATTGAGTTTTTAAGGCTGTACAATGGGCATATCAACATTGATTATGGTGAAAATTTGACCATTCCTGCTACAGATGCAACCAACAACATTCATTGGTCTTATTTACATATAAAGTTTGCTGAACCTATCAGTCTTTTTGTCTGTGATGCTGAATTGCCTGTAACAGTCAACTGGAGTAAGATTATAATAGAGTGGAGCAAGCATGTAAGAAAATGCAAGTACTGTTCTTCAGTTAATAAATGTACATTAATAGTAAAATATCATGCTCAAGATGATATCGATTTCAAATTAGACAACATAACTATATTAAAAACTTATGTATGCTTAGGCAGTAAGTTAAAGGGATCTGAAGTTTACTTAGTCCTTACAATAGGTCCTGCAAATGTGTTCCCAGTATTTAATGTAGTACAAAATGCTAAATTGATACTATCAAGAACCAAAAATTTCATCATGCCTAAAAAAGCTGATAAAGAGTCTATTGATGCAAATATTAAGAGTTTGATACCCTTTCTTTGTTACCCTATAACAAAAAAAGGAATTAATACTGCATTGTCTAAATTAAAGAGTGTTGTTAGTGGAGATATACTATCATATTCTATAGCTGGACGTAATGAAGTTTTCAGCAATAAACTTATAAATCATAAGCATATGAACATCCTAAAGTGGTTCAATCATGTTTTAAATTTCAGATCAACAGAATTAAACTATAATCATTTATATATGGTAGAATCTACTTATCCTCATCTAAGTGAATTGTTAAACAGCTTGACAACCAATGAACTTAAANNNNNNNNNNNNNNNNNNNNNNNNNNNNNNNNNNNNNNNNNNNNNNNNNNNNNNNNNNNNNNNNNNNNNNNNNNNNNNNNNNNNNNNNNNNNNNNNNNNNNNNNNNNNNNNNNNNNNNNNNNNNNNNNNNNNNNNNNNNNNNNNNNNNNNNNNNNNNNNNNNNNNNNNNNNNNNNNNNNNNNNNNNNNNNNNNNNNNNNNNNNNNNNNNNNNNNNNNNNNNNNNNNNNNNNNNNNNNNNNNNNNNNNNNNNNNNNNNNNNNNNNNNNNNNN
>hRSV/A/Germany/NRW-HHU-16/2011
NNNNNNNNNNNNNNNNNNNNNNNNNNNNNNNNNNNNNNNNNNNNNNNNNNNNNNNNNNNNNNNNNNNNNNNNNNNNNNNNNNNNNNNNNNNNNNNNNNNNNNNNNNNNNNNNNNNNNNNNNNNNNNNNNNNNNNNNNNNNNNNNNNNNNNNNNNNNNNNNNNNNNNNNNNNNNNNNNNNNNNNNNNNNNNNNNCAAATTAATGCAGTTAACTAATGCTTTGGCTAAGGCAGTTATACATACAATCAAATTGAATGGCATTGTATTTGTGCATGTTATTACAAGTAGTGATATTTGCCCTAATAATAATATTGTAGTGAAATCCAATTTCACAACAATGCCAGTATTACAAAATGGAGGTTATATATGGGAAATGATGGAATTAACACACTGCTCTCAACCTAATGGCCTAATAGATGACAATTGTGAAATTAAATTCTCCAAAAAACTAAGTGATTCAACAATGACCAATTATATGAATCAATTATCTGAATTACTTGGATTTGACCTCAATCCATAAATCATAATAAATATCAACTAGCAAATCAATGTCACTAACACCATTAGTTAATATAAAACTTGACAGAAGATAAAAATGGGGCAAATAAATCAATTCAACCGACCCAACCATGGACACAACACACAATGATACTACACCACAAAGACTGATGATCACAGACATGAGACCATTATCACTTGAGACTATAATAACATCTCTAACCAGAGATATCATAACACATAAATTTATATACTTGATAAATCATGAATGCATAGTGAGAAAACTTGATGAAAGACAGGCCACATTTACATTTCTGGTCAACTATGAAATGAAACTATTGCACAAAGTGGGAAGCACTAAATATAAAAAATATACTGAATACAACACAAAATATGGCACTTTTCCTATGCCAATATTTATCAATCATGATGGGTTCTTAGAATGCATTGGCATTAAGCCTACCAAGCACACACCCATAATATACAAGTATGATCTCAATCCATGAATATCAAAACAAGATTCAAACAATCCGAAATAACAACTTTATGCATAATCACACTCCATAGTCCAAATGGAGCCTGAAAATTATAGTTATTTAAAATTAAGGAGAGACATAAGATGAAAGATGGGGCAAATACAAAAATGGCTCTTAGCAAAGTCAAGTTGAATGATACACTTAACAAAGATCAACTTCTATCATCCAGCAAATATACCATCCAACGGAGCACAGGAGACAGCATTGACACTCCTAATTATGATGTGCAGAAACACATTAATAAGTTATGTGGCATGTTATTAATCACAGAAGATGCTAATCATAAATTCACTGGGTTAATAGGTATGTTATATGCTATGTCTAGATTAGGAAGAGAAGACACCATAAAAATACTCAAAGATGCGGGATATCATGTTAAGGCAAATGGAGTGGATGTAACAACACATCGTCAAGACATTAATGGGAAAGAAATGAAATTTGATGTGTTAACATTAGCAAGCTTAACAACTGAAATTCAAATCAACATTGAGATAGAATCTAGAAAATCCTACAAAAAAATGCTAAAAGAAATGGGAGAGGTGGCTCCAGAATACAGGCATGACTCTCCTGATTGTGGGATGATAATATTATGTATAGCAGCATTAGTAATAACCAAATTAGCAGCAGGAGATAGATCTGGTCTTACAGCTGTGATTAGGAGAGCTAATAATGTCCTAAAAAATGAAATGAAACGTTATAAAGGTTTATTACCCAAGGATATAGCCAACAGCTTCTATGAAGTGTTTGAAAAATATCCTCACTTTATAGATGTTTTTGTTCATTTTGGTATAGCACAATCTTCTACCAGAGGTGGCAGTAGAGTTGAAGGGATTTTTGCAGGATTGTTTATGAATGCCTATGGTGCAGGGCAAGTGATGTTACGGTGGGGGGTCTTAGCAAAATCAGTTAAAAACATTATGTTAGGACACGCTAGTGTACAAGCAGAAATGGAACAAGTTGTGGAGGTGTATGAGTATGCTCAGAAATTGGGTGGAGAAGCAGGATTCTACCATATATTGAACAACCCAAAAGCATCACTATTATCTTTGACTCAATTTCCTCACTTCTCTAGTGTAGTATTGGGCAATGCTGCTGGCCTAGGCATAATGGGAGAATACAGAGGTACACCAAGGAATCAAGATTTATATGATGCTGCAAAAGCATATGCTGAACAACTCAAAGAAAATGGTGTGATTAACTACAGTGTATTAGACTTGACAGCAGAAGAACTAGAGGCTATCAAACATCAGCTTAATCCAAAAGATAATGATGTAGAGCTTTGAGTTAATAAAAAAAGTGGGGCAAATAAATCATCATGGAAAAGTTTGCTCCTGAATTCCATGGAGAAGATGCAAACAACAGAGCCACCAAATTCCTAGAATCAATAAAGGGCAAATTCACATCAACCAAAGATCCCAAGAAAAAAGATAGTATCATATCTGTCAACTCAATAGATATAGAAGTAACCAAAGAAAGCCCTATAACATCAAATTCAACCATTATAAACCCAATAAATGAGACAGATGATACTGTAGGGAACAAGCCCAATTATCAAAGAAAGCCTCTAGTAAGTTTCAAAGAAGACCCTACGCCAAGTGATAATCCTTTTTCAAAACTATACAAAGAAACCATAGAAACATTTGATAACAATGAAGAAGAATCTAGCTATTCATATGAAGAAATAAATGATCAGACAAACGATAATATAACAGCAAGATTAGATAGGATTGATGAGAAATTAAGTGAAATACTAGGAATGCTTCACACATTAGTAGTAGCGAGTGCAGGACCGACATCTGCTCGGGATGGTATAAGAGATGCCATGGTTGGTTTAAGAGAAGAAATGATAGAAAAAATCAGAACTGAAGCATTAATGACCAACGACAGACTAGAAGCTATGGCAAGACTCAGGAATGAAGAAAGTGAAAAGATGGCAAAAGACACATCAGATGAAGTGTCTCTCAATCCAACATCAGAGAAACTGAACAACCTGTTGGAAGGGAATGATAGTGACAATGATCTATCACTTGAAGATTTCTGATTAGCTACCAAACTGTACATCAAAACACAACACTAATAGAAAACCAACAAACAAACCAACTCACCCATCCAACCAAACATCTATCTGCCGACTAGCCAACCAGCCAAAAAACAACCAGCCAATCTAAAACTAGCCACCCGGAAAAAATCGATACTATAGTTACAAAAAAAGATGGGGCAAATATGGAAACATACGTGAACAAACTTCACGAGGGCTCCACATACACAGCTGCTGTTCAATACAATGTCCTAGAAAAAGACGATGATCCTGCATCACTTACAATATGGGTGCCCATGTTCCAATCATCCATGCCAGCAGATCTACTCATAAAAGAACTGGCCAATGTCAATATACTAGTGAAACAAATATCCACACCCAAAGGACCCTCATTAAGAGTCATGATAAACTCAAGAAGTGCAGTGCTAGCACAAATGCCCAGCAAATTTACCATATGTGCCAATGTGTCCTTGGATGAAAGAAGCAAGCTGGCATATGATGTAACCACACCCTGTGAAATTAAGGCATGCAGTCTAACATGCCTAAAATCAAAAAATATGTTAACTACAGTTAAAGATCTCACTATGAAAACACTCAACCCAACACATGACATCATTGCTTTATGTGAATTTGAAAATATAGTAACATCAAAAAAAGTCATAATACCAACATACCTAAGATCTATCAGCGTCAGAAATAAAGATCTGAACACACTTGAAAATATAACAACCACTGAATTCAAAAATGCCATTACAAATGCAAAAATCATCCCTTACTCAGGATTACTGTTAGTCATCACAGTGACTGACAACAAAGGAGCATTCAAATACATAAAGCCACAAAGTCAATTCATAGTAGATCTTGGAGCTTACCTAGAAAAAGAAAGTATATATTATGTTACAACAAATTGGAAGCACACAGCTACACGATTTGCAATCAAACCCATAGAAGATTAACCTTTTTCCTCTACATCAATGAGTAGATTCATACAAACTTTCTAACTACATTCTTCACTTCACAATCATAATCACCAACCCTCTGTGGTTCAATCAATCAAACAAAACTCATCAGGAGTTCCAGATCATCCCAAGTCATTGTTCATCAGATCCAGTACTCAAATAAGTTAATAAAAAATCCACATGGGGCAAATAATCATTGAGGGAAATCCAACTAATCACAACATCTGTCAACATAGACAAGTCAACAAGCTAGATAAAATCAACCAATGGAAAATACATCCATAACTATAGAATTCTCAAGCAAATTCTGGCCTTACTTTACACTAATACACATGATAACAACAATAATCTCTTTGATAATCATAATCTCCATCATGATTGCAATACTAAACAAACTCTGCGAATATAATGTATTCCATAACAAAACCTTTGAGCTACCAAGAGCTCGAGTCAATACATAGCATTCACCAATCTGATAGCTCAAAACAGTAACCTTGCATTTGTAAGTGAACTACCCTCACCTCTTCACAAAGCCACATCAATATCTCACCATGCAAGCCATCATCTATACCATAAAGTAGTTAATTAAAAATAGTCATAACAATGAACTAGGATATTAAGACCAAAAACAACGCTGGGGCAAATGCAAACATGTCCAAAACCAAGGACCAACGCACCGCCAAGACACTAGAAAGGACCTGGGACACTCTCAATCATCTATTATTCATATCATCGTGCTTATACAAGTTAAATCTTAAATCTATAGCACAAATCACATTATCTATTTTGGCAATGATAATCTCAACCTCACTTATAATTGCAGCCATCATATTCATAGCCTCGGCAAACCACAAAGTCACACTAACAACTGCAATCACACAAGATGCAACGAACCAGATCAAGAACACAACCCCAACATACCTCACCCAGAATCCCCAGCTTGGAATCAGCCTCTCCAATCTGTCCGGAACTACATCACAATCCACCACCATACTAGCTTCAACAACACCGAGTGCTGAGTCAACCCCACAATCCACAACAGTCAAGATCAAAAACACAACAACAACCCACATACAATCTAGCAAACCCACTACAAAACAACGCCAAAATAAACCACAAAACAAACCCAACAATGATTTTCACTTTGAAGTGTTCAATTTTGTACCCTGCAGCATATGCAGCAACAATCCAACCTGCTGGGCCATCTGCAAGAGAATACCAAACAAAAAACCTGGAAAGAAAACCACCACCAAGCCCACAAAAAAACCAACCATCAAGACAACCAAAAAAGATCCCAAACCTCAAACCACAAAACCAAAGGAAGTACTCACCACCAAGCCCACAGAAAAGCCAACCATCGACACCACCAAAACAAACATCAGAACTACACTGCTCACCTCCAACACCACAGGAAATCCAGAACACACAAGTCAAGAGGAAACCCTCCACTCAACCACCTCCGAAGGCAATCTAAGCCCATCACAAGTCTATACAACATCCGAGTACCTATCACAATCTCCATCTTCATCCAACACAACAAAATGATAGTCATTAAAAAGCGTATTGTTGCAAAAAGCCATAACCAAATCAAACAGAATCAAAATCAACTCTGGGGCAAATAACAATGGAGTTGCCAATCCTCAAAACAAATGCTATTACCACAATCCTTGCTGCAGTCACACTCTGTTTCGCTTCCAGTCAAAACATCACTGAAGAATTTTATCAATCAACATGCAGTGCAGTTAGCAAAGGCTATCTTAGTGCTCTAAGAACTGGTTGGTATACTAGTGTTATAACTATAGAATTAAGTAATATCAAGGAAAATAAGTGTAATGGTACAGACGCTAAGGTAAAATTAATAAAACAAGAATTAGATAAATATAAAAATGCTGTAACAGAATTGCAGCTGCTCATGCAAAGCACACCAGCAGCCAACAGTCGAGCCAGAAGAGAACTACCAAGATTTATGAATTATACACTCAATAATACCAAGAACACCAATGTAACATTAAGCAAGAAAAGGAAAAGAAGATTTCTTGGATTTTTGTTAGGTGTTGGATCTGCAATCGCCAGTGGCATTGCCGTATCCAAGGTCCTGCACCTAGAAGGGGAAGTGAACAAAATCAAAAGTGCTCTACTATCCACAAACAAGGCTGTAGTCAGCTTATCTAATGGAGTCAGTGTCTTAACCAGCAAAGTATTAGACCTCAAAAACTATATAGATAAACAGTTGTTACCTATTGTTAACAAGCAAAGCTGCAGCATATCAAACATTGAAACTGTGATAGAGTTCCAACAAAAGAACAACAGACTACTAGAGATTACCAGAGAATTTAGTGTTAATGCAGGTGTAACTACACCTGTAAGCACTTATATGTTAACTAATAGTGAGTTATTATCATTAATCAATGATATGCCTATAACAAATGATCAGAAAAAGTTAATGTCCAGCAATGTTCAAATAGTTAGACAGCAAAGTTACTCTATCATGTCAATAATAAAAGAGGAAGTCTTAGCATATGTAGTACAATTACCACTATATGGTGTAATAGATACTCCTTGTTGGAAACTACACACATCCCCTCTATGTACAACCAACACAAAGGAAGGATCCAACATCTGCTTAACAAGAACCGACAGAGGATGGTACTGTGACAATGCAGGATCAGTATCCTTTTTCCCACAAGCTGAAACATGTAAAGTTCAATCGAATCGGGTATTTTGTGACACAATGAACAGTTTAACATTACCAAGTGAGGTAAATCTCTGCAACATTGACATATTCAACCCCAAATATGATTGCAAAATTATGACTTCAAAAACAGATGTAAGCAGCTCCGTTATCACATCTCTAGGAGCCATTGTGTCATGCTATGGCAAAACCAAATGTACAGCATCCAATAAAAATCGTGGGATCATAAAGACATTCTCTAACGGGTGTGATTATGTATCAAATAAGGGGGTGGATACTGTGTCTGTAGGTAATACATTATATTATGTAAATAAGCAAGAAGGCAAAAGTCTCTATGTAAAAGGTGAACCAATAATAAATTTCTATGACCCATTAGTGTTCCCCTCTGATGAATTTGATGCATCAATATCTCAAGTCAATGAGAAAATTAATCAGAGTCTAGCATTTATCCGTAAATCAGATGAATTATTACATAATGTAAATGTTGGTAAATCCACCACAAATATCATGATAACTACTATAATTATAGTAATTATAGTAATATTGTTAGCATTAATTGCAGTTGGACTGCTTCTATACTGCAAGGCCAGAAGCACACCAGTCACATTAAGTAAGGATCAACTGAGTGGTATAAATAATATTGCATTTAGTAACTGAATAAAAATAGCACCTAATCATATTCTTACAATGGTTCACTATTTGACCATAGATAACCCATCTATCATTGGATTATCCTAAAATTTGAACTTCATCACAACTTTCATCTATAAACCATCTCACTTACACTATTTAAGTAGATTCCTATTTTATAGTTATATAAAACAATTGAATACCAAATTAACTTACTATTTGTAAAAATGAGAACTGGGGCAAATATGTCACGAAGGAATCCTTGCAAATTCGAAATTCGAGGTCATTGCTTGAATGGTAAAAGGTGTCATTTTAGTCATAATTATTTTGAATGGCCACCCCATGCACTGCTTGTAAGACAAAACTTTATGTTAAACAGAATACTTAAGTCTATGGATAAAAGCATAGATACTTTGTCAGAAATAAGTGGAGCTGCAGAGCTGGACAGAACAGAAGAGTATGCCCTCGGTGTAGTTGGAGTGCTAGAGAGTTATATAGGATCAATAAATAATATAACTAAACAATCAGCATGTGTTGCCATGAGCAAACTCCTCACTGAACTCAACAGCGATGACATCAAAAAACTAAGGGACCATGAAGAGCCAAACTCACCCAAAGTAAGAGTGTACAATACTGTCATATCATATATTGAAAGCAACAGGAAGAACAATAAACAAACTATCCATCTGTTAAAAAGATTGCCAGCAGACGTATTGAAGAAAACCATCAAAAACACATTGGATATCCACAAGAGCATAACCATCAATAACCCAAAAGAATCAACTGTTAGTGATACGAACGACCATGCCAAAAATAATGATACTACCTGACAAATATCCTTGTAGTATAAATTCCATACTAATAACAAGTAATTGTAGAGTCACTATGTATAATCAAAAAAACACACTATATATCAATCAAAACAACCAAAATAACCATATATACCCACCGGATCAACCATTCAATGAAATCCATTGGACCTCTCAAGACTTGATTGATGCAACTCAAAATTTTCTACAACATCTAGGTATTACTGATGATACATACACAATATATATATTAGTGTCATAATACTCAATCCTAATACTTACCACACCATCAAATTATTAACTCAAACAATTCAAGCTATGGGACAAAATGGATCCCATTATTAGTGGAAATTCTGCTAATGTTTATCTAACTGATAGTTATTTAAAAGGTGTTATTTCTTTCTCAGAATGTAACGCCTTAGGAAGTTACATATTCAATGGTCCTTATCTCAAAAATGATTATACCAACTTAATTAGTAGACAAAATCCATTAATAGAACACATAAATCTAAAGAAACTAAATATAACACAGTCCTTAATATCTAAGTATCATAAAGGTGAAATAAAAATAGAAGAACCTACTTACTTTCAGTCATTACTTATGACATACAAGAGTATGACCTCGTCAGAACAGACTACTACTACTAATTTACTTAAAAAGATAATAAGAAGAGCTATAGAAATCAGTGATGTCAAAGTCTATGCTATATTGAATAAACTGGGGCTCAAAGAAAAAGACAAGATTAAATCCAATAATGGACAAGATGAAGACAACTCAGTTATTACTACCATAATCAAAGATGATATACTTTTAGCTGTCAAGGATAATCAATCTCATCTTAAAGCAGACAAAAATCAATCCACAAAACAAAAAGATACAATCAAAACAACACTTTTGAAGAAATTAATGTGTTCGATGCAACATCCTCCATCATGGTTAATACATTGGTTTAATTTATACACAAAATTAAACAGCATATTAACACAGTATCGATCTAGTGAGGTAAAAAACCATGGTTTTATATTGATAGATAATCATACTCTTAGTGGATTCCAATTTATTTTGAATCAATATGGTTGTATAGTTTATCATAAGGAACTCAAAAGAATTACTGTGACAACTTATAATCAATTCTTGACATGGAAAGATATTAGCCTTAGTAGATTAAATGTTTGTTTGATTACATGGATTAGTAACTGTTTGAACACATTAAACAAAAGCTTAGGCTTAAGATGTGGATTCAACAATGCTATCTTGACACAACTATTCCTTTATGGAGATTGTATACTAAAACTATTCCACAATGAGGGGTTCTACATAATAAAAGAGGTAGAGGGATTTATTATGTCTCTAATTTTAAATATAACAGAAGAAGATCAATTCAGAAAACGGTTTTATAATAGTATGCTCAACAACATCACAGATGCCGCTAATAAAGCTCAGAAAAATCTGCTATCAAGAGTATGTCATACATTATTAGATAAGACAATATCAGATAATATAATAAATGGCAGATGGATAATTCTATTGAGTAAGTTCCTTAAATTAATTAAGCTTGCAGGTGACAATAACCTCAACAATCTGAGTGAATTATATTTTTTGTTCAGAATATTTGGACACCCAATGGTAGATGAAAGACAAGCCATGGATGCTGTTAAAGTTAATTGCAACGAGACCAAATTTTACTTGTTAAGTAGTTTGAGTATGTTAAGAGGAGCTTTTATATATAGAATTATAAAAGGGTTTGTAAATAATTACAACAGATGGCCTACTTTAAGAAATGCCATTGTTTTACCCTTAAGATGGTTAACTTACTATAAACTAAACACTTATCCTTCCTTGTTGGAACTTACAGAAAGAGATTTGATTGTTCTATCAGGACTACGTTTCTATCGAGAGTTTCGGTTGCCTAAAAAAGTGGATCTTGAAATGATCATAAATGATAAGGCTATATCACCTCCTAAAAATTTAATATGGACTAGTTTCCCTAGAAATTATATGCCGTCACACATACAAAATTATATAGAACATGAGAAATTAAAATTCTCTGATAGTGATAAATCAAGAAGAGTATTAGAGTATTATTTAAGAGATAACAAATTCAATGAATGTGATTTATACAACTGTGTAGTTAATCAAAGTTATCTTAACAACCCGAATCATGTGGTATCATTGACAGGCAAAGAAAGAGAACTTAGTGTAGGTAGAATGTTTGCAATGCAACCAGGAATGTTCAGACAAGTTCAAATATTAGCAGAGAAAATGATAGCTGAAAACATATTACAATTTTTCCCTGAAAGTCTTACAAGATATGGTGATCTAGAACTACAGAAAATATTAGAATTGAAAGCAGGAATAAGTAACAAATCAAATCGTTACAACGATAATTACAACAATTACATTAGTAAGTGCTCTATCATAACAGATCTCAGCAAATTCAATCAAGCATTTCGATATGAAACATCATGCATTTGTAGCGATGTACTGGATGAATTGCATGGTGTACAATCTCTATTTTCCTGGTTACATTTAACTATTCCTCATGTCACAATAATATGCACATATAGGCATGCACCCCCTTATATAAAGGATAATATTGTAGATCTTAACAATGTAGATGAGCAAAGTGGATTATATAGATATCATATGGGTGGTATAGAAGGGTGGTGTCAAAAACTATGGACCATAGAAGCTATATCACTATTAGATCTAATATCTCTCAAAGGGAAATTCTCAATTACTGCTTTAATTAATGGTGACAATCAATCAATAGATATAAGTAAACCAGTCAGACTCATGGAAGGTCAAACTCATGCTCAAGCAGATTATTTGCTAGCATTAAATAGTCTTAAATTACTGTATAAAGAGTATGCAGGAATAGGCCACAAATTAAAAGGAACTGAGACTTATATATCGAGAGATATGCAATTTATGAGTAAAACGATCCAACATAACGGTGTATATTACCCAGCTAGTATAAAGAAAGTCCTAAGAGTGGGACCGTGGATAAATACTATACTTGATGACTTCAAAGTGAGTCTAGAATCTATAGGTAGTTTGACACAAGAATTAGAATATAGAGGTGAAAGTCTATTATGCAGTTTAATATTTAGAAATGTATGGTTATATAATCAAATTGCATTACAACTTAAAAATCATGCATTATGTAACAACAAATTATATTTGGACATATTAAAAGTTCTAAAACACTTAAAAGCCTTTTTTAATCTTGATAACATTGATACAGCATTAACATTGTATATGAATTTGCCCATGTTATTTGGTGGTGGTGATCCCAACTTGTTATATCGAAGTTTCTATAGAAGAACTCCTGATTTCCTCACAGAGGCTATAGTTCACTCTGTGTTCATACTTAGTTATTATACAAACCATGATTTAAAAGACAAACTTCAAGATCTGTCAGATGATAGATTGAATAAGTTCTTAACATGCATAATCACGTTTGACAAAAACCCCAATGCTGAATTCGTTACATTGATGAGAGATCCTCAAGCTTTAGGATCTGAGAGGCAAGCTAAAATTACTAGCGAAATCAATAGACTGGCAGTTACCGAGGTTTTGAGCACAGCTCCAAACAAAATATTCTCCAAAAGTGCACAACACTATACCACTACAGAGATAGATCTTAATGATATTATGCAAAATATAGAACCTACATATCCTCACGGGCTAAGAGTTGTTTATGAAAGTTTACCCTTTTATAAAGCAGAGAAAATAGTAAATCTTATATCCGGTACAAAATCTATAACTAACATACTGGAAAAGACTTCTGCCATAGACTTAACAGATATTGATAGAGCCACTGAGATGATGAGGAAAAACATAACTTTACTTATAAGGATATTACCATTAGATTGTAACAGAGATAAAAGAGAAATATTGAGTATGGAAAACCTAAGCATTACTGAATTGAGCAAATACGTTAGAGAAAGATCTTGGTCTTTATCCAATATAGTTGGTGTTACATCACCCAGTATCATGTATACAATGGACATAAAATATACAACAAGCACTATAGCTAGTGGCATAATCATAGAGAAATATAATGTCAACAGTTTAACACGTGGTGAGAGAGGACCCACTAAACCATGGGTTGGTTCATCTACACAAGAGAAAAAGACAATGCCAGTTTATAATAGACAAGTTTTAACCAAAAAACAGAGAGATCAAATAGATCTATTAGCAAAATTGGATTGGGTGTATGCATCTATAGATAACAAGGATGAATTTATGGAGGAACTTAGCATAGGAACTCTTGGGTTAACATATGAGAAGGCCAAAAAATTATTTCCACAATATTTAAGTGTTAACTATTTGCATCGTCTTACAGTCAGTAGTAGACCATGTGAATTCCCTGCATCTATACCAGCCTATAGAACTACAAATTATCACTTTGATACTAGCCCTATTAATCGCATATTAACAGAAAAGTATGGTGATGAAGATATTGATATAGTATTCCAAAACTGTATAAGCTTTGGCCTTAGCTTAATGTCAGTAGTAGAACAATTTACTAATGTATGTCCTAACAGAATTATACTCATACCCAAGCTTAATGAGATACATTTGATGAAACCTCCCATATTCACAGGTGATGTTGATATTCACAAGTTAAAACAAGTGATACAAAAACAACATATGTTTTTACCAGACAAAATAAGTTTGACTCAATATGTGGAATTATTCTTAAGTAATAAAACACTCAAATCTGGATCTAATGTTAATTCTAATTTAATATTGGCGCATAAGATATCTGACTATTTTCATAATACTTACATTTTAAGTACTAATTTAGCTGGACATTGGATTCTTATTATACAACTTATGAAAGATTCTAAGGGTATTTTTGAAAAAGATTGGGGAGAGGGATATATAACTGATCATATGTTCATTAATTTGAAAGTTTTCTTCAATGCTTATAAGACATATCTCTTGTGTTTTCATAAAGGTTACGGCAGAGCAAAGCTGGAGTGTGACATGAATACTTCAGATCTCCTATGTGTATTGGAATTAATAGACAGTAGTTATTGGAAGTCTATGTCTAAGGTGTTTTTAGAACAAAAAGTTATCAAATACATTCTTAGCCAAGATGCAAGTTTACATAGAGTAAAAGGATGTCATAGCTTCAAACTATGGTTTCTTAAACGTCTTAATGTAGCAGAGTTCACAGTTTGCCCTTGGGTTGTTAACATAGATTATCATCCAACACATATGAAAGCAATATTAACTTATATTGATCTTGTTAGAATGGGGTTGATAAATATAGATAGAATATACATTAAAAATAAACACAAGTTCAATGATGAATTTTATACTTCTAATCTTTTTTACATTAATTATAACTTCTCAGATAATACTCATCTATTAACTAAACATATAAGGATTGCTAATTCTGAATTAGAAAGTAATTACAACAAATTATATCATCCTACACCAGAAACCCTAGAAAATATACTAACCAATCCGGTTAAAAGTAATGATAAAAAGACACTGAGTGACTATTGTATAGGTAAAAATGTTGACTCAATAATGTTACCATCGTTATCTAATAAGAAGCTTATTAAATCGTCTACAATGATTAGAACCAATTACAGCAGACAAGATTTGTATAATTTATTTCCTACGGTTGTGATTGATAAAATTATAGATCATTCAGGTAATACAGCCAAATCTAACCAACTTTACACTACTACTTCTCATCAAATATCCTTAGTGCACAATAGCACATCACTTTATTGCATGCTTCCTTGGCATCATATTAATAGATTCAATTTTGTATTTAGTTCTACAGGTTGTAAAATTAGTATAGAGTATATTTTAAAAGATCTTAAAATTAAGGATCCTAATTGTATAGCATTCATAGGTGAAGGAGCAGGGAATTTATTATTGCGTACAGTAGTGGAACTTCATCCTGATATAAGATATATTTACAGAAGTCTGAAAGATTGCAATGATCATAGTTTACCAATTGAGTTTTTAAGGCTGTACAATGGGCATATCAACATTGATTATGGTGAAAATTTGACCATTCCTGCTACAGATGCAACCAACAACATTCATTGGTCTTATTTACATATAAAGTTTGCTGAACCTATCAGTCTTTTTGTTTGTGATGCTGAATTGCCTGTAACAATCAACTGGAGTAAGATTATAATAGAGTGGAGCAAGCATGTAAGAAAATGCAAGTACTGTTCTTCAGTTAATAAATGTACATTAATAGTAAAATATCATGCTCAAGATGATATCGATTTCAAATTAGACAACATAACTATATTAAAAACTTATGTATGCTTAGGCAGTAAGTTAAAGGGATCTGAAGTTTACTTAGTCCTTACAATAGGTCCTGCAAATGTGTTCCCAGTATTTAATGTAGTACAGAATGCTAAATTGATACTATCAAGAACCAAAAATTTCATCATGCCTAAAAAAGCTGATAAAGAGTCTATTGATGCAAATATTAAGAGTTTGATACCCTTTCTTTGTTACCCTATAACAAAAAAAGGAATTAATACTGCATTGTCTAAATTAAAGAGTGTTGTTAGTGGAGATATACTATCATATTCTATAGCTGGACGTAATGAAGTTTTCAGCAATAAACTTATAAATCATAAGCATATGAACATCTTAAAGTGGTTCAATCATGTTTTAAATTTCAGATCAACAGAATTAAACTATAATCATTTATATATGGTAGAATCTACTTATCCTCATCTAAGTGAATTGTTAAACAGCTTGACAACCAATGAACTTAAANNNNNNNNNNNNNNNNNNNNNNNNNNNNNNNNNNNNNNNNNNNNNNNNNNNNNNNNNNNNNNNNNNNNNNNNNNNNNNNNNNNNNNNNNNNNNNNNNNNNNNNNNNNNNNNNNNNNNNNNNNNNNNNNNNNNNNNNNNNNNNNNNNNNNNNNNNNNNNNNNNNNNNNNNNNNNNNNNNNNNNNNNNNNNNNNNNNNNNNNNNNNNNNNNNNNNNNNNNNNNNNNNNNNNNNNNNNNNNNNNNNNNNNNNNNNNNNNNNNNNNNNNNNNNNN
>hRSV/A/Germany/NRW-HHU-17/2011
NNNNNNNNNNNNNNNNNNNNNNNNNNNNNNNNNNNNNNNNNNNNNNNNNNNNNNNNNNNNNNNNNNNNNNNNNNNNNNNNNNNNNNNNNNNNNNNNNNNNNNNNNNNNNNNNNNNNNNNNNNNNNNNNNNNNNNNNNNNNNNNNNNNNNNNNNNNNNNNNNNNNNNNNNNNNNNNNNNNNNNNNNNNNNNNNNCAAATTAATGCAGTTAACTAATGCTTTGGCTAAGGCAGTTATACATACAATCAAATTGAATGGCATTGTATTTGTGCATGTTATTACAAGTAGTGATATTTGCCCTAATAATAATATTGTAGTGAAATCCAATTTCACAACAATGCCAGTATTACAAAATGGAGGTTATATATGGGAAATGATGGAATTAACACACTGCTCTCAACCTAATGGCCTAATAGATGACAATTGTGAAATTAAATTCTCCAAAAAACTAAGTGATTCAACAATGACCAATTATATGAATCAATTATCTGAATTACTTGGATTTGACCTCAATCCATAAATCATAATAAATATCAACTAGCAAATCAATGTCACTAACACCATTAGTTAATATAAAACTTGACAGAAGATAAAAATGGGGCAAATAAATCAATTCAACCGACCCAACCATGGACACAACACACAATGATACTACACCACAAAGACTGATGATCACAGACATGAGACCATTATCACTTGAGACTATAATAACATCTCTAACCAGAGATATCATAACACATAAATTTATATACTTGATAAATCATGAATGCATAGTGAGAAAACTTGATGAAAGACAGGCCACATTTACATTTCTGGTCAACTATGAAATGAAACTATTGCACAAAGTGGGAAGCACTAAATATAAAAAATATACTGAATACAACACAAAATATGGCACTTTTCCTATGCCAATATTTATCAATCATGATGGGTTCTTAGAATGCATTGGCATTAAGCCTACCAAGCACACACCCATAATATACAAGTATGATCTCAATCCATGAATATCAAAACAAGATTCAAACAATCCGAAATAACAACTTTATGCATAATCACACTCCATAGTCCAAATGGAGCCTGAAAATTATAGTTATTTAAAATTAAGGAGAGACATAAGATGAAAGATGGGGCAAATACAAAAATGGCTCTTAGCAAAGTCAAGTTGAATGATACACTTAACAAAGATCAACTTCTATCATCCAGCAAATATACCATCCAACGGAGCACAGGAGACAGCATTGACACTCCTAATTATGATGTGCAGAAACACATTAATAAGTTATGTGGCATGTTATTAATCACAGAAGATGCTAATCATAAATTCACTGGGTTAATAGGTATGTTATATGCTATGTCTAGATTAGGAAGAGAAGACACCATAAAAATACTCAAAGATGCGGGATATCATGTTAAGGCAAATGGAGTGGATGTAACAACACATCGTCAAGACATTAATGGGAAAGAAATGAAATTTGATGTGTTAACATTAGCAAGCTTAACAACTGAAATTCAAATCAACATTGAGATAGAATCTAGAAAATCCTACAAAAAAATGCTAAAAGAAATGGGAGAGGTGGCTCCAGAATACAGGCATGACTCTCCTGATTGTGGGATGATAATATTATGTATAGCAGCATTAGTAATAACCAAATTAGCAGCAGGAGATAGATCTGGTCTTACAGCTGTGATTAGGAGAGCTAATAATGTCCTAAAAAATGAAATGAAACGTTATAAAGGTTTATTACCCAAGGATATAGCCAACAGCTTCTATGAAGTGTTTGAAAAATATCCTCACTTTATAGATGTTTTTGTTCATTTTGGTATAGCACAATCTTCTACCAGAGGTGGCAGTAGAGTTGAAGGGATTTTTGCAGGATTGTTTATGAATGCCTATGGTGCAGGGCAAGTGATGTTACGGTGGGGGGTCTTAGCAAAATCAGTTAAAAACATTATGTTAGGACACGCTAGTGTACAAGCAGAAATGGAACAAGTTGTGGAGGTGTATGAGTATGCTCAGAAATTGGGTGGAGAAGCAGGATTCTACCATATATTGAACAACCCAAAAGCATCACTATTATCTTTGACTCAATTTCCTCACTTCTCTAGTGTAGTATTGGGCAATGCTGCTGGCCTAGGCATAATGGGAGAATACAGAGGTACACCAAGGAATCAAGATTTATATGATGCTGCAAAAGCATATGCTGAACAACTCAAAGAAAATGGTGTGATTAACTACAGTGTATTAGACTTGACAGCAGAAGAACTAGAGGCTATCAAACATCAGCTTAATCCAAAAGATAATGATGTAGAGCTTTGAGTTAATAAAAAAAGTGGGGCAAATAAATCATCATGGAAAAGTTTGCTCCTGAATTCCATGGAGAAGATGCAAACAACAGAGCCACCAAATTCCTAGAATCAATAAAGGGCAAATTCACATCAACCAAAGATCCCAAGAAAAAAGATAGTATCATATCTGTCAACTCAATAGATATAGAAGTAACCAAAGAAAGCCCTATAACATCAAATTCAACCATTATAAACCCAATAAATGAGACAGATGATACTGTAGGGAACAAGCCCAATTATCAAAGAAAGCCTCTAGTAAGTTTCAAAGAAGACCCTACGCCAAGTGATAATCCTTTTTCAAAACTATACAAAGAAACCATAGAAACATTTGATAACAATGAAGAAGAATCTAGCTATTCATATGAAGAAATAAATGATCAGACAAACGATAATATAACAGCAAGATTAGATAGGATTGATGAGAAATTAAGTGAAATACTAGGAATGCTTCACACATTAGTAGTAGCGAGTGCAGGACCGACATCTGCTCGGGATGGTATAAGAGATGCCATGGTTGGTTTAAGAGAAGAAATGATAGAAAAAATCAGAACTGAAGCATTAATGACCAACGACAGACTAGAAGCTATGGCAAGACTCAGGAATGAAGAAAGTGAAAAGATGGCAAAAGACACATCAGATGAAGTGTCTCTCAATCCAACATCAGAGAAACTGAACAACCTGTTGGAAGGGAATGATAGTGACAATGATCTATCACTTGAAGATTTCTGATTAGCTACCAAACTGTACATCAAAACACAACACTAATAGAAAACCAACAAACAAACCAACTCACCCATCCAACCAAACATCTATCTGCCGACTAGCCAACCAGCCAAAAAACAACCAGCCAATCTAAAACTAGCCACCCGGAAAAAATCGATACTATAGTTACAAAAAAAGATGGGGCAAATATGGAAACATACGTGAACAAACTTCACGAGGGCTCCACATACACAGCTGCTGTTCAATACAATGTCCTAGAAAAAGACGATGATCCTGCATCACTTACAATATGGGTGCCCATGTTCCAATCATCCATGCCAGCAGATCTACTCATAAAAGAACTGGCCAATGTCAATATACTAGTGAAACAAATATCCACACCCAAAGGACCCTCATTAAGAGTCATGATAAACTCAAGAAGTGCAGTGCTAGCACAAATGCCCAGCAAATTTACCATATGTGCCAATGTGTCCTTGGATGAAAGAAGCAAGCTGGCATATGATGTAACCACACCCTGTGAAATTAAGGCATGCAGTCTAACATGCCTAAAATCAAAAAATATGTTAACTACAGTTAAAGATCTCACTATGAAAACACTCAACCCAACACATGACATCATTGCTTTATGTGAATTTGAAAATATAGTAACATCAAAAAAAGTCATAATACCAACATACCTAAGATCTATCAGCGTCAGAAATAAAGATCTGAACACACTTGAAAATATAACAACCACTGAATTCAAAAATGCCATTACAAATGCAAAAATCATCCCTTACTCAGGATTACTGTTAGTCATCACAGTGACTGACAACAAAGGAGCATTCAAATACATAAAGCCACAAAGTCAATTCATAGTAGATCTTGGAGCTTACCTAGAAAAAGAAAGTATATATTATGTTACAACAAATTGGAAGCACACAGCTACACGATTTGCAATCAAACCCATAGAAGATTAACCTTTTTCCTCTACATCAATGAGTAGATTCATACAAACTTTCTAACTACATTCTTCACTTCACAATCATAATCACCAACCCTCTGTGGTTCAATCAATCAAACAAAACTCATCAGGAGTTCCAGATCATCCCAAGTCATTGTTCATCAGATCCAGTACTCAAATAAGTTAATAAAAAATCCACATGGGGCAAATAATCATTGAGGGAAATCCAACTAATCACAACATCTGTCAACATAGACAAGTCAACAAGCTAGATAAAATCAACCAATGGAAAATACATCCATAACTATAGAATTCTCAAGCAAATTCTGGCCTTACTTTACACTAATACACATGATAACAACAATAATCTCTTTGATAATCATAATCTCCATCATGATTGCAATACTAAACAAACTCTGCGAATATAATGTATTCCATAACAAAACCTTTGAGCTACCAAGAGCTCGAGTCAATACATAGCATTCACCAATCTGATAGCTCAAAACAGTAACCTTGCATTTGTAAGTGAACTACCCTCACCTCTTCACAAAGCCACATCAATATCTCACCATGCAAGCCATCATCTATACCATAAAGTAGTTAATTAAAAATAGTCATAACAATGAACTAGGATATTAAGACCAAAAACAACGCTGGGGCAAATGCAAACATGTCCAAAACCAAGGACCAACGCACCGCCAAGACACTAGAAAGGACCTGGGACACTCTCAATCATCTATTATTCATATCATCGTGCTTATACAAGTTAAATCTTAAATCTATAGCACAAATCACATTATCTATTTTGGCAATGATAATCTCAACCTCACTTATAATTGCAGCCATCATATTCATAGCCTCGGCAAACCACAAAGTCACACTAACAACTGCAATCACACAAGATGCAACGAACCAGATCAAGAACACAACCCCAACATACCTCACCCAGAATCCCCAGCTTGGAATCAGCCTCTCCAATCTGTCCGGAACTACATCACAATCCACCACCATACTAGCTTCAACAACACCGAGTGCTGAGTCAACCCCACAATCCACAACAGTCAAGATCAAAAACACAACAACAACCCACATACAATCTAGCAAACCCACTACAAAACAACGCCAAAATAAACCACAAAACAAACCCAACAATGATTTTCACTTTGAAGTGTTCAATTTTGTACCCTGCAGCATATGCAGCAACAATCCAACCTGCTGGGCCATCTGCAAGAGAATACCAAACAAAAAACCTGGAAAGAAAACCACCACCAAGCCCACAAAAAAACCAACCATCAAGACAACCAAAAAAGATCCCAAACCTCAAACCACAAAACCAAAGGAAGTACTCACCACCAAGCCCACAGAAAAGCCAACCATCGACACCACCAAAACAAACATCAGAACTACACTGCTCACCTCCAACACCACAGGAAATCCAGAACACACAAGTCAAGAGGAAACCCTCCACTCAACCACCTCCGAAGGCAATCTAAGCCCATCACAAGTCTATACAACATCCGAGTACCTATCACAATCTCCATCTTCATCCAACACAACAAAATGATAGTCATTAAAAAGCGTATTGTTGCAAAAAGCCATAACCAAATCAAACAGAATCAAAATCAACTCTGGGGCAAATAACAATGGAGTTGCCAATCCTCAAAACAAATGCTATTACCACAATCCTTGCTGCAGTCACACTCTGTTTCGCTTCCAGTCAAAACATCACTGAAGAATTTTATCAATCAACATGCAGTGCAGTTAGCAAAGGCTATCTTAGTGCTCTAAGAACTGGTTGGTATACTAGTGTTATAACTATAGAATTAAGTAATATCAAGGAAAATAAGTGTAATGGTACAGACGCTAAGGTAAAATTAATAAAACAAGAATTAGATAAATATAAAAATGCTGTAACAGAATTGCAGCTGCTCATGCAAAGCACACCAGCAGCCAACAGTCGAGCCAGAAGAGAACTACCAAGATTTATGAATTATACACTCAATAATACCAAGAACACCAATGTAACATTAAGCAAGAAAAGGAAAAGAAGATTTCTTGGATTTTTGTTAGGTGTTGGATCTGCAATCGCCAGTGGCATTGCCGTATCCAAGGTCCTGCACCTAGAAGGGGAAGTGAACAAAATCAAAAGTGCTCTACTATCCACAAACAAGGCTGTAGTCAGCTTATCTAATGGAGTCAGTGTCTTAACCAGCAAAGTATTAGACCTCAAAAACTATATAGATAAACAGTTGTTACCTATTGTTAACAAGCAAAGCTGCAGCATATCAAACATTGAAACTGTGATAGAGTTCCAACAAAAGAACAACAGACTACTAGAGATTACCAGAGAATTTAGTGTTAATGCAGGTGTAACTACACCTGTAAGCACTTATATGTTAACTAATAGTGAGTTATTATCATTAATCAATGATATGCCTATAACAAATGATCAGAAAAAGTTAATGTCCAGCAATGTTCAAATAGTTAGACAGCAAAGTTACTCTATCATGTCAATAATAAAAGAGGAAGTCTTAGCATATGTAGTACAATTACCACTATATGGTGTAATAGATACTCCTTGTTGGAAACTACACACATCCCCTCTATGTACAACCAACACAAAGGAAGGATCCAACATCTGCTTAACAAGAACCGACAGAGGATGGTACTGTGACAATGCAGGATCAGTATCCTTTTTCCCACAAGCTGAAACATGTAAAGTTCAATCGAATCGGGTATTTTGTGACACAATGAACAGTTTAACATTACCAAGTGAGGTAAATCTCTGCAACATTGACATATTCAACCCCAAATATGATTGCAAAATTATGACTTCAAAAACAGATGTAAGCAGCTCCGTTATCACATCTCTAGGAGCCATTGTGTCATGCTATGGCAAAACCAAATGTACAGCATCCAATAAAAATCGTGGGATCATAAAGACATTCTCTAACGGGTGTGATTATGTATCAAATAAGGGGGTGGATACTGTGTCTGTAGGTAATACATTATATTATGTAAATAAGCAAGAAGGCAAAAGTCTCTATGTAAAAGGTGAACCAATAATAAATTTCTATGACCCATTAGTGTTCCCCTCTGATGAATTTGATGCATCAATATCTCAAGTCAATGAGAAAATTAATCAGAGTCTAGCATTTATCCGTAAATCAGATGAATTATTACATAATGTAAATGTTGGTAAATCCACCACAAATATCATGATAACTACTATAATTATAGTAATTATAGTAATATTGTTAGCATTAATTGCAGTTGGACTGCTTCTATACTGCAAGGCCAGAAGCACACCAGTCACATTAAGTAAGGATCAACTGAGTGGTATAAATAATATTGCATTTAGTAACTGAATAAAAATAGCACCTAATCATATTCTTACAATGGTTCACTATTTGACCATAGATAACCCATCTATCATTGGATTATCCTAAAATTTGAACTTCATCACAACTTTCATCTATAAACCATCTCACTTACACTATTTAAGTAGATTCCTATTTTATAGTTATATAAAACAATTGAATACCAAATTAACTTACTATTTGTAAAAATGAGAACTGGGGCAAATATGTCACGAAGGAATCCTTGCAAATTCGAAATTCGAGGTCATTGCTTGAATGGTAAAAGGTGTCATTTTAGTCATAATTATTTTGAATGGCCACCCCATGCACTGCTTGTAAGACAAAACTTTATGTTAAACAGAATACTTAAGTCTATGGATAAAAGCATAGATACTTTGTCAGAAATAAGTGGAGCTGCAGAGCTGGACAGAACAGAAGAGTATGCCCTCGGTGTAGTTGGAGTGCTAGAGAGTTATATAGGATCAATAAATAATATAACTAAACAATCAGCATGTGTTGCCATGAGCAAACTCCTCACTGAACTCAACAGCGATGACATCAAAAAACTAAGGGACCATGAAGAGCCAAACTCACCCAAAGTAAGAGTGTACAATACTGTCATATCATATATTGAAAGCAACAGGAAGAACAATAAACAAACTATCCATCTGTTAAAAAGATTGCCAGCAGACGTATTGAAGAAAACCATCAAAAACACATTGGATATCCACAAGAGCATAACCATCAATAACCCAAAAGAATCAACTGTTAGTGATACGAACGACCATGCCAAAAATAATGATACTACCTGACAAATATCCTTGTAGTATAAATTCCATACTAATAACAAGTAATTGTAGAGTCACTATGTATAATCAAAAAAACACACTATATATCAATCAAAACAACCAAAATAACCATATATACCCACCGGATCAACCATTCAATGAAATCCATTGGACCTCTCAAGACTTGATTGATGCAACTCAAAATTTTCTACAACATCTAGGTATTACTGATGATACATACACAATATATATATTAGTGTCATAATACTCAATCCTAATACTTACCACACCATCAAATTATTAACTCAAACAATTCAAGCTATGGGACAAAATGGATCCCATTATTAGTGGAAATTCTGCTAATGTTTATCTAACTGATAGTTATTTAAAAGGTGTTATTTCTTTCTCAGAATGTAACGCCTTAGGAAGTTACATATTCAATGGTCCTTATCTCAAAAATGATTATACCAACTTAATTAGTAGACAAAATCCATTAATAGAACACATAAATCTAAAGAAACTAAATATAACACAGTCCTTAATATCTAAGTATCATAAAGGTGAAATAAAAATAGAAGAACCTACTTACTTTCAGTCATTACTTATGACATACAAGAGTATGACCTCGTCAGAACAGACTACTACTACTAATTTACTTAAAAAGATAATAAGAAGAGCTATAGAAATCAGTGATGTCAAAGTCTATGCTATATTGAATAAACTGGGGCTCAAAGAAAAAGACAAGATTAAATCCAATAATGGACAAGATGAAGACAACTCAGTTATTACTACCATAATCAAAGATGATATACTTTTAGCTGTCAAGGATAATCAATCTCATCTTAAAGCAGACAAAAATCAATCCACAAAACAAAAAGATACAATCAAAACAACACTTTTGAAGAAATTAATGTGTTCGATGCAACATCCTCCATCATGGTTAATACATTGGTTTAATTTATACACAAAATTAAACAGCATATTAACACAGTATCGATCTAGTGAGGTAAAAAACCATGGTTTTATATTGATAGATAATCATACTCTTAGTGGATTCCAATTTATTTTGAATCAATATGGTTGTATAGTTTATCATAAGGAACTCAAAAGAATTACTGTGACAACTTATAATCAATTCTTGACATGGAAAGATATTAGCCTTAGTAGATTAAATGTTTGTTTGATTACATGGATTAGTAACTGTTTGAACACATTAAACAAAAGCTTAGGCTTAAGATGTGGATTCAACAATGCTATCTTGACACAACTATTCCTTTATGGAGATTGTATACTAAAACTATTCCACAATGAGGGGTTCTACATAATAAAAGAGGTAGAGGGATTTATTATGTCTCTAATTTTAAATATAACAGAAGAAGATCAATTCAGAAAACGGTTTTATAATAGTATGCTCAACAACATCACAGATGCCGCTAATAAAGCTCAGAAAAATCTGCTATCAAGAGTATGTCATACATTATTAGATAAGACAATATCAGATAATATAATAAATGGCAGATGGATAATTCTATTGAGTAAGTTCCTTAAATTAATTAAGCTTGCAGGTGACAATAACCTCAACAATCTGAGTGAATTATATTTTTTGTTCAGAATATTTGGACACCCAATGGTAGATGAAAGACAAGCCATGGATGCTGTTAAAGTTAATTGCAACGAGACCAAATTTTACTTGTTAAGTAGTTTGAGTATGTTAAGAGGAGCTTTTATATATAGAATTATAAAAGGGTTTGTAAATAATTACAACAGATGGCCTACTTTAAGAAATGCCATTGTTTTACCCTTAAGATGGTTAACTTACTATAAACTAAACACTTATCCTTCCTTGTTGGAACTTACAGAAAGAGATTTGATTGTTCTATCAGGACTACGTTTCTATCGAGAGTTTCGGTTGCCTAAAAAAGTGGATCTTGAAATGATCATAAATGATAAGGCTATATCACCTCCTAAAAATTTAATATGGACTAGTTTCCCTAGAAATTATATGCCGTCACACATACAAAATTATATAGAACATGAGAAATTAAAATTCTCTGATAGTGATAAATCAAGAAGAGTATTAGAGTATTATTTAAGAGATAACAAATTCAATGAATGTGATTTATACAACTGTGTAGTTAATCAAAGTTATCTTAACAACCCGAATCATGTGGTATCATTGACAGGCAAAGAAAGAGAACTTAGTGTAGGTAGAATGTTTGCAATGCAACCAGGAATGTTCAGACAAGTTCAAATATTAGCAGAGAAAATGATAGCTGAAAACATATTACAATTTTTCCCTGAAAGTCTTACAAGATATGGTGATCTAGAACTACAGAAAATATTAGAATTGAAAGCAGGAATAAGTAACAAATCAAATCGTTACAACGATAATTACAACAATTACATTAGTAAGTGCTCTATCATAACAGATCTCAGCAAATTCAATCAAGCATTTCGATATGAAACATCATGCATTTGTAGCGATGTACTGGATGAATTGCATGGTGTACAATCTCTATTTTCCTGGTTACATTTAACTATTCCTCATGTCACAATAATATGCACATATAGGCATGCACCCCCTTATATAAAGGATAATATTGTAGATCTTAACAATGTAGATGAGCAAAGTGGATTATATAGATATCATATGGGTGGTATAGAAGGGTGGTGTCAAAAACTATGGACCATAGAAGCTATATCACTATTAGATCTAATATCTCTCAAAGGGAAATTCTCAATTACTGCTTTAATTAATGGTGACAATCAATCAATAGATATAAGTAAACCAGTCAGACTCATGGAAGGTCAAACTCATGCTCAAGCAGATTATTTGCTAGCATTAAATAGTCTTAAATTACTGTATAAAGAGTATGCAGGAATAGGCCACAAATTAAAAGGAACTGAGACTTATATATCGAGAGATATGCAATTTATGAGTAAAACGATCCAACATAACGGTGTATATTACCCAGCTAGTATAAAGAAAGTCCTAAGAGTGGGACCGTGGATAAATACTATACTTGATGACTTCAAAGTGAGTCTAGAATCTATAGGTAGTTTGACACAAGAATTAGAATATAGAGGTGAAAGTCTATTATGCAGTTTAATATTTAGAAATGTATGGTTATATAATCAAATTGCATTACAACTTAAAAATCATGCATTATGTAACAACAAATTATATTTGGACATATTAAAAGTTCTAAAACACTTAAAAGCCTTTTTTAATCTTGATAACATTGATACAGCATTAACATTGTATATGAATTTGCCCATGTTATTTGGTGGTGGTGATCCCAACTTGTTATATCGAAGTTTCTATAGAAGAACTCCTGATTTCCTCACAGAGGCTATAGTTCACTCTGTGTTCATACTTAGTTATTATACAAACCATGATTTAAAAGACAAACTTCAAGATCTGTCAGATGATAGATTGAATAAGTTCTTAACATGCATAATCACGTTTGACAAAAACCCCAATGCTGAATTCGTTACATTGATGAGAGATCCTCAAGCTTTAGGATCTGAGAGGCAAGCTAAAATTACTAGCGAAATCAATAGACTGGCAGTTACCGAGGTTTTGAGCACAGCTCCAAACAAAATATTCTCCAAAAGTGCACAACACTATACCACTACAGAGATAGATCTTAATGATATTATGCAAAATATAGAACCTACATATCCTCACGGGCTAAGAGTTGTTTATGAAAGTTTACCCTTTTATAAAGCAGAGAAAATAGTAAATCTTATATCCGGTACAAAATCTATAACTAACATACTGGAAAAGACTTCTGCCATAGACTTAACAGATATTGATAGAGCCACTGAGATGATGAGGAAAAACATAACTTTACTTATAAGGATATTACCATTAGATTGTAACAGAGATAAAAGAGAAATATTGAGTATGGAAAACCTAAGCATTACTGAATTGAGCAAATACGTTAGAGAAAGATCTTGGTCTTTATCCAATATAGTTGGTGTTACATCACCCAGTATCATGTATACAATGGACATAAAATATACAACAAGCACTATAGCTAGTGGCATAATCATAGAGAAATATAATGTCAACAGTTTAACACGTGGTGAGAGAGGACCCACTAAACCATGGGTTGGTTCATCTACACAAGAGAAAAAGACAATGCCAGTTTATAATAGACAAGTTTTAACCAAAAAACAGAGAGATCAAATAGATCTATTAGCAAAATTGGATTGGGTGTATGCATCTATAGATAACAAGGATGAATTTATGGAGGAACTTAGCATAGGAACTCTTGGGTTAACATATGAGAAGGCCAAAAAATTATTTCCACAATATTTAAGTGTTAACTATTTGCATCGTCTTACAGTCAGTAGTAGACCATGTGAATTCCCTGCATCTATACCAGCCTATAGAACTACAAATTATCACTTTGATACTAGCCCTATTAATCGCATATTAACAGAAAAGTATGGTGATGAAGATATTGATATAGTATTCCAAAACTGTATAAGCTTTGGCCTTAGCTTAATGTCAGTAGTAGAACAATTTACTAATGTATGTCCTAACAGAATTATACTCATACCCAAGCTTAATGAGATACATTTGATGAAACCTCCCATATTCACAGGTGATGTTGATATTCACAAGTTAAAACAAGTGATACAAAAACAACATATGTTTTTACCAGACAAAATAAGTTTGACTCAATATGTGGAATTATTCTTAAGTAATAAAACACTCAAATCTGGATCTAATGTTAATTCTAATTTAATATTGGCGCATAAGATATCTGACTATTTTCATAATACTTACATTTTAAGTACTAATTTAGCTGGACATTGGATTCTTATTATACAACTTATGAAAGATTCTAAGGGTATTTTTGAAAAAGATTGGGGAGAGGGATATATAACTGATCATATGTTCATTAATTTGAAAGTTTTCTTCAATGCTTATAAGACATATCTCTTGTGTTTTCATAAAGGTTACGGCAGAGCAAAGCTGGAGTGTGACATGAATACTTCAGATCTCCTATGTGTATTGGAATTAATAGACAGTAGTTATTGGAAGTCTATGTCTAAGGTGTTTTTAGAACAAAAAGTTATCAAATACATTCTTAGCCAAGATGCAAGTTTACATAGAGTAAAAGGATGTCATAGCTTCAAACTATGGTTTCTTAAACGTCTTAATGTAGCAGAGTTCACAGTTTGCCCTTGGGTTGTTAACATAGATTATCATCCAACACATATGAAAGCAATATTAACTTATATTGATCTTGTTAGAATGGGGTTGATAAATATAGATAGAATATACATTAAAAATAAACACAAGTTCAATGATGAATTTTATACTTCTAATCTTTTTTACATTAATTATAACTTCTCAGATAATACTCATCTATTAACTAAACATATAAGGATTGCTAATTCTGAATTAGAAAGTAATTACAACAAATTATATCATCCTACACCAGAAACCCTAGAAAATATACTAACCAATCCGGTTAAAAGTAATGATAAAAAGACACTGAGTGACTATTGTATAGGTAAAAATGTTGACTCAATAATGTTACCATCGTTATCTAATAAGAAGCTTATTAAATCGTCTACAATGATTAGAACCAATTACAGCAGACAAGATTTGTATAATTTATTTCCTACGGTTGTGATTGATAAAATTATAGATCATTCAGGTAATACAGCCAAATCTAACCAACTTTACACTACTACTTCTCATCAAATATCCTTAGTGCACAATAGCACATCACTTTATTGCATGCTTCCTTGGCATCATATTAATAGATTCAATTTTGTATTTAGTTCTACAGGTTGTAAAATTAGTATAGAGTATATTTTAAAAGATCTTAAAATTAAGGATCCTAATTGTATAGCATTCATAGGTGAAGGAGCAGGGAATTTATTATTGCGTACAGTAGTGGAACTTCATCCTGATATAAGATATATTTACAGAAGTCTGAAAGATTGCAATGATCATAGTTTACCAATTGAGTTTTTAAGGCTGTACAATGGGCATATCAACATTGATTATGGTGAAAATTTGACCATTCCTGCTACAGATGCAACCAACAACATTCATTGGTCTTATTTACATATAAAGTTTGCTGAACCTATCAGTCTTTTTGTTTGTGATGCTGAATTGCCTGTAACAATCAACTGGAGTAAGATTATAATAGAGTGGAGCAAGCATGTAAGAAAATGCAAGTACTGTTCTTCAGTTAATAAATGTACATTAATAGTAAAATATCATGCTCAAGATGATATCGATTTCAAATTAGACAACATAACTATATTAAAAACTTATGTATGCTTAGGCAGTAAGTTAAAGGGATCTGAAGTTTACTTAGTCCTTACAATAGGTCCTGCAAATGTGTTCCCAGTATTTAATGTAGTACAGAATGCTAAATTGATACTATCAAGAACCAAAAATTTCATCATGCCTAAAAAAGCTGATAAAGAGTCTATTGATGCAAATATTAAGAGTTTGATACCCTTTCTTTGTTACCCTATAACAAAAAAAGGAATTAATACTGCATTGTCTAAATTAAAGAGTGTTGTTAGTGGAGATATACTATCATATTCTATAGCTGGACGTAATGAAGTTTTCAGCAATAAACTTATAAATCATAAGCATATGAACATCTTAAAGTGGTTCAATCATGTTTTAAATTTCAGATCAACAGAATTAAACTATAATCATTTATATATGGTAGAATCTACTTATCCTCATCTAAGTGAATTGTTAAACAGCTTGACAACCAATGAACTTAAANNNNNNNNNNNNNNNNNNNNNNNNNNNNNNNNNNNNNNNNNNNNNNNNNNNNNNNNNNNNNNNNNNNNNNNNNNNNNNNNNNNNNNNNNNNNNNNNNNNNNNNNNNNNNNNNNNNNNNNNNNNNNNNNNNNNNNNNNNNNNNNNNNNNNNNNNNNNNNNNNNNNNNNNNNNNNNNNNNNNNNNNNNNNNNNNNNNNNNNNNNNNNNNNNNNNNNNNNNNNNNNNNNNNNNNNNNNNNNNNNNNNNNNNNNNNNNNNNNNNNNNNNNNNNNN
>hRSV/A/Germany/NRW-HHU-18/2011
NNNNNNNNNNNNNNNNNNNNNNNNNNNNNNNNNNNNNNNNNNNNNNNNNNNNNNNNNNNNNNNNNNNNNNNNNNNNNNNNNNNNNNNNNNNNNNNNNNNNNNNNNNNNNNNNNNNNNNNNNNNNNNNNNNNNNNNNNNNNNNNNNNNNNNNNNNNNNNNNNNNNNNNNNNNNNNNNNNNNNNNNNNNNNNNNNCAAATTAATACAGTTAACTAATGCTTTGGCTAAGGCAGTTATACATACAATCAAATTAAATGGCATTGTATTTGTGCATGTTATTACAAGTAGTGATATTTGCCCTAATAATAATATTGTAGTGAAATCCAATTTCACAACAATGCCAGTATTACAAAATGGAGGTTATATATGGGAAATGATGGAATTAACACACTGCTCTCAACCTAATGGCCTAATAGATGACAATTGTGAAATCAAATTCTCCAAAAAACTAAGTGATTCAACAATGACCAATTATATGAATCAATTATCTGAATTACTTGGATTTGACCTCAATCCATAAATCATAATAAATATCAACTAGCAAATCAATGTCACTAACACCATTAGTTAATATAAAACTTGACAGAAGATAAAAATGGGGCAAATAAATCAATTCAGCCGACCCAACCATGGACACAATACACAATGATACCACACCACAAAGACTGATGATCACAGACATGAGACCATTATCACTTGAGACTATAATAACATCTCTAACCAGAGATATCATAACACATAAATTTATATACTTGATAAATCATGAATGCATAGTGAGAAAACTTGATGAAAGACAGGCCACATTTACATTTCTGGTCAACTATGAAATGAAACTATTGCACAAAGTGGGAAGCACTAAATATAAAAAATATACTGAATACAACACAAAATATGGCACTTTCCCTATGCCAATATTTATCAATCATGATGGGTTCTTAGAATGCATTGGCATTAAGCCTACCAAGCACACACCCATAATATACAAGTATGATCTCAATCCATGAATATCAAAACAAGATTCAAACAATCCGAAATAACAACTTTATGCATAATCACACTCCATAGTCCAAATGGAGCCTGAAAATTATAGTTATTTAAAATTAAGGAGAGACATAAGATGAAAGATGGGGCAAATACAAAAATGGCTCTTAGCAAAGTCAAGTTGAATGATACACTCAACAAAGATCAACTTCTATCATCCAGCAAATATACCATCCAACGGAGCACAGGAGACAGCATTGACACTCCTAATTATGATGTGCAGAAACACATTAATAAGTTATGTGGCATGTTATTAATCACAGAAGATGCTAATCATAAATTCACTGGGTTAATAGGTATGTTATATGCTATGTCTAGATTAGGAAGAGAAGACACCATAAAAATACTCAAAGATGCGGGATATCATGTTAAAGCAAATGGAGTGGATGTAACAACACATCGTCAAGACATTAATGGGAAAGAAATGAAATTTGAAGTGTTAACATTAGCAAGCTTAACAACTGAAATTCAAATCAACATTGAGATAGAATCTAGAAAATCCTACAAAAAAATGCTAAAAGAAATGGGAGAGGTGGCTCCAGAATACAGGCATGACTCTCCTGATTGTGGGATGATAATATTATGTATAGCAGCATTAGTAATAACCAAATTAGCAGCAGGAGATAGATCTGGTCTTACAGCTGTAATTAGGAGAGCTAATAATGTCCTAAAAAATGAAATGAAACGTTATAAAGGTTTATTACCCAAGGATATAGCCAACAGCTTCTATGAAGTGTTTGAAAAATATCCTCACTTTATAGATGTTTTTGTTCATTTTGGTATAGCACAATCTTCTACCAGAGGTGGCAGTAGAGTTGAAGGGATTTTTGCAGGATTGTTCATGAATGCCTATGGTGCAGGGCAAGTGATGTTACGGTGGGGGGTCTTAGCAAAATCAGTTAAAAACATTATGTTAGGACACGCTAGTGTACAAGCAGAAATGGAACAAGTTGTGGAGGTGTATGAGTATGCTCAGAAATTGGGTGGAGAAGCAGGATTCTACCATATATTGAACAACCCAAAAGCATCACTATTATCTTTGACTCAATTTCCTCACTTCTCTAGTGTAGTATTGGGCAATGCTGCTGGCCTAGGCATAATGGGAGAATACAGAGGTACACCAAGGAATCAAGATTTATATGATGCTGCAAAAGCATATGCTGAACAACTCAAAGAAAATGGTGTGATTAACTACAGTGTATTAGACTTGACAGCAGAAGAACTAGAGGCTATCAAACATCAGCTTAATCCAAAAGATAATGATGTAGAGCTTTGAGTTAATAAAAAAGTGGGGCAAATAAATCATCATGGAAAAGTTTGCTCCTGAATTCCATGGAGAAGATGCAAACAACAGAGCCACCAAATTCCTAGAATCAATAAAGGGCAAATTCACATCACCCAAAGAACCCAAGAAAAAAGATAGTATCATATCTGTCAACTCAATAGATATAGAAGTAACCAAAGAAAGCCCTATAACATCAAATTCAACCATTATAAACCCAATAAATGAGACAGATGATACTATAGGGAACAAGCCCAATTATCAAAGAAAGCCTCTAGTAAGTTTCAAAGAAGACCCTACGCCAAGTGATAATCCTTTTTCAAAACTATACAAAGAAACCATAGAAACATTTGATAACAATGAAGAAGAATCTAGCTATTCATATGAAGAAATAAATGATCAGACAAACGATAATATAACAGCAAGATTAGATAGGATTGATGAGAAATTAAGTGAAATACTAGGAATGCTTCACACATTAGTAGTAGCGAGTGCAGGACCTACATCTGCTCGGGATGGTATAAGAGATGCCATGGTTGGTTTAAGAGAAGAAATGATAGAAAAAATCAGAACTGAAGCATTAATGACCAATGACAGACTAGAAGCTATGGCAAGACTCAGGAATGAAGAAAGTGAAAAGATGGCAAAAGACACATCAGATGAAGTGTCTCTCAATCCAACATCAGAGAAACTGAACAACCTGTTGGAAGGGAATGATAGTGACAATGATCTATCACTCGAAGATTTCTGATCAGCTACCAAACTGTACATCAAAACACAACACCAATAGAAAACCAACAAACAAACCAACTCACCCATCCAACCAAACATCTATCTGCCGATTAGCCAACCAGCCAAAAAACAACCAGCCAATCTAAAACTAGCCACCCGGAAAAAATCGATACTATAGTTACAAAAAAAGATGGGGCAAATATGGAAACATACGTGAACAAACTTCACGAGGGCTCCACATACACAGCTGCTGTTCAATACAATGTCCTAGAAAAAGACGATGATCCTGCATCACTTACAATATGGGTGCCCATGTTCCAATCATCTATGCCAGCAGATCTACTCATAAAAGAACTAGCCAATGTCAATATACTAGTGAAACAAATATCCACACCCAAGGGACCCTCATTAAGAGTCATGATAAACTCAAGAAGTGCAGTGCTAGCACAAATGCCCAGCAAATTTACCATATGTGCCAATGTGTCCTTGGATGAAAGAAGCAAGCTGGCATATGATGTAACCACACCCTGTGAAATTAAGGCATGCAGTCTAACATGCCTAAAATCAAAAAATATGTTAACTACAGTTAAAGATCTCACTATGAAAACACTCAACCCAACACATGACATCATTGCTTTATGTGAATTTGAAAATATAGTAACATCAAAAAAAGTCATAATACCAACATACCTAAGATCTATCAGCGTCAGAAATAAAGATCTGAACACACTTGAAAATATAACAACCACTGAATTCAAAAATGCCATTACAAATGCAAAAATCATCCCTTACTCAGGATTACTGTTAGTCATCACAGTGACTGACAACAAAGGAGCATTCAAATATATAAAGCCACAAAGTCAATTCATAGTAGATCTTGGAGCTTACCTCGAAAAAGAAAGTATATATTATGTTACAACAAATTGGAAGCACACAGCTACACGATTTGCAATCAAACCCATGGAAGATTAACCTTTTTCCTCTACATCAATGAGTAGATTCATACAAACTTTCTAACTACATTCTTCACTTCACAATCATAATCACCAACCCTCTGTGGTTCAATCAATCAAACAAAACTCATCAGGAGTTCCAGATCATCCCAAGTCATTTTTCATCAGATCCAGTACTCAAATAAGTTAATAAAAATCCACATGGGGCAAATAATCATTTAGGGAAATCCAACTAATCACAACATCTGTCAACATAGACAAGTCAACACGCTAGATAAAATCAACCAATGGAAAATACATCCATAACTATAGAATTCTCAAGCAAATTCTGGCCTTACTTTACACTAATACACATGATAACAACAATAATCTCTTTGATAATCATAATCTCCATCATGATTGCAATACTAAACAAACTCTGCGAATATAATGTATTCCATAACAAAACCTTTGAGCTACCAAGAGCTCGAGTCAATACATAGCATTCACCAATCTGATAGCTCAAAACAGTAACCTTGCATTTGTAAGTGAACTACCCTCACCTCTTCACAAAACCACATCAACATCTCACCATGCAAGCCATCATCTATACCATAAAGTAGTTAATTAAAAATAGTCATAACAATGAACTAGGATATTAAGACCAAAAACAACGCTGGGGCAAATGCAAACATGTCCAAAACCAAGGACCAACGCACCGCTAAGACACTAGAAAGGACCTGGGACACTCTCAATCATCTATTATTCATATCATCGTGCTTATACAAGTTAAATCTTAAATCTATAGCACAAATCACATTATCTATTTTGGCAATGATAATCTCAACCTCACTTATAATTGCAGCCATCATATTCATAGCCTCAGCAAACCACAAAGTCACACTAACAACTGCAATCATACAAGATGCAACGAACCAGATCAAGAACACAACCCCAACATACCTCACCCAGAATCCCCAGCTTGGAATCAGCTTCTCCAATCTGTCCGGAACTACATCACAATCCACCACCATACTAGCTTCAACAACACCAAGTGCTGAGTCAACCCCACAATCCACAACAGTCAAGATCAAAAACACAACAACAACCCAAATACTACCCAGCAAACCCACCACAAAACAACGCCAAAATAAACCACAAAACAAACCCAACAATGATTTTCACTTTGAAGTGTTCAATTTTGTACCCTGCAGCATATGCAGCAACAATCCAACCTGCTGGGCCATCTGCAAGAGAATACCAAACAAAAAACCTGGAAAGAAAACCACCACCAAGCCCACAAAAAAACCAACCATCAAAACAACCAAAAAAGATCCCAAACCTCAAACCACAAAACCAAAGGAAGTACTCACCACCAAGTCCACAGAAAAGCCAACCATCGACACCACCAAAACAAACATCAGAACTACGCTGCTCACCTCCAACACCACAGGAAATCCAGAACACACAAGTCAAGAGGAAACCCTCCACTCAACCACCTCCGATGGCAATCTAAGCCCATCACAAGTCTATACAACATCCGAGTACCTATCACAATCTCCATCTTCATCCAACACAACAAAATGATAGTCATTAAAAAGCGTATTGTTGCAAAAAGCCATGACCAAATCAAACAGAATCAAAATCAACTCTGGGGCAAATAACAATGGAGTTGCCAATCCTCAAAACAAATGCTATTATCACAATCCTTGCTGCAGTCACACTCTGTTTCGCTTCCAGTCAAAACATCACTGAAGAATTTTATCAATCAACATGCAGTGCAGTTAGCAAAGGCTATCTTAGTGCTCTAAGAACTGGTTGGTATACTAGTGTTATAACTATAGAATTAAGTAATATCAAGGAAAATAAGTGTAATGGTACAGACGCTAAGGTAAAATTAATAAAACAAGAATTAGATAAATATAAAAATGCTGTAACAGAATTGCAGTTGCTCATGCAAAGCACACCAGCAGCCAACAGTCGAGCCAGAAGAGAACTACCAAGATTTATGAATTATACACTCAACAATACCAAAAACACCAATGTAACATTAAGCAAGAAAAGGAAAAGAAGATTTCTTGGATTTTTGTTAGGTGTTGGATCTGCAATCGCCAGTGGCATTGCCGTATCTAAGGTCCTGCACCTAGAAGGGGAAGTGAACAAAATCAAAAGTGCTCTACTATCCACAAACAAGGCTGTAGTCAGCTTATCTAATGGAGTCAGTGTCTTAACCAGCAAAGTGTTAGACCTCAAAAACTATATAGATAAACAGTTGTTACCTATTGTTAACAAGCAAAGCTGCAGCATATCAAACATTGAAACTGTGATAGAGTTCCAACAAAAGAACAACAGACTACTAGAGATTACCAGAGAATTTAGTGTTAATGCAGGTGTAACTACACCTGTAAGCACTTATATGTTAACTAATAGTGAGTTATTATCATTAATCAATGATATGCCTATAACAAATGATCAGAAAAAGTTAATGTCCAGCAATGTTCAAATAGTTAGACAGCAAAGTTACTCTATCATGTCAATAATAAAAGAGGAAGTCTTAGCATATGTAGTACAATTACCACTATATGGTGTAATAGATACTCCTTGTTGGAAACTACACACATCCCCTCTATGTACAACCAACACAAAGGAAGGATCCAACATCTGCTTAACAAGAACCGACAGAGGATGGTACTGTGACAATGCAGGATCAGTATCCTTTTTCCCACAAGCTGAAACATGTAAAGTTCAATCGAATCGGGTATTTTGTGACACAATGAACAGTTTAACATTACCAAGTGAGGTAAATCTCTGCAATATTGACATATTCAACCCCAAATATGATTGCAAAATTATGACTTCAAAAACAGATGTAAGCAGCTCCGTTATCACATCTCTAGGAGCCATTGTGTCATGCTATGGCAAAACCAAATGTACAGCATCCAATAAAAATCGTGGGATCATAAAGACATTCTCTAACGGGTGTGATTATGTATCAAATAAGGGGGTGGATACTGTGTCTGTAGGTAATACATTATATTATGTAAATAAGCAAGAAGGCAAAAGTCTCTATGTAAAAGGTGAACCAATAATAAATTTCTATGATCCATTAGTGTTCCCCTCTGATGAATTTGATGCATCAATATCTCAAGTCAATGAGAAAATTAATCAGAGTCTAGCATTTATCCGTAAATCAGATGAATTATTACATAATGTAAATGCTGGTAAATCCACCACAAATATCATGATAACTACTATAATTATAGTAATTATAGTAATATTGTTAGCATTAATTGCAGTTGGACTGCTTCTATACTGCAAGGCCAGAAGCACACCAGTCACACTAAGTAAGGATCAACTGAGTGGTATAAATAATATTGCATTTAGTAACTGAATAAAAATAGCACCTAATCATATTCTTACAATGGTTCACTATTTGACCATAGATAACCCATCTATCATTGGATTATCCTAAAATTTGAACTTCATCACAACTTTCATCTATAAACCATCTCACTTACACTATTTAAGTAGATTCCTATTTTATAGTTATATAAAACAATTGAATACCAAATTAACTTACTATTTGTAAAAATGAGAACTGGGGCAAATATGTCACGAAGGAATCCTTGCAAATTCGAAATTCGAGGTCATTGCTTGAATGGTAAAAGGTGTCATTTTAGTCATAATTATTTTGAATGGCCACCCCATGCACTACTTGTAAGACAAAACTTTATGTTAAACAGAATACTTAAGTCTATGGATAAAAGCATAGATACTTTGTCAGAAATAAGTGGAGCTGCAGAGTTGGACAGAACAGAAGAGTATGCCCTCGGTGTAGTTGGAGTGCTAGAGAGTTATATAGGATCAATAAATAATATAACTAAACAATCAGCATGTGTTGCCATGAGCAAACTCCTCACTGAACTCAACAGCGATGACATCAAAAAACTAAGGGACAATGAAGAGCCAAACTCACCCAAAGTAAGAGTGTACAATACTGTCATATCATATATTGAAAGCAACAGGAAGAACAATAAACAAACTATCCATCTGTTAAAAAGATTGCCAGCAGACGTATTGAAGAAAACCATCAAAAACACATTGGATATCCACAAGAGCATAACCATCAATAACCCAAAAGAATCAACTGTTAGTGATACGAATGACCATGCCAAAAATAATGATACTACCTGACAAATATCCTTGTAGTATAAATTCCATACTAATAACAAGTAATTGTAGAGTCACTATGTATAATCGAAAAAACACACTATATATCAATCAAAACAGCCAAAATAACTATATATACCCACCGGATCAACCATTCAATGAAATCCATTGGACCTCTCAAGATTTGATTGATGCAACTCAAAATTTTCTACAACATCTAGGTATTACTGATGATATATACACAATATATATATTAGTGTCATAATACTCAATCCTAATACTTACCACATCATCAAATTATTAACTCAAACAATTCAAGCTATGGGACAAAATGGATCCCATTATTAGTGGAAATTCTGCTAATGTTTATCTAACTGATAGTTATTTAAAAGGTGTTATTTCTTTCTCAGAATGTAACGCCTTAGGTAGTTACATATTCAATGGTCCTTATCTCAAAAATGATTATACCAACTTAATTAGTAGACAAAATCCATTAATAGAACACATAAATCTAAAGAAACTAAATATAACACAGTCCTTAATATCTAAGTATCATAAAGGTGAAATAAAAATAGAAGAACCTACTTACTTTCAGTCATTACTTATGACATACAAGAGTATGACCTCGTCAGAACAGACTACTACTACTAATTTACTTAAAAAGATAATAAGAAGAGCTATAGAAATCAGTGATGTTAAAGTCTATGCTATATTGAATAAACTGGGGCTCAAAGAAAAAGACAAGATTAAATCCAATAATGGACAAGATGAAGACAACTCAGTTATTACTACCATAATCAAAGATGATATACTTTTAGCTGTCAAGGATAATCAATTTCATCTTAAAGCAGACAAAAATCAATCCACAAAACAAAAAGATACAATCAAAACAACACTTTTGAAGAAATTAATGTGTTCGATGCAACATCCTCCATCATGGTTAATACATTGGTTTAACTTATACACAAAATTAAACAGCATATTAACACAGTATCGATCTAGTGAGGTAAAAAACCATGGTTTTATATTGATAGATAATCATACTCTTAGTGGATTCCAATTTATTTTGAATCAATATGGTTGTATAGTTTATCATAAGGAACTCAAAAGAATTACTGTGACAACTTATAATCAATTCTTGACATGGAAAGATATTAGCCTTAGTAGATTAAATGTTTGTTTGATTACATGGATTAGTAACTGTTTGAACACATTAAACAAAAGCTTAGGCTTAAGATGTGGATTCAATAATGTTATCTTGACACAATTATTCCTTTATGGAGATTGTATACTAAAACTATTCCACAATGAGGGGTTCTACATAATAAAAGAGGTAGAGGGGTTTATTATGTCTCTAATTTTAAATATAACAGAAGAAGATCAATTCAGAAAACGGTTTTATAATAGTATGCTCAACAACATCACAGATGCCGCTAATAAAGCTCAGAAAAATCTGCTATCAAGAGTATGTCATACATTATTAGATAAGACAATATCAGATAATATAATAAATGGCAGATGGATAATTCTATTGAGTAAGTTCCTTAAATTAATTAAGCTTGCAGGTGACAATAACCTCAACAATCTGAGTGAATTATATTTTTTGTTCAGAATATTTGGACACCCAATGGTAGATGAAAGACAAGCCATGGATGCTGTTAAAGTTAATTGCAACGAGACCAAATTTTACTTGTTAAGTAGTTTGAGTATGTTAAGAGGAGCTTTTATATATAGAATTATAAAAGGGTTTGTAAATAATTACAACAGATGGCCTACTTTAAGAAATGCCATTGTTTTACCCTTAAGATGGTTAACTTACTATAAACTAAACACTTATCCTTCCTTGTTGGAACTTACAGAAAGAGATTTGATTGTTCTATCAGGACTACGTTTCTATCGAGAGTTTCGGTTGCCTAAAAAAGTGGATCTTGAAATGATCATAAATGATAAGGCTATATCACCTCCTAAAAATTTAATATGGACTAGTTTCCCTAGAAATTATATGCCGTCACACATACAAAATTATATAGAACATGAAAAATTAAAATTCTCTGATAGTGATAAATCAAGAAGAGTATTAGAGTATTATTTAAGAGATAACAAATTCAATGAATGTGATTTATACAACTGTGTAGTTAATCAAAGTTATCTTAACAACCCGAATCATGTGGTATCATTGACAGGCAAAGAAAGAGAACTCAGTGTAGGTAGAATGTTTGCAATGCAACCAGGAATGTTCAGACAAGTTCAAATATTAGCAGAGAAAATGATAGCTGAAAACATATTACAATTTTTCCCTGAAAGTCTTACAAGATATGGTGATCTAGAACTACAGAAAATATTAGAATTGAAAGCAGGAATAAGTAACAAATCAAATCGTTACAATGATAATTACAACAATTACATTAGTAAGTGCTCTATCATCACAGATCTCAGCAAATTCAATCAAGCATTTCGGTATGAAACATCATGTATTTGTAGCGATGTACTGGATGAACTGCATGGTGTACAATCTCTATTTTCCTGGTTACATTTAACTATTCCTCATGTCACAATAATATGCACATATAGGCATGCACCCCCCTATATAAAGGATCATATTGTAGATCTTAACAATGTAGATGAGCAAAGTGGATTATATAGATATCATATGGGTGGTATCGAAGGGTGGTGTCAAAAACTATGGACCATAGAAGCTATATCACTATTAGATCTAATATCTCTCAAAGGGAAATTCTCAATTACTGCTTTAATTAATGGTGACAATCAATCAATAGATATAAGTAAACCAGTCAGACTCATGGAAGGTCAAACTCATGCTCAAGCAGATTATTTGCTAGCATTAAATAGTCTTAAATTACTGTATAAAGAGTATGCAGGAATAGGCCACAAATTAAAAGGGACTGAGACTTATATATCGAGAGATATGCAATTTATGAGTAAAACGATCCAACATAACGGTGTATATTACCCAGCTAGTATAAAGAAAGTCCTGAGAGTGGGACCGTGGATAAACACTATACTTGATGACTTCAAAGTGAGTCTAGAATCTATAGGTAGTTTGACACAAGAATTAGAATATAGAGGTGAAAGTCTATTATGCAGTTTAATATTTAGAAATGTATGGTTATATAATCAAATTGCATTACAACTTAAAAATCATGCATTATGTAACAACAAATTATATTTGGACATATTAAAAGTTCTAAAACACTTAAAAACCTTTTTTAATCTTGATAACATTGATACAGCATTAACATTGTACATGAACTTGCCCATGTTATTTGGTGGTGGTGATCCCAACTTGTTATATCGAAGTTTCTATAGAAGAACTCCTGATTTCCTCACAGAGGCTATAGTTCACTCTGTGTTCATACTTAGTTATTATACAAACCATGATTTAAAAGATAAACTTCAAGATCTGTCAGATGATAGATTGAATAAGTTCTTAACATGCATAATCACGTTTGACAAAAACCCCAATGCTGAATTCGTTACATTGATGAGAGATCCTCAAGCTTTAGGATCTGAGAGGCAAGCTAAAATTACTAGCGAAATCAATAGACTGGCAGTTACCGAGGTTTTGAGCACAGCTCCAAACAAAATATTCTCCAAAAGTGCACAACACTATACCACTACAGAGATAGATCTTAATGATATTATGCAAAATATAGAACCTACATATCCTCACGGGCTAAGAGTTGTTTATGAAAGTTTACCCTTTTATAAAGCAGAGAAAATAGTAAATCTTATATCCGGTACAAAATCTATAACTAACATACTGGAAAAGACTTCTGCCATAGACTTAACAGATATTGATAGAGCCACTGAGATGATGAGGAAAAACATAACTTTGCTTATAAGGATATTACCATTAGATTGTAACAGAGATAAAAGAGAAATATTGAGTATGGAAAACCTAAGTATTACTGAATTAAGCAAATACGTTAGAGAAAGATCTTGGTCTTTATCCAATATAGTTGGTGTTACATCACCCAGTATCATGTATACAATGGACATAAAATATACAACAAGCACTATAGCTAGTGGCATAATCATAGAGAAATATAATGTCAACAGTTTAACACGTGGTGAGAGAGGACCCACTAAACCATGGGTTGGTTCATCTACACAAGAGAAAAAGACAATGCCAGTTTATAATAGACAAGTTTTAACCAAAAAACAGAGAGATCAAATAGATCTATTAGCAAAATTGGATTGGGTGTATGCATCTATAGATAACAAGGATGAATTTATGGAGGAACTTAGCATAGGAACTCTTGGGTTAACATATGAGAAGGCCAAAAAATTATTTCCACAATATTTAAGTGTTAACTATTTGCATCGTCTTACAGTCAGTAGTAGACCATGTGAATTCCCTGCATCTATACCAGCTTATAGAACTACAAATTATCACTTTGATACTAGCCCTATTAATCGCATATTAACAGAAAAGTATGGTGATGAAGATATTGATATAGTATTCCAAAACTGTATAAGCTTTGGCCTTAGCTTAATGTCAGTAGTAGAACAATTTACTAATGTATGTCCTAACAGAATTATTCTCATACCCAAGCTTAATGAGATACATTTGATGAAACCTCCCATATTCACAGGTGATGTTGATATTCACAAGTTAAAACAAGTGATACAAAAACAACATATGTTTTTACCAGACAAAATAAGTTTGACTCAATATGTGGAATTATTTTTAAGTAATAAAACACTCAAATCTGGATCTAATGTTAATTCTAATTTAATATTGGCGCATAAGATATCTGACTATTTTCATAATACTTACATTTTAAGTACTAATTTAGCTGGACATTGGATTCTTATTATACAACTTATGAAAGATTCTAAGGGTATTTTTGAAAAAGATTGGGGAGAGGGATATATAACTGATCATATGTTCATTAATTTGAAAGTTTTCTTCAATGCTTATAAGACATATCTCTTGTGTTTTCATAAAGGTTACGGCAGAGCAAAGCTGGAGTGTGATATGAATACTTCAGATCTCCTATGTGTATTGGAATTAATAGACAGTAGTTATTGGAAGTCTATGTCTAAGGTGTTTTTAGAACAAAAAGTTATCAAATACATTCTTAGCCAGGATGCAAGTTTACATAGAGTAAAAGGATGTCATAGCTTCAAACTATGGTTTCTTAAACGTCTTAATGTAGCAGAATTCACAGTTTGCCCTTGGGTTGTTAACATAGATTATCATCCAACACATATGAAAGCAATATTAACTTATATTGATCTTGTTAGAATGGGATTAATAAATATAGATAGAATATACATTAAAAATAAACACAAGTTCAATGATGAATTTTATACTTCTAATCTTTTTTACATTAATTATAACTTCTCAGATAATACTCATCTATTAACTAAACATATAAGGATTGCTAATTCTGAATTAGAAAGTAATTACAACAAATTATATCATCCTACACCAGAAACCCTAGAAAATATACTAACCAATCCAGTTAAAAGTAATGATAAAAAGACACTGAGTGACTATTGTATAGGTAAAAATGTTGACTCAATAATGTTACCATCGTTATCTAATAAGAAGCTTATTAAATCGTCTACAATGATTAGAACCAATTACAGCAGACAAGATTTGTATAATTTATTTCCTACGGTTGTGATTGATAAAATTATAGATCATTCAGGTAATACAGCCAAATCTAACCAACTTTACACTACTACTTCTCATCAAATATCCTTAGTGCACAATAGCACATCACTTTATTGCATGCTTCCTTGGCATCATATTAATAGATTCAATTTTGTATTTAGTTCTACAGGTTGTAAAATTAGTATAGAGTATATTTTAAAAGATCTTAAAATTAAGGATCCTAATTGTATAGCATTCATAGGTGAAGGAGCAGGGAATTTATTATTGCGTACAGTAGTGGAACTTCATCCTGATATAAGATATATTTACAGAAGTCTGAAAGATTGCAATGATCATAGTTTACCAATTGAGTTTTTAAGGCTGTACAATGGGCATATCAACATTGATTATGGTGAAAATTTGACCATTCCTGCTACAGATGCAACCAACAACATTCATTGGTCTTATTTACATATAAAGTTTGCTGAACCTATCAGTCTTTTTGTCTGTGATGCTGAATTGCCCGTAACAGTCAACTGGAGTAAGATTATAATAGAGTGGAGCAAGCATGTAAGAAAATGCAAGTACTGTTCTTCAGTTAATAAATGTACATTAATAGTAAAATATCATGCTCAAGATGATATCGATTTCAAATTAGACAACATAACTATATTAAAAACTTATGTATGCTTAGGCAGTAAGTTAAAGGGATCTGAAGTTTACTTAGTCCTTACAATAGGTCCTGCAAATGTGTTCCCAGTATTTAATGTAGTACAAAATGCTAAATTGATACTATCAAGAACCAAAAATTTCATCATGCCTAAAAAAGTTGATAAAGAGTCTATTGATGCAAATATTAAGAGTTTGATACCCTTTCTTTGTTACCCTATAACAAAAAAAGGAATTAATACTGCATTGTCTAAATTAAAGAGTGTTGTTAGTGGAGATATACTATCATATTCTATAGCTGGACGTAATGAAGTTTTCAGCAATAAACTTATAAATCATAAGCATATGAACATCCTAAAGTGGTTCAATCATGTTTTAAATTTCAGATCAACAGAATTAAACTATAATCATTTATATATGGTAGAATCTACTTATCCTCATCTAAGTGAATTGTTAAACAGCTTGACAACCAATGAACTTAAANNNNNNNNNNNNNNNNNNNNNNNNNNNNNNNNNNNNNNNNNNNNNNNNNNNNNNNNNNNNNNNNNNNNNNNNNNNNNNNNNNNNNNNNNNNNNNNNNNNNNNNNNNNNNNNNNNNNNNNNNNNNNNNNNNNNNNNNNNNNNNNNNNNNNNNNNNNNNNNNNNNNNNNNNNNNNNNNNNNNNNNNNNNNNNNNNNNNNNNNNNNNNNNNNNNNNNNNNNNNNNNNNNNNNNNNNNNNNNNNNNNNNNNNNNNNNNNNNNNNNNNNNNNNNNN
>hRSV/A/Germany/NRW-HHU-19/2013
NNNNNNNNNNNNNNNNNNNNNNNNNNNNNNNNNNNNNNNNNNNNNNNNNNNNNNNNNNNNNNNNNNNNNNNNNNNNNNNNNNNNNNNNNNNNNNNNNNNNNNNNNNNNNNNNNNNNNNNNNNNNNNNNNNNNNNNNNNNNNNNNNNNNNNNNNNNNNNNNNNNNNNNNNNNNNNNNNNNNNNNNNNNNNNNNNCAAATTAATACAGTTAACTAATGCTTTGGCTAAGGCAGTTATACATACAATCAAATTGAATGGCATTGTATTTGTGCATGTTATTACAAGTAGTGATATTTGCCCTAATAATAATATTGTAGTGAAATCCAATTTCACAACAATGCCAGTATTACAAAATGGAGGCTATATATGGGAAATGATGGAATTAACACACTGCTCTCAGCCTAATGGCCTAATAGATGACAATTGTGAAATTAAATTCTCCAAAAAACTAAGTGATTCAACAATGACCAATTATATGAATCAATTATCTGAATTACTTGGATTTGACCTCAATCCATAAATCATAATAAATATCAACTAGCAAATTAATGTCACTAACACCATTAGTTAATATAAAACTTGACAGAAGATAAAAATGGGGCAAATAAATCAATTCAGCCGACCCAACCATGGACACAACACACAATGATACCACACCACAGAGACTGATGATCACAGACATGAAACCATTATCACTTGAGACTATAATAACATCTCTAACCAGAGATATCATAACACATAAATTTATATACTTGATAAATCATGAATGCATAGTGAGAAAACTTGATGAAAGACAGGCCACATTTACATTTCTGGTCAACTATGAAATGAAACTATTGCACAAAGTGGGAAGCACTAAATATAAAAAATATACTGAATACAACACAAAATATGGCACTTTCCCTATGCCAATATTTATCAATCATGATGGGTTCTTAGAATGCATTGGCATTAAGCCTACCAAGCACACACCCATAATATACAAGTATGATCTCAATCCATGAATATCAAAACAAGATTCAAACAATCCGAAATAACAACTTTATGCATAATCACACTCCATAGTCCAAATGGAGCCTGGAAATTATAGTTATTTAAAATTAAGGAGAGACATAAGATGAAAGATGGGGCAAATACAAAAATGGCTCTTAGCAAAGTCAAGTTGAATGATACACTCAACAAAGATCAACTTCTATCATCCAGCAAATATACCATCCAACGGAGCACAGGAGACAGCATTGACACTCCTAATTATGATGTGCAGAAACACATTAATAAGTTATGTGGCATGTTATTAATCACAGAAGATGCTAATCATAAATTCACTGGGTTAATAGGTATGTTATATGCTATGTCTAGATTAGGAAGAGAAGACACCATAAAAATACTCAAAGATGCGGGATATCACGTTAAGGCTAATGGAGTGGATGTAACAACACATCGTCAAGACATTAATGGGAAAGAAATGAAATTTGAAGTGTTAACATTAGCAAGCTTAACAACTGAAATTCAAATCAACATTGAGATAGAATCTAGAAAATCCTACAAAAAAATGCTAAAAGAAATGGGAGAGGTGGCTCCAGAATACAGGCATGACTCTCCTGATTGTGGGATGATAATATTATGTATAGCAGCATTAGTAATAACCAAATTAGCAGCAGGAGATAGATCTGGTCTTACAGCTGTGATTAGGAGAGCTAATAATGTCCTAAAAAATGAAATGAAACGTTATAAAGGTTTATTACCCAAGGATATAGCCAACAGCTTCTATGAAGTGTTTGAAAAATATCCTCACTTTATAGATGTTTTTGTTCATTTTGGTATAGCACAATCTTCTACCAGAGGTGGCAGTAGAGTTGAAGGGATTTTTGCAGGATTGTTTATGAATGCCTATGGTGCAGGGCAAGTGATGTTACGGTGGGGGGTCTTAGCAAAATCAGTTAAAAACATTATGTTAGGACACGCTAGTGTACAAGCAGAAATGGAACAAGTTGTGGAGGTGTATGAGTATGCTCAGAAATTGGGTGGAGAAGCAGGATTCTACCATATATTGAACAACCCAAAAGCATCACTATTATCTTTGACTCAATTTCCTCACTTCTCTAGTGTAGTATTGGGCAATGCTGCTGGCCTAGGTATAATGGGAGAATACAGAGGTACACCAAGGAATCAAGATTTATATGATGCTGCAAAAGCATATGCTGAACAACTCAAAGAAAATGGTGTGATTAACTACAGTGTATTAGACTTGACAGCAGAAGAACTAGAGGCTATCAAACATCAGCTTAATCCAAAAGATAATGATGTAGAGCTTTGAGTTAATAAAAAAGTGGGGCAAATAAATCATCATGGAAAAGTTTGCTCCTGAATTCCATGGAGAAGATGCAAACAACAGAGCCACCAAATTCCTAGAATCAATAAAGGGCAAATTCACATCACCCAAAGATCCCAAGAAAAAAGATAGTATCATATCTGTCAACTCAATAGATATAGAAGTAACCAAAGAAAGCCCTATAATATCAAATTCAACCATTATAAACCCAATAAATGAGACAGATGATACTGTAGGGAACAAGCCCAATTACCAAAGAAAGCCTCTAGTAAGTTTCAAAGAAGACCCTACGCCAAGTGATAATCCTTTTTCAAAACTATACAAAGAAACCATAGAAACATTTGATAACAATGAAGAAGAATCTAGCTATTCATATGAAGAAATAAATGATCAGACAAACGATAATATAACAGCAAGATTAGATAGGATTGATGAGAAATTAAGTGAAATACTAGGAATGCTTCACACATTAGTAGTAGCGAGTGCAGGACCTACATCTGCTCGGGATGGTATAAGAGATGCCATGGTTGGTTTAAGAGAAGAAATGATAGAAAAAATCAGAACTGAAGCATTAATGACCAATGACAGACTAGAAGCTATGGCAAGACTCAGGAATGAAGAAAGTGAAAAGATGGCAAAAGACACATCAGATGAAGTGTCTCTCAATCCAACATCAGAGAAACTGAACAACCTGTTGGAAGGGAATGATAGTGACAATGATCTATCACTTGAAGATTTCTGATTAGCTACCAAACTGTACATCAAAACACAACACCAATAGAAAACCAACAAACAAACCAACTCACCCATCCAACCAAACATCTATCTGCTGATTAGCCAACCAGCCAAAAAACAACCAGCCAATCTAAAACTAGCCACCCGGAAAAAATCGATACTATAGTTACAAAAAAAGATGGGGCAAATATGGAAACATACGTGAACAAACTTCACGAGGGCTCCACATACACAGCTGCTGTTCAATACAATGTCCTAGAAAAAGACGATGATCCTGCATCACTTACAATATGGGTGCCCATGTTCCAATCATCTATGCCAGCAGATCTACTCATAAAAGAACTAGCCAATGTCAATATACTAGTGAAACAAATATCCACACCCAAAGGACCCTCATTAAGAGTCATGATAAACTCAAGAAGTGCAGTGCTAGCACAAATGCCCAGCAAATTTACCATATGTGCCAATGTGTCCTTGGATGAAAGAAGCAAGCTGGCATATGATGTAACCACACCCTGTGAAATTAAGGCATGCAGTCTAACATGCCTAAAATCAAAAAATATGTTAACCACAGTTAAAGATCTCACTATGAAAACACTCAACCCAACACATGACATCATTGCTTTATGTGAATTTGAAAATATAGTAACATCAAAAAAAGTCATAATACCAACATACCTAAGATCTATCAGCGTCAGAAATAAAGATCTGAACACACTTGAAAATATAACAACCACTGAATTCAAAAATGCCATTACAAATGCAAAAATCATCCCTTACTCAGGATTACTGTTAGTCATCACAGTGACTGACAACAAAGGAGCATTCAAATACATAAAGCCACAAAGTCAATTCATAGTAGATCTTGGAGCTTACCTAGAAAAAGAAAGTATATATTATGTTACAACAAATTGGAAGCACACAGCTACACGATTTGCAATCAAACCCATGGAAGATTAACCTTTTTCCTCTACATCAATGAGTAGATTCATACAAACTTTCTAACTACATTCTTCACTTCACAATCATAATCACCAACCCTCTATGGTTCAATCAATCAAACAAAACTCATCAGGAGTTCCAGATCATCCCAAGTCATTGTTCATCAGATCCAGTACTCAAATAAGTTAATAAAAAATCCACATGGGGCAAATAATCATTGAGGGAAATCCAACTAATCACAACATCTGTCAACATAGACAAGTCAACACGCTAGATAAAAACAACCAATGGAAAATACATCCATAACTATAGAATTCTCAAGCAAATTCTGGCCTTACTTTACACTAATACACATGATAACAACAATAATCTCTTTGATAATCATAATCTCCATCATGATTGCAATACTAAACAAACTCTGCGAATATAATGTATTTCATAACAAAACCTTTGAGCTACCAAGAGCTCGTGTCAATACATAGCATTCACCAATCTGATAGCTCAAAACAGTAACCTTGCATTTGTAAGTGAACTACCCTCACCTCTTCACAAAACCACATCAACATCTCACCATGCAAGCCATCATCTATACCATAAAGTAGTTAATTAAAAATAGTCATAATAATGAACTAGGATATTAAGACCAAAAACAACGCTGGGGCAAATGCAAACATGTCCAAAACCAAGGACCAACGCACCGCCAAGACACTAGAAAGGACCTGGGACACTCTCAATCATCTATTATTCATATCATCGTGCTTATACAAGTTAAATCTTAAATCTATAGCACAAATCACATTATCTATCTTGGCAATGATAATCTCAACCTCACTTATAATTGCAGCCATCATATTCATAGCCTCGGCAAACCACAAAGTCACACTAACAACTGCAATCATACAAGATGCAACGAACCAGATCAAGAACACAACTCCAACATACCTCACCCAGAATCCTCAGCTTGGAATCAGCTTCTCCAATCTGTCCGGAACTACATCACAATCCACCACCATACTAGCTTCAACAACACCAAGTGCTGAGTCAACCCCACAATCCACAACAGTCAAGATCAAAAACACAACAACAACCCAAATACAACCTAGCAAACCCACCACAAAACAACGCCAAAATAAACCACAAAACAAACCCAACAATGATTTTCACTTTGAAGTGTTCAATTTTGTACCCTGCAGCATATGCAGCAACAATCCAACCTGCTGGGCCATCTGCAAGAGAATACCAAACAAAAAACCTGGAAAGAAAACCACCACCAAGCCCACAAAAAAACCAACCATCAAGACAACCAAAAAAGATCCCAAACCTCAAACCACAAAACCAAAGGAAGTACTCACCACCAAGCCCACAGAAAAGCCAACCATCGACACCACCAAAACAAACATCAGAACTACACTTCTCACCTCCAACACCACTGGAAATCCAGAACACACAAGTCAAGAGGAAACCCTCCACTCAACCACCTCCGAAGGCAATCTAAGCCCATCACAAGTCTATACAACATCCGAGTACCTATCACAATCTCCATCTTCATCCAACACATTAAAATGATAGTCATTAAAAAGCGTATTGTTGCAAAAAGCCATGACCAAATCAAACAGAATCAAAATCAACTCTGGGGCAAATAACAATGGAGTTGCCAATCCTCAAAACAAATGCTATTACCACAATCCTTGCTGCAGTCACACTCTGTTTCGCTTCCAGTCAAAACATCACTGAAGAATTTTATCAATCAACATGCAGTGCAGTTAGCAAAGGCTATCTTAGTGCTCTAAGAACTGGTTGGTATACTAGTGTTATAACTATAGAATTAAGTAATATCAAGGAAAATAAGTGTAATGGTACAGACGCTAAGGTAAAATTAATAAAACAAGAATTAGATAAATATAAAAATGCTGTAACAGAATTGCAGTTGCTCATGCAAAGCACACCAGCAGCCAACAGTCGAGCCAGAAGAGAACTACCAAGATTTATGAATTATACACTCAACAATACCAAAAACACCAATGTAACATTAAGCAAGAAAAGGAAAAGAAGATTTCTTGGATTTTTGTTAGGTGTTGGATCTGCAATCGCCAGTGGCATTGCCGTATCCAAGGTCCTGCACCTAGAAGGGGAAGTGAACAAAATCAAAAGTGCTCTACTATCCACAAACAAGGCTGTAGTCAGCTTATCTAACGGAGTCAGTGTCTTAACCAGCAAAGTGTTAGACCTCAAAAACTATATAGATAAACAGTTGTTACCTATTGTTAACAAGCAAAGCTGCAGCATATCAAACATTGAAACTGTGATAGAGTTCCAACAAAAGAACAACAGACTACTAGAGATTACCAGAGAATTTAGTGTTAATGCAGGTGTAACTACACCTGTAAGCACTTATATGTTAACTAATAGTGAGTTATTATCATTAATCAATGATATGCCTATAACAAATGATCAGAAAAAGTTAATGTCCAGCAATGTTCAAATAGTTAGACAGCAAAGTTACTCTATCATGTCAATAATAAAAGAGGAAGTCTTAGCATATGTAGTACAATTACCACTATATGGTGTAATAGATACTCCTTGCTGGAAACTACACACATCCCCTCTATGTACAACCAACACAAAGGAAGGATCCAACATCTGCTTAACAAGAACCGACAGAGGATGGTACTGTGACAATGCAGGATCAGTATCCTTTTTCCCACAAGCTGAAACATGTAAGGTTCAATCGAATCGGGTATTTTGTGACACAATGAACAGTTTAACATTACCAAGTGAGGTAAATCTTTGCAACATTGACATATTCAACCCCAAATATGATTGCAAAATTATGACTTCAAAAACAGATGTAAGCAGCTCCGTTATCACATCTCTAGGAGCCATTGTGTCATGCTATGGCAAAACCAAATGTACAGCATCCAACAAAAATCGTGGGATCATAAAGACATTCTCTAACGGGTGTGATTATGTATCAAATAAGGGGGTGGATACTGTGTCTGTAGGTAATACATTATATTATGTAAATAAGCAAGAAGGCAAAAGTCTCTATGTAAAAGGTGAACCAATAATAAATTTCTATGATCCATTAGTGTTCCCCTCTGATGAATTTGATGCATCAATATCTCAAGTCAATGAGAAAATTAATCAGAGTCTAGCATTTATCCGTAAATCAGATGAATTATTACATAATGTAAATGCTGGTAAATCCACCACAAATATCATGATAACTACTATAATTATAGTAATTATAGTAATATTGTTAGCATTAATTGCAGTTGGACTGCTTCTATACTGCAAGGCCAGAAGCACACCAGTCACATTAAGTAAGGATCAACTGAGTGGTATAAATAATATTGCATTTAGTAACTGAATAAAAATAGCACCTAATCATATTCTTACAATGGTTTACTATTTGACTATAGATAATCCATCTATCATTGGATTATCCTAAAATTTGAACTTCATCACAACTTTCATCTATAAACCATCTCACTTACACTATTTAAGTAGATTCCTATTTTATAGTTATATAAAACAATTGAATACCAAATTAACTTACTATTTGTAAAAATGAGAACTGGGGCAAATATGTCACGAAGGAATCCTTGCAAATTCGAAATTCGAGGTCACTGCTTGAATGGTAAAAGGTGTCATTTTAGTCATAATTATTTTGAATGGCCACCCCATGCACTGCTTGTAAGACAAAACTTTATGTTAAACAGAATACTTAAGTCTATGGATAAAAGCATAGATACTTTGTCAGAAATAAGTGGAGCTGCAGAGTTGGACAGAACAGAAGAGTATGCCCTCGGTGTAGTTGGAGTGCTAGAGAGTTATATAGGATCAATAAATAATATAACTAAACAATCAGCATGTGTTGCCATGAGCAAACTCCTCACTGAACTCAACAGCGATGACATCAAAAAACTAAGGGACCATGAAGAGCCAAACTCGCCCAAAGTAAGAGTGTACAATACTGTCATATCATATATTGAAAGCAACAGGAAGAACAATAAACAAACTATTCATCTGTTAAAAAGATTGCCAGCAGACGTATTGAAGAAAACCATCAAAAACACATTGGATATCCACAAGAGCATAACCATCAATAACCCAAAAGAATCAACTGTTAATGATACGAACGACCATGCCAAAAATAATGATACTACCTGACAAATATCCTTGTAGTATAAATTCCATACTAATAACAAGTAATTGTAGAGTCACTATGTATAATCAAAAAAACACACTATATATCAATCAAAACAACCAAAATAACCATATATACCCACCGGATCAACCATTCAATGAAATCCATTGGACCTCTCAAGACTTGATTGATGCAACTCAAAATTTTCTACAACATCTAGGTATTACTGATGATATATACACAATATATATATTAGTGTCATAATACTCAATCCTAATACTTACCACATCATCAAATTATTAACTCAAACAATTCAAGCTATGGGACAAAATGGATCCCATTATTAGTGGAAATTCTGCTAATGTTTATCTAACTGATAGTTATTTAAAAGGTGTTATTTCTTTCTCAGAATGTAACGCCTTAGGAAGTTACATATTCAATGGTCCTTATCTCAAAAATGATTATACCAACTTAATTAGTAGACAAAATCCATTAATAGAACACATAAATCTAAAGAAACTAAATATAACACAGTCCTTAATATCTAAGTATCATAAAGGTGAAATAAAAATAGAAGAACCTACTTACTTTCAGTCATTACTTATGACATACAAGAGTATGACCTCGTCAGAACAGACTACTACTACTAATTTACTTAAAAAGATAATAAGAAGAGCTATAGAAATCAGTGATGTCAAAGTCTATGCTATATTGAATAAACTGGGGCTCAAAGAAAAAGACAAGATTAAATCCAATAATGGACAAGATGAAGACAACTCAGTTATTACTACCATAATCAAAGATGATATACTTTTAGCTGTCAAGGATAATCAATCTCATCTTAAAGCAGACAAAAATCAATCCACAAAACAAAAAGATACAATCAAAACAACACTTTTGAAGAAATTGATGTGTTCGATGCAACATCCTCCATCATGGTTAATACATTGGTTTAATTTATACACAAAATTAAACAGCATATTAACACAGTATCGATCTAGTGAGGTAAAAAACCATGGTTTTATATTGATAGATAATCATACTCTTAGTGGATTCCAATTTATTTTGAATCAATATGGTTGTATAGTTTATCATAAGGAACTCAAAAGAATTACTGTGACAACTTATAATCAATTCTTGACATGGAAAGATATTAGCCTTAGTAGATTAAATGTTTGTTTGATTACATGGATTAGTAACTGTTTGAACACATTAAACAAAAGCTTAGGCTTAAGATGTGGATTCAATAATGTTATCTTGACACAATTATTCCTTTATGGAGATTGTATACTAAAACTATTCCACAATGAGGGGTTCTACATAATAAAAGAGGTAGAGGGATTTATTATGTCTCTAATTTTAAATATAACAGAAGAAGATCAATTCAGAAAACGGTTTTATAATAGTATGCTCAACAACATCACAGATGCCGCTAATAAAGCTCAGAAAAATCTGCTATCAAGAGTATGTCATACATTATTAGATAAGACAATATCAGATAATATAATAAATGGCAGATGGATAATTCTATTGAGTAAGTTCCTTAAATTAATTAAGCTTGCAGGTGACAATAACCTCAACAATCTGAGTGAATTATATTTTTTGTTCAGAATATTTGGACACCCAATGGTAGATGAAAGACAAGCCATGGATGCTGTTAAAGTTAATTGCAACGAGACCAAATTTTACTTGTTAAGTAGTTTGAGTATGTTAAGAGGAGCTTTTATATATAGAATTATAAAAGGGTTTGTAAATAATTACAACAGATGGCCTACTTTAAGAAATGCCATTGTTTTACCCTTAAGATGGTTAACTTACTATAAACTAAACACTTATCCTTCCTTGTTGGAACTTACAGAAAGAGATTTGATTGTTCTATCAGGACTACGTTTCTATCGAGAGTTTCGGTTGCCTAAAAAAGTGGATCTTGAAATGATCATAAATGATAAGGCTATATCACCTCCTAAAAATTTAATATGGACTAGTTTCCCTAGAAATTATATGCCGTCACACATACAAAATTATATAGAACATGAAAAATTAAAATTCTCTGATAGTGATAAATCAAGAAGAGTATTAGAGTATTATTTAAGAGACAACAAATTCAATGAATGTGATTTATACAACTGTGTAGTTAATCAAAGTTATCTTAACAACCCGAATCATGTGGTATCATTGACAGGCAAAGAAAGAGAACTCAGTGTAGGTAGAATGTTTGCAATGCAACCAGGAATGTTCAGACAAGTTCAAATATTAGCAGAGAAAATGATAGCTGAAAACATATTACAATTTTTCCCTGAAAGTCTTACAAGATATGGTGATCTAGAACTACAGAAAATATTAGAATTGAAAGCAGGAATAAGTAACAAATCAAATCGTTACAATGATAATTACAACAATTACATTAGTAAGTGCTCTATCATCACTGATCTCAGCAAATTCAATCAAGCATTTCGATATGAAACATCATGTATTTGTAGCGATGTACTGGATGAACTGCATGGTGTACAATCTCTATTTTCCTGGTTACATTTAACTATTCCTCATGTCACAATAATATGCACATATAGGCATGCACCCCCCTATATAAAGGATCATATTGTAGATCTTAACAATATAGATGAGCAAAGTGGATTATATAGATATCATATGGGTGGTATCGAAGGGTGGTGTCAAAAACTATGGACCATAGAAGCTATATCACTATTAGATCTAATATCTCTCAAAGGGAAATTCTCAATTACTGCTTTAATTAATGGTGACAATCAATCAATAGATATAAGTAAACCAGTCAGACTCATGGAAGGTCAAACTCATGCTCAAGCAGATTATTTGCTAGCATTAAATAGTCTTAAATTACTGTATAAAGAGTATGCAGGAATAGGCCACAAATTAAAAGGAACTGAGACTTATATATCGAGAGATATGCAATTTATGAGTAAAACTATCCAACATAACGGTGTATATTACCCAGCTAGTATAAAGAAAGTCCTAAGAGTGGGACCGTGGATAAACACTATACTTGATGACTTCAAAGTGAGTCTAGAATCTATAGGTAGTTTGACACAAGAATTAGAATATAGAGGTGAAAGTCTATTATGCAGTTTAATATTTAGAAATGTATGGTTATATAATCAAATTGCATTACAACTTAAAAATCATGCATTATGTAACAACAAATTATATTTGGACATATTAAAAGTTCTAAAACACTTAAAAACCTTTTTTAATCTTGATAACATTGATACAGCATTAACATTGTATATGAATTTGCCCATGTTATTTGGTGGTGGTGATCCCAACTTGTTATACCGAAGTTTCTATAGAAGAACTCCTGATTTCCTCACAGAGGCTATAGTTCACTCTGTGTTCATACTTAGTTATTATACAAACCATGATTTAAAAGATAAACTTCAAGATCTGTCAGATGATAGATTGAATAAGTTCTTAACATGCATAATCACATTTGACAAAAACCCCAATGCTGAATTCGTTACATTGATGAGAGATCCTCAAGCTTTAGGATCTGAGAGGCAAGCTAAAATTACTAGCGAAATCAATAGACTGGCAGTTACCGAGGTTTTGAGCACAGCTCCAAACAAAATATTCTCCAAAAGTGCACAACACTATACCACTACAGAGATAGATCTTAATGATATTATGCAAAATATAGAACCTACATATCCTCACGGGCTAAGAGTTGTTTATGAAAGTTTACCCTTTTATAAAGCAGAGAAAATAGTAAATCTTATATCCGGTACAAAATCTATAACTAACATATTGGAAAAGACTTCTGCCATAGACTTGACAGATATTGATAGAGCCACTGAGATGATGAGGAAAAACATAACTTTGCTTATAAGGATATTACCATTAGATTGTAACAGAGATAAAAGAGAAATATTGAGTATGGAAAACCTAAGTATTACTGAATTAAGCAAATACGTTAGAGAAAGATCTTGGTCTTTATCCAATATAGTTGGTGTTACATCACCCAGTATCATGTATACAATGGACATAAAATATACAACAAGCACTATAGCTAGTGGCATAATCATAGAGAAATATAATGTCAACAGTTTAACACGTGGTGAGAGAGGACCCACTAAACCATGGGTGGGTTCATCTACACAAGAGAAAAAGACAATGCCAGTTTATAATAGACAAGTTTTAACCAAAAAACAAAGAGATCAAATAGATCTGTTAGCAAAATTGGATTGGGTGTATGCATCTATAGATAACAAGGATGAATTTATGGAGGAACTTAGCATAGGAACTCTTGGGTTAACATATGAGAAGGCCAAAAAATTATTTCCACAATATTTAAGTGTTAACTATTTGCATCGTCTTACAGTCAGTAGTAGACCATGTGAATTCCCTGCATCTATACCAGCTTATAGAACTACAAATTATCACTTTGATACTAGCCCTATTAATCGCATATTAACAGAAAAGTATGGTGATGAAGATATTGATATAGTATTCCAAAACTGTATAAGCTTTGGCCTTAGCTTAATGTCAGTAGTAGAACAATTTACTAATGTATGTCCTAACAGAATTATACTCATACCCAAGCTTAATGAGATACATTTGATGAAACCTCCCATATTCACAGGTGATGTTGATATTCACAAGTTAAAACAAGTGATACAAAAACAACATATGTTTTTACCAGACAAAATAAGTTTGACTCAATATGTGGAATTATTCTTAAGTAATAAAACACTCAAATCTGGATCTAATGTTAATTCTAATTTAATATTGGCGCATAAGATATCTGACTATTTTCATAACACTTACATTTTAAGTACTAATTTAGCTGGACATTGGATTCTTATTATACAACTCATGAAAGATTCTAAGGGTATTTTTGAAAAAGATTGGGGAGAGGGATATATAACTGATCATATGTTCATTAATTTGAAAGTTTTCTTCAATGCTTATAAGACATATCTCTTGTGTTTTCATAAAGGTTACGGCAGAGCAAAGCTGGAGTGTGATATGAATACTTCAGATCTCCTATGTGTATTGGAATTAATAGACAGTAGTTATTGGAAGTCTATGTCTAAGGTGTTTTTAGAACAAAAAGTTATCAAATACATTCTTAACCAGGATGCAAGTTTACATAGAGTAAAAGGATGTCATAGCTTCAAACTATGGTTTCTTAAACGTCTTAATGTAGCAGAATTCATAGTTTGCCCTTGGGTTGTTAACATAGATTATCATCCAACACATATGAAAGCAATATTAACTTATATTGATCTTGTTAGAATGGGATTGATAAATATAGATAGAATATACATTAAAAATAAACACAAGTTCAATGATGAATTTTATACTTCTAATCTTTTTTACATTAATTATAACTTCTCAGATAATACTCATCTATTAACTAAACATATAAGGATTGCTAATTCTGAATTAGAAAGTAATTACAATAAATTATATCATCCTACACCAGAAACCCTAGAAAATATACTAACCAATCCGGTTAAAAGTAATGATAAAAAGACACTGAGTGATTATTGTATAGGTAAAAATGTTGACTCAATAATGTTACCATCGTTATCTAATAAGAAGCTTATTAAATCGTCTACAATGATTAGAACCAATTACAGCAGACAAGATTTGTATAATTTATTTCCTACGGTTGTGATTGATAAAATTATAGATCATTCAGGTAATACAGCCAAATCTAACCAACTTTACACTACTACATCTCATCAAATATCCTTAGTGCACAATAGCACATCACTTTATTGCATGCTTCCTTGGCATCATATTAATAGATTCAATTTTGTATTTAGTTCTACAGGCTGTAAAATTAGTATAGAGTATATTTTAAAAGATCTTAAAATTAAGGATCCTAATTGTATAGCATTCATAGGTGAAGGAGCAGGGAATTTATTATTGCGTACAGTAGTTGAACTTCATCCTGATATAAGATATATTTACAGAAGTCTGAAAGATTGCAATGATCATAGTTTACCAATTGAGTTTTTAAGGCTGTACAATGGGCATATCAACATTGATTATGGTGAAAATTTGACCATTCCTGCTACAGATGCAACCAACAACATTCATTGGTCTTATTTACATATAAAGTTTGCTGAACCTATCAGTCTTTTTGTCTGTGATGCTGAATTGCCTGTAACAGTCAACTGGAGTAAGATTATAATAGAGTGGAGCAAGCATGTAAGAAAATGCAAGTACTGTTCTTCAGTTAATAAATGTACATTAATAGTAAAATATCATGCTCAAGATGATATCGATTTCAAATTAGACAACATAACTATATTAAAAACTTATGTATGCTTAGGCAGTAAGTTAAAGGGATCTGAAGTTTACTTAGTACTTACAATAGGTCCTGCAAATGTGTTCCCAGTATTTAATGTAGTACAAAATGCTAAATTGATACTATCAAGAACCAAAAATTTCATCATGCCTAAAAAAGCTGATAAAGAATCTATTGATGCAAATATTAAGAGTTTGATACCCTTTCTTTGTTACCCTATAACAAAAAAAGGAATTAATACTGCATTGTCTAAATTAAAGAGTGTTGTTAGTGGAGATATACTATCATATTCTATAGCTGGACGTAATGAAGTTTTCAGCAACAAACTTATAAATCATAAACATATGAACATCTTAAAGTGGTTCAATCATGTTTTAAATTTCAGATCAACAGAATTAAACTATAATCATTTATATATGGTAGAATCTACTTATCCTCATCTAAGTGAATTGTTAAACAGCTTGACAACCAATGAACTTAAANNNNNNNNNNNNNNNNNNNNNNNNNNNNNNNNNNNNNNNNNNNNNNNNNNNNNNNNNNNNNNNNNNNNNNNNNNNNNNNNNNNNNNNNNNNNNNNNNNNNNNNNNNNNNNNNNNNNNNNNNNNNNNNNNNNNNNNNNNNNNNNNNNNNNNNNNNNNNNNNNNNNNNNNNNNNNNNNNNNNNNNNNNNNNNNNNNNNNNNNNNNNNNNNNNNNNNNNNNNNNNNNNNNNNNNNNNNNNNNNNNNNNNNNNNNNNNNNNNNNNNNNNNNNNNN
>hRSV/A/Germany/NRW-HHU-20/2011
NNNNNNNNNNNNNNNNNNNNNNNNNNNNNNNNNNNNNNNNNNNNNNNNNNNNNNNNNNNNNNNNNNNNNNNNNNNNNNNNNNNNNNNNNNNNNNNNNNNNNNNNNNNNNNNNNNNNNNNNNNNNNNNNNNNNNNNNNNNNNNNNNNNNNNNNNNNNNNNNNNNNNNNNNNNNNNNNNNNNNNNNNNNNNNNNNCAAATTAATACAGTTAACTAATGCTTTGGCTAAGGCAGTTATACATACAATCAAATTGAATGGCATTGTATTTGTGCATGTTATTACAAGTAGTGATATTTGCCCTAATAATAATATTGTAGTGAAATCCAATTTCACAACAATGCCAGTATTACAAAATGGAGGTTATATATGGGAAATGATGGAATTAACACACTGCTCTCAACCTAATGGCCTAATAGATGACAATTGTGAAATTAAATTCTCTAAAAAACTAAGTGATTCAACAATGACCAATTATATGAATCAATTATCTGAATTACTTGGATTTGACCTCAATCCATAAATCATAATAAATATCAACTAGCAAATCAATGTCACTAACACCATTAGTTAATATAAAACTTGACAGAAGATAAAAATGGGGCAAATAAATCAATTCAGCCGACCCAACCATGGACACAACACACAATGATACCACACCACAAAGACTGATGATCACAGACATGAGACCATTATCACTTGAGACTATAATAACATCTCTAACCAGAGATATCATAACACATAAATTTATATACTTGATAAATCATGAATGCATAGTGAGAAAACTTGATGAAAGACAGGCCACATTTACATTTCTGGTCAACTATGAAATGAAACTATTGCACAAAGTGGGAAGCACTAAATATAAAAAATATACTGAATACAACACAAAATATGGCACTTTCCCTATGCCAATATTTATCAATCATGATGGGTTCTTAGAATGCATTGGCATTAAGCCTACCAAGCACACACCCATAATATACAAGTATGATCTCAATCCATGAATATCAAAACAAGATTCAAACAATCCGAAATAACAACTTTATGCATAATCACACTCCATAGTCCAAATGGAGCCTGAAAATTATAGTTATTTAAAATTAAGGAGAGACATAAGATGAAAGATGGGGCAAATACAAAAATGGCTCTTAGCAAAGTCAAGTTGAATGATACACTCAACAAAGATCAACTTCTATCATCCAGCAAATATACCATCCAACGGAGCACAGGAGACAGCATTGACACTCCTAATTATGATGTGCAGAAACACATTAATAAGTTATGTGGCATGTTATTAATCACAGAAGATGCTAATCATAAATTCACTGGGTTAATAGGTATGTTATATGCTATGTCTAGATTAGGAAGAGAAGACACCATAAAAATACTCAAAGATGCGGGATATCATGTTAAGGCAAATGGAGTGGATGTAACAACACATCGTCAAGACATTAATGGGAAAGAAATGAAATTTGAAGTGTTAACATTAGCAAGCTTAACAACTGAAATTCAAATCAACATTGAGATAGAATCTAGAAAATCCTACAAAAAAATGCTAAAAGAAATGGGAGAGGTGGCTCCAGAATACAGGCATGACTCTCCTGATTGTGGGATGATAATATTATGTATAGCAGCATTAGTAATAACCAAATTAGCAGCAGGAGATAGATCAGGTCTTACAGCTGTGATTAGGAGAGCTAATAATGTCCTAAAAAATGAAATGAAACGTTATAAAGGTTTATTACCCAAGGATATAGCCAACAGCTTCTATGAAGTGTTTGAAAAATATCCTCACTTTATAGATGTTTTTGTTCATTTTGGTATAGCACAATCTTCTACCAGAGGTGGCAGTAGAGTTGAAGGGATTTTTGCAGGATTGTTTATGAATGCCTATGGTGCAGGGCAAGTGATGTTACGGTGGGGGGTCTTAGCAAAATCAGTTAAAAACATTATGTTAGGACACGCTAGTGTACAAGCAGAAATGGAACAAGTTGTGGAGGTGTATGAGTATGCTCAGAAATTGGGTGGAGAAGCAGGATTCTACCATATATTGAACAACCCAAAAGCCTCACTATTATCTTTGACTCAATTTCCTCACTTCTCTAGTGTAGTATTGGGCAATGCTGCTGGCCTAGGCATAATGGGAGAATACAGAGGTACACCAAGGAATCAAGATTTATATGATGCTGCAAAAGCATATGCTGAACAACTCAAAGAAAATGGTGTGATTAACTACAGTGTATTAGACTTGACAGCAGAAGAACTAGAGGCTATCAAACATCAGCTTAATCCAAAAGATAATGATGTAGAGCTTTGAGTTAATAAAAAAATGGGGCAAATAAATCATCATGGAAAAGTTTGCTCCTGAATTCCATGGAGAAGATGCAAACAACAGAGCCACCAAATTCCTAGAATCAATAAAGGGCAAATTCACATCACCCAAAGATCCCAAGAAAAAAGATAGTATCATATCTGTCAACTCAATAGATATAGAAGTAACCAAAGAAAGCCCTATAACATCAAATTCAACCATTATAAACCCAATAAATGAGACAGATGATACTGTAGGGAACAAGCCCAATTATCAAAGAAAGCCTCTAGTAAGTTTCAAAGAAGACCCTACGCCAAGTGATAATCCTTTTTCAAAACTATACAAAGAAACCATAGAAACATTTGATAACAATGAAGAAGAATCTAGCTATTCATATGAAGAAATAAATGATCAGACAAACGATAATATAACAGCAAGATTAGATAGGATTGATGAGAAATTAAGTGAAATACTAGGAATGCTTCACACATTAGTAGTAGCGAGTGCAGGACCTACATCTGCTCGGGATGGTATAAGAGATGCCATGGTTGGTTTAAGAGAAGAAATGATAGAAAAAATCAGAACTGAAGCATTAATGACCAATGACAGACTAGAAGCTATGGCAAGACTCAGGAATGAAGAAAGTGAAAAGATGGCAAAAGACACATCAGATGAAGTGTCTCTCAATCCAACATCAGAGAAACTGAACAACCTGTTGGAAGGGAATGATAGTGACAATGATCTATCACTTGAAGATTTCTGATTAGCTACCAAACTGTACATCAAAACACAACACCAATAGAAAACCAACAAACAAACCAACTCACCCATCCAACCAAACATCTATCTGCTGATTAGCCAACCAGCCAAAAAACAACCATCCAATCTAAAACTAGCCTCCCGGAAAAAATCGATACTATAGTTACAAAAAAAGATGGGGCAAATATGGAAACATACGTGAATAAACTTCACGAGGGCTCCACATACACAGCTGCTGTTCAATACAATGTCCTAGAAAAAGACGATGATCCTGCATCACTTACAATATGGGTGCCCATGTTCCAATCATCCATGCCAGCAGATCTACTCATAAAAGAACTAGCCAATGTCAATATACTAGTGAAACAAATATCCACACCCAAGGGACCCTCATTAAGAGTCATGATAAACTCAAGAAGTGCAGTGCTAGCACAAATGCCCAGCAAATTTACCATATGTGCCAATGTGTCCTTGGATGAAAGAAGCAAGCTGGCATATGATGTAACCACACCCTGTGAAATTAAGGCATGCAGTCTAACATGCCTAAAATCAAAAAATATGTTAACTACAGTTAAAGATCTCACTATGAAAACACTCAACCCAACACATGACATCATTGCTTTATGTGAATTTGAAAATATAGTAACATCAAAAAAAGTCATAATACCAACATACCTAAGATCTATCAGCGTCAGAAATAAAGATCTGAACACACTTGAAAATATAACAACCACTGAATTCAAAAATGCCATTACAAATGCAAAAATCATCCCTTACTCAGGATTACTGTTAGTCATCACAGTGACTGACAACAAAGGAGCATTCAAATACATAAAGCCACAAAGTCAATTCATAGTAGATCTTGGAGCTTACCTAGAAAAAGAAAGTATATATTATGTTACAACAAATTGGAAGCACACAGCTACACGATTTGCAATCAAACCCATGGAAGATTAACCTTTTTCCTCTACATCAATGAGTAGATTCATACAAACTTTCTAACTACATTCTTCACTTCACAATCATAATCACCAACCCTCTGTGGTTCAATCAATCAAACAAAACTCATCAGGAGTTCCAGATCATCCCAAGTCATTGTTCATCAAATCCAGTACTCAAATAAGTTAATAAAAAATCCACATGGGGCAAATAATCATTGAGGGAAATCCAACTAATCACAACATCTGTCAACATAGACAAGTCAACACGCTAGATAAAATCAACCAATGGAAAATACATCCATAACTATAGAATTCTCAAGCAAATTCTGGCCTTACTTTACACTAATACACATGATAACAACAATAATCTCTTTGATAATCATAATCTCCATCATGATTGCAATACTAAACAAACTCTGCGAATATAATGTATTCCATAACAAAACCTTTGAGCTACCAAGAGCTCGAGTCAATACATAGCATTCACCAATCTGATAGCTCAAAACAGTAACCTTGCATTTGTAAATGAACTACCATCACCTCTTCACAAAACCACATCAACATCTCACCATGCAAGCCATCATCTATACCATAAAGTAGTTAATTAAAAATAGTCATAACAATGAACTAGGATATTAAGACCAAAAACAACGCTGGGGCAAATGCAAACATGTCCAAAACCAAGGACCAACGCACCGCCAAGACACTAGAAAGGACCTGGGACACTCTCAATCATCTATTATTCATATCATCGTGCTTATACAAGTTAAATCTTAAATCTATAGCACAAATCACATTATCTATTTTGGCAATGATAATCTCAACCTCACTTATAATTGCAGCCATCATATTCATAGCCTCGGCAAACCACAAAGTCACACTAACAACTGCAATCATACAAGATGCAACAAACCAGATCAAGAACACAACCCCAACATACCTCACCCAGAATCCCCAGCTTGGAATCAGCTTCTCCAATCTGTCCGGAACTACATCACAATCCACCACCATACTAGCTTCAATAACACCAAGTGCTGAGTCAACCCCACAATCCACAACAGTCAAGATCAAAAACACAACAACAACCCAAATATTACCTAGCAAACCCACCACAAAACAACGCCAAAATAAACCACAAAACAAACCCAACAATGATTTTCACTTTGAAGTGTTCAATTTTGTACCCTGCAGCATATGCAGCAACAATCCAACCTGCTGGGCCATCTGCAAGAGAATACCAAACAAAAAACCTGGAAAGAAAACCACCACCAAGCCCACAAAAAAACCAACCCTCAAGACAACCAAAAAAGATCCCAAACCTCAAACCACAAAACCAAAGGAAGTACTCACCACCAAGCCTACAGAAAAGCCAACCATCAACACCACCAAAACAAACATCAGAACTACACTGCTCACCTCCAACACCACAGGAAATCCAGAACACACAAGTCAAGAGGAAACCCTCCACTCAACCACCTCCGAAGGCTATCTAAGCCCATCACAAATCTATACAACATCCGAGTACCTATCACAATCTCCATCTTCATCCAACACAACAAAATGATAGTCATTAAAAAGCGTATTATTGCAAAAAGCTATGACCAAATCAAACAGAATCAAAATCAACTCTGGGGCAAATAACAATGGAGTTGCCAATCCTCAAAACAAATGCTATTACCACAATCCTTGCTGCAGTCACACTCTGTTTCGCTTCCAGTCAAAACATCACTGAAGAATTTTATCAATCAACGTGCAGTGCAGTTAGCAAAGGCTATCTTAGTGCTCTAAGAACAGGTTGGTATACTAGTGTTATAACTATAGAATTAAGTAATATCAAGGAAAATAAGTGTAATGGTACAGACGCTAAGGTAAAATTAATAAAACAAGAATTAGATAAATATAAAAATGCTGTAACAGAATTGCAGTTGCTCATGCAAAGCACACCAGCAGCCAACAGTCGAGCCAGAAGAGAACTACCAAGATTTATGAATTATACACTCAACAATACCAAAAACACCAATGTAACATTAAGTAAGAAAAGGAAAAGAAGATTTCTTGGATTTTTGTTAGGTGTTGGATCTGCAATCGCCAGTGGCATTGCCGTATCCAAGGTCCTGCACCTAGAAGGGGAAGTGAACAAAATCAAAAGTGCTCTACTATCCACAAACAAGGCTGTAGTCAGCTTATCTAATGGAGTCAGTGTCTTAACCAGCAAAGTGTTAGACCTCAAAAACTATATAGATAAACAGTTGTTACCTATTGTTAACAAGCAAAGCTGCAGCATATCAAACATTGAAACTGTGATAGAGTTCCAACAAAAGAACAACAGACTACTAGAGATTACCAGAGAATTTAGTGTTAATGCAGGTGTAACTACACCTGTAAGCACTTATATGTTAACTAATAGTGAGTTATTATCATTAATTAATGATATGCCTATAACAAATGATCAGAAAAAGTTAATGTCCAGCAATGTTCAAATAGTTAGACAGCAAAGTTACTCTATCATGTCAATAATAAAAGAGGAAGTCTTAGCATATGTAGTACAATTACCACTATATGGTGTAATAGATACTCCTTGTTGGAAACTACACACATCCCCTCTATGTACAACCAACACAAAGGAAGGATCCAACATCTGCTTAACAAGAACCGACAGAGGATGGTACTGTGACAATGCAGGATCAGTATCCTTTTTCCCACAAGCTGAAACATGTAAAGTTCAATCGAATCGGGTATTTTGTGACACAATGAACAGTTTAACATTACCAAGTGAGGTAAATCTCTGCAACATTGACATATTCAACCCCAAATATGATTGCAAAATTATGACTTCAAAAACAGATGTAAGCAGCTCCGTTATCACATCTCTAGGAGCCATTGTGTCATGCTATGGCAAAACCAAATGTACAGCATCCAATAAAAATCGTGGGATCATAAAGACATTCTCTAACGGGTGTGATTATGTATCAAATAAGGGGGTGGATACTGTGTCTGTAGGTAATACATTATATTATGTAAATAAGCAAGAAGGCAAAAGTCTCTATGTAAAAGGTGAACCAATAATAAATTTCTATGATCCATTAGTGTTCCCCTCTGATGAATTTGATGCATCAATATCTCAAGTCAATGAGAAAATTAATCAGAGTCTAGCATTTATCCGTAAATCAGATGAATTATTACATAATGTAAATGCTGGTAAATCCACCACAAATATCATGATAACTACCATAATTATAGTAATTATAGTAATATTGTTAGCATTAATTGCAGTTGGACTGCTTCTATACTGCAAGGCCAGAAGCACACCAGTCACATTAAGTAAGGATCAACTGAGTGGTATAAATAATATTGCATTTAGTAACTGAATAAAAATAGCACCTAATCATATTCTTACAATGGTTCGCTATATGACCATAGATAACCCATCTATCATTGGATTATCCTAAAATTTGAACTTCATCACAACTTTCATCTATAAACCATCTCACTTACACTTTTTAAGTAGATTCCTATTTTATAGTTATATAAAAACCAATTGAATACCAAATTAACTTACTATTTGCAAAAATGAGAACTGGGGCAAATATGTCACGAAGGAATCCTTGCAAATTCGAAATTCGAGGTCATTGCTTGAATGGTAAAAGGTGTCATTTTAGTCATAATTATTTTGAATGGCCACCCCATGCACTGCTTGTAAGACAAAACTTTATGTTAAACAGAATACTTAAGTCTATGGATAAAAGCATAGATACTTTGTCAGAAATAAGTGGAGCTGCAGAGTTGGACAGAACAGAAGAGTATGCCCTCGGTGTAGTTGGAGTGCTAGAGAGTTATATAGGATCAATAAATAATATAACTAAACAATCAGCATGTGTTGCCATGAGCAAACTCCTCACTGAACTCAACAGCGATGACATCAAAAAACTAAGGGACAATGAAGAGCCAAACTCACCCAAAGTAAGAGTGTACAATACTGTCATATCATATATTGAAAGCAACAGGAAGAACAATAAACAAACTATCCATCTGTTAAAAAGATTGCCAGCAGACGTATTGAAGAAAACCATCAAAAACACATTGGATATCCACAAGAGCATAACCATCAATAACCCAAAAGAATCAACTGTTAGTGATACGAACGACCATGCCAAAAATAATGATACTACCTGACAAATATCCTTGTAGTATAAATTCCATACTAATAACAAGTAATTGTAGAGTCACTATGTATAATCAAAAAAACACACTATATATCAATCAAAACAACCAAAATAACCATATATACCCACCGGATCAACCATTCAATGAAATCCATTGGACCTCTCAAGACTTGATTGATGCAACTCAAAATTTTCTACAACATCTAGGTATTACTGATGATATATACACAATATATATATTAGTGTCATAATACTCAATCCTAATACTTACCACATCATCAAATTATTAACTCAAACAATTCAAGCTATGGGACAAAATGGATCCCATTATTAGTGGAAATTCTGCTAATGTTTATCTAACTGATAGTTATTTAAAAGGTGTTATTTCTTTCTCAGAATGTAACGCCTTAGGAAGTTACATATTCAATGGTCCTTATCTCAAAAATGATTATACCAACTTAATTAGTAGACAAAATCCATTAATAGAACACATAAATCTAAAGAAACTAAATATAACACAGTCCTTAATATCTAAGTATCATAAAGGTGAAATAAAAATAGAAGAACCTACTTACTTTCAGTCATTACTTATGACATACAAGAGTATGACCTCGTCAGAACAGACTACTACTACTAATTTACTTAAAAAGATAATAAGAAGAGCTATAGAAATCAGTGATGTCAAAGTCTATGCTATATTGAATAAACTGGGGCTCAAAGAAAAAGACAAGATTAAATCCAATAATGGACAAGATGAAGACAACTCAGTTATTACTACCATAATCAAAGATGATATACTTTTAGCTGTCAAGGATAATCAATCTCATCTTAAAGCAGACAAAAATCAATCCACAAAACAAAAAGATACAATCAAAACAACACTTTTGAAGAAATTAATGTGTTCGATGCAACATCCTCCATCATGGTTAATACATTGGTTTAATTTATACACAAAATTAAACAGCATATTAACACAATATCGATCTAGTGAGGTAAAAAACCATGGTTTTATATTGATAGATAATCATACTCTTGGTGGATTCCAATTTATTTTGAATCAATATGGTTGTATAGTTTATCATAAGGAACTCAAAAGAATTACTGTGACAACTTATAATCAATTCTTGACATGGAAAGATATTAGCCTTAGTAGATTAAATGTTTGTTTGATTACATGGATTAGTAACTGTTTGAACACATTAAACAAAAGCTTAGGCTTAAGATGTGGATTCAATAATGTTATCTTGACACAATTATTCCTTTATGGAGATTGTATACTAAAACTATTCCACAATGAGGGGTTCTACATAATAAAAGAGGTAGAGGGATTTATTATGTCTCTAATTTTAAATATAACAGAAGAAGATCAATTCAGAAAACGGTTTTATAATAGTATGCTCAACAACATCACAGATGCCGCAAATAAAGCTCAAAAAAATCTGCTATCAAGAGTATGTCATACATTATTAGATAAGACAATATCAGATAATATAATAAATGGCAGATGGATAATTCTATTGAGTAAGTTCCTAAAATTAATTAAGCTTGCAGGTGACAATAACCTCAACAATCTGAGTGAATTATATTTTTTGTTCAGAATATTTGGACACCCAATGGTAGATGAAAGACAAGCCATGGATGCTGTTAAAGTTAATTGCAACGAGACCAAATTTTACTTGTTAAGTAGTTTGAGTATGTTAAGAGGAGCTTTTATATATAGAATTATAAAAGGGTTTGTAAATAATTACAACAGATGGCCTACTTTAAGAAATGCCATTGTTTTACCCTTAAGATGGTTAACTTACTATAAACTAAACACTTATCCTTCCTTGTTGGAACTTACAGAAAGAGATTTGATTGTTCTATCAGGACTACGTTTCTATCGAGAGTTTCGGTTGCCTAAAAAAGTGGATCTTGAAATGATCATAAATGATAAGGCTATATCACCTCCTAAAAATTTAATATGGACTAGTTTCCCTAGAAATTATATGCCGTCACACATACAAAATTATATAGAACATGAAAAATTAAAATTCTCTGATAGTGATAAATCAAGAAGAGTATTAGAGTATTATTTAAGAGATAACAAATTCAATGAATGTGATTTATACAACTGTGTAGTTAATCAAAGTTATCTTAACAACCCGAATCATGTGGTATCATTGACAGGCAAAGAAAGAGAACTCAGTGTAGGTAGAATGTTTGCAATGCAACCAGGAATGTTCAGACAAGTTCAAATATTAGCAGAGAAAATGATAGCAGAAAACATATTACAATTTTTCCCTGAAAGTCTTACAAGATATGGTGATCTAGAACTACAGAAAATATTAGAATTGAAAGCAGGAATAAGTAACAAATCAAATCGTTACAATGATAATTACAACAATTACATTAGTAAGTGCTCTATCATCACAGATCTCAGCAAATTCAATCAAGCATTTCGATATGAAACATCATGTATTTGTAGTGATGTACTGGATGAACTGCATGGTGTACAATCTCTATTTTCCTGGTTACATTTAACTATTCCTCATGTCACAATAATATGCACATATAGGCATGCACCCCCCTATATAAAGGATCATATTGTAGATCTTAACAATGTAGATGAGCAAAGTGGATTATATAGATATCATATGGGTGGTATCGAAGGGTGGTGTCAAAAACTATGGACCATAGAAGCTATATCACTATTAGATCTAATATCTCTCAAAGGAAAATTCTCAATTACTGCTTTAATTAATGGTGACAATCAATCAATAGATATAAGTAAACCAGTCAGACTCATGGAAGGTCAAACTCATGCTCAAGCAGATTATTTGCTAGCATTAAATAGTCTCAAATTACTGTATAAAGAGTATGCAGGAATAGGCCACAAATTAAAAGGAACTGAGACTTATATATCGAGAGATATGCAATTTATGAGTAAAACGATCCAACATAACGGTGTATATTACCCAGCTAGTATAAAGAAAGTCCTAAGAGTGGGACCGTGGATAAACACTATACTTGATGACTTCAAAGTGAGTCTAGAATCTATAGGTAGTTTGACACAAGAATTAGAATATAGAGGTGAAAGTCTATTATGCAGTTTAATATTTAGAAATGTATGGTTATATAATCAAATTGCATTACAACTTAAAAATCATGCATTATGTAACAACAAATTATATTTGGATATACTAAAAGTTCTAAAACACTTAAAAACCTTTTTTAATCTTGATAACATTGATACAGCATTAACATTGTATATGAATTTGCCCATGTTATTTGGTGGTGGTGATCCCAACTTGTTATATCGAAGTTTCTATAGAAGAACTCCTGATTTCCTCACAGAGGCTATAGTTCACTCTGTGTTCATACTTAGTTATTATACAAACCATGATTTAAAAGATAAACTTCAAGATCTGTCAGATGATAGATTGAATAAGTTCTTAACATGCATAATCACGTTTGACAAAAACCCCAATGCTGAATTCGTTACATTGATGAGAGATCCTCAAGCTTTAGGATCTGAGAGGCAAGCTAAAATTACTAGCGAAATCAATAGACTGGCAGTTACCGAGGTTTTGAGCACAGCTCCAAACAAAATATTTTCCAAAAGTGCACAACACTATACCACTACAGAGATAGATCTTAATGATATTATGCAAAATATAGAACCTACATATCCTCACGGGCTAAGAGTTGTTTATGAAAGTTTACCCTTTTATAAAGCAGAGAAAATAGTAAATCTTATATCCGGTACAAAATCTATAACTAACATACTGGAAAAGACTTCTGCCATAGACTTAACAGATATTGATAGAGCCACTGAGATGATGAGGAAAAACATAACTTTGCTTATAAGGATATTACCATTAGATTGTAACAGAGATAAAAGAGAAATATTGAGTATGGAAAACCTAAGTATTACTGAATTAAGCAAATACGTTAGAGAAAGATCTTGGTCTTTATCCAATATAGTTGGTGTTACATCACCCAGTATCATGTATACAATGGACATAAAATATACAACAAGCACTATAGCTAGTGGCATAATCATAGAGAAATATAATGTCAACAGTTTAACACGTGGTGAGAGAGGACCCACTAAACCATGGGTTGGTTCATCTACACAAGAGAAAAAGACAATGCCAGTTTATAATAGACAAGTTTTAACCAAAAAACAGAGAGATCAAATAGATCTATTAGCAAAATTGGATTGGGTGTATGCATCTATAGATAACAAGGATGAATTTATGGAGGAACTTAGCATAGGAACTCTTGGGTTAACATATGAGAAGGCCAAAAAATTATTCCCACAATATTTAAGTGTTAACTATTTGCATCGTCTTACAGTCAGTAGTAGACCATGTGAATTCCCTGCATCTATACCAGCTTATAGAACTACAAATTATCACTTTGATACTAGCCCTATTAATCGCATATTAACAGAAAAGTATGGTGATGAAGATATTGATATAGTATTCCAAAACTGTATAAGCTTTGGCCTTAGCTTAATGTCAGTAGTAGAACAATTTACTAATGTATGTCCTAACAGAATTATTCTCATACCCAAGCTTAATGAGATACATTTGATGAAACCTCCCATATTCACAGGTGATGTTGATATTCACAAGTTAAAACAAGTGATACAAAAACAACATATGTTTTTACCAGACAAAATAAGTTTAACTCAATATGTGGAATTATTCTTAAGTAATAAAACACTCAAATCTGGATCTAATGTTAATTCTAATTTAATATTGGCGCATAAGATATCTGACTATTTTCATAATACTTACATTTTAAGTACTAATTTAGCTGGACATTGGATTCTTATTATACAACTTATGAAAGATTCTAAGGGTATTTTTGAAAAAGATTGGGGAGAGGGATATATAACTGATCATATGTTCATTAATTTGAAAGTTTTCTTCAATGCTTATAAGACATATCTCTTGTGTTTTCATAAAGGTTACGGCAGAGCAAAGCTGGAGTGTGATATGAATACTTCAGATCTCCTATGTGTATTGGAATTAATAGACAGTAGTTATTGGAAGTCTATGTCTAAGGTGTTTTTAGAACAAAAAGTTATCAAATACATTCTTAGCCAGGATGCAAGTTTACATAGAGTAAAAGGATGTCATAGCTTCAAACTATGGTTTCTTAAACGTCTTAATGTAGCAGAATTCACAGTTTGCCCTTGGGTTGTTAACATAGATTATCATCCAACACATATGAAAGCAATATTAACTTATATTGATCTTGTTAGAATGGGATTGATAAATATAGATAGAATATACATTAAAAATAAACACAAGTTCAATGATGAGTTTTATACTTCTAATCTGTTTTACATTAATTATAACTTCTCAGATAATACTCATCTATTAACTAAACATATAAGGATTGCTAATTCCGAATTAGAAAGTAATTACAACAAATTATATCATCCCACACCAGAAACCCTAGAAAATATACTAACCAATCCGGTTAAAAGTAATGAAAAAAAGACACTGAGTGACTATTGTATAGGTAAAAATGTTGACTCAATAATGTTACCATCGTTATCTAATAAGAAGCTTATTAAATCGTCTACAATGATTAGAACCAATTACAGCAGACAAGATTTGTATAATTTATTTCCTACGGTTGTGATTGATAAAATTATAGATCATTCAGGTAATACAGCCAAATCTAACCAACTTTACACTACTACTTCTCATCAAATATCCTTAGTGCACAATAGCACATCACTTTATTGCATGCTTCCTTGGCATCATATTAATAGATTCAATTTTGTATTTAGTTCTACAGGTTGTAAAATTAGTATAGAGTATATTTTAAAAGATCTTAAAATTAAGGATCCTAATTGTATAGCATTCATAGGTGAAGGAGCAGGGAATTTATTATTGCGTACAGTAGTGGAACTTCATCCTGATATAAGATATATTTACAGAAGTCTGAAAGATTGCAATGATCATAGTTTACCAATTGAGTTTTTAAGGCTGTACAATGGACATATCAACATTGATTATGGTGAAAATTTGACCATTCCTGCTACAGATGCAACCAACAACATTCATTGGTCTTATTTACATATAAAGTTTGCTGAACCTATCAGTCTTTTTGTCTGTGATGCTGAATTGCCTGTAACAGTCAACTGGAGTAAGATTATAATAGAGTGGAGCAAGCATGTAAGAAAATGCAAGTACTGTTCTTCAGTTAATAAATGTACATTAATAGTAAAATATCATGCTCAAGATGATATCGATTTCAAATTAGACAACATAACTATATTAAAAACTTATGTATGCTTAGGCAGTAAGTTAAAGGGATCTGAAGTTTACTTAGTCCTTACAATAGGTCCTGCAAATGTGTTCCCAGTATTTAATGTAGTACAAAATGCTAAATTGATACTATCAAGAACCAAAAATTTCATCATGCCTAAAAAAGCTGATAAAGAGTCTATTGATGCAAATATTAAGAGTTTGATACCCTTTCTTTGTTACCCTATAACAAAAAAAGGAATTAATACTGCATTGTCTAAATTAAAGAGTGTTGTTAGTGGAGATATACTATCATATTCTATAGCTGGACGTAATGAAGTTTTCAGCAATAAACTTATAAATCATAAGCATATGAACATCTTAAAGTGGTTCAATCATGTTTTAAATTTCAGATCAACAGAATTAAACTATAATCATTTATATATGGTAGAATCTACTTATCCTCATCTAAGTGAATTGTTAAACAGCTTGACAACCAATGAACTTAAANNNNNNNNNNNNNNNNNNNNNNNNNNNNNNNNNNNNNNNNNNNNNNNNNNNNNNNNNNNNNNNNNNNNNNNNNNNNNNNNNNNNNNNNNNNNNNNNNNNNNNNNNNNNNNNNNNNNNNNNNNNNNNNNNNNNNNNNNNNNNNNNNNNNNNNNNNNNNNNNNNNNNNNNNNNNNNNNNNNNNNNNNNNNNNNNNNNNNNNNNNNNNNNNNNNNNNNNNNNNNNNNNNNNNNNNNNNNNNNNNNNNNNNNNNNNNNNNNNNNNNNNNNNNNNN
>hRSV/A/Germany/NRW-HHU-21/2011
NNNNNNNNNNNNNNNNNNNNNNNNNNNNNNNNNNNNNNNNNNNNNNNNNNNNNNNNNNNNNNNNNNNNNNNNNNNNNNNNNNNNNNNNNNNNNNNNNNNNNNNNNNNNNNNNNNNNNNNNNNNNNNNNNNNNNNNNNNNNNNNNNNNNNNNNNNNNNNNNNNNNNNNNNNNNNNNNNNNNNNNNNNNNNNNNNCAAATTAATACAGTTAACTAATGCTTTGGCTAAGGCAGTTATACATACAATCAAATTGAATGGCATTGTATTTGTGCATGTTATTACAAGTAGTGATATTTGCCCTAATAATAATATTGTAGTGAAATCCAATTTCACAACAATGCCAGTATTACAAAATGGAGGTTATATATGGGAAATGATGGAATTAACACACTGCTCTCAACCTAATGGCCTAATAGATGACAATTGTGAAATTAAATTCTCCAAAAAACTAAGTGATTCAACAATGACCAATTATATGAATCAATTATCTGAATTACTTGGATTTGACCTCAATCCATAAATCATAATAAATATCAACTAGCAAATCAATGTCACTAACACCATTAGTTAATATAAAACTTGACAGAAGATAAAAATGGGGCAAATAAATCAATTCAGCCGACCCAACCATGGACACAACACACAATGATACCACACCACAAAGACTGATGATCACAGACATGAGACCATTATCACTTGAGACTATAATAACATCTCTAACCAGAGATATCATAACACATAAATTTATATACTTGATAAATCATGAATGCATAGTGAGAAAACTTGATGAAAGACAGGCCACATTTACATTTCTGGTCAACTATGAAATGAAACTATTGCACAAAGTAGGAAGCACTAAATATAAAAAATATACTGAATACAACACAAAATATGGCACTTTTCCTATGCCAATATTTATCAATCATGATGGGTTCTTAGAATGCATTGGCATTAAGCCTACCAAGCACACACCCATAATATACAAGTATGATCTCAATCCATGAATATCAAAACAAGATTCAAACAATCCGAAATAACAACTTTATGCATAATCACACTCCATAGTCCAAATGGAGCCTGAAAATTATAGTTATTTAAAATTAAGGAGAGACATAAGATGAAAAATGGGGCAAATACAAAAATGGCTCTTAGCAAAGTCAAGTTGAATGATACACTCAACAAAGATCAACTTCTATCATCCAGCAAATATACCATCCAACGGAGCACAGGAGACAGCATTGACACTCCTAATTATGATGTGCAGAAACACATTAATAAGTTATGTGGCATGTTATTAATCACAGAAGATGCTAATCATAAATTCACTGGGTTAATAGGTATGTTATATGCTATGTCTAGATTAGGAAGAGAAGACACCATAAAAATACTCAAAGATGCGGGATATCATGTTAAGGCAAATGGAGTGGATGTAACAACACATCGTCAAGACATTAATGGGAAAGAAATGAAATTTGAAGTGTTAACATTAGCAAGCTTAACAACTGAAATTCAAATCAACATTGAGATAGAATCTAGAAAATCCTACAAAAAAATGCTAAAAGAAATGGGAGAGGTGGCTCCAGAATACAGGCATGACTCTCCTGATTGTGGGATGATAATATTATGTATAGCAGCATTAGTAATAACCAAATTAGCAGCAGGAGATAGATCAGGTCTTACAGCTGTGATTAGGAGAGCTAATAATGTCCTAAAAAATGAAATGAAACGTTATAAAGGTTTATTACCCAAGGATATAGCCAACAGCTTCTATGAAGTGTTTGAAAAATATCCTCACTTTATAGATGTTTTTGTTCATTTTGGTATAGCACAATCTTCTACCAGAGGTGGCAGTAGAGTTGAAGGGATTTTTGCAGGATTGTTTATGAATGCCTATGGTGCAGGGCAAGTGATGTTACGGTGGGGGGTCTTAGCAAAATCAGTTAAAAACATTATGTTAGGACACGCTAGTGTACAAGCAGAAATGGAACAAGTTGTGGAGGTGTATGAGTATGCTCAGAAATTGGGTGGAGAAGCAGGATTCTACCATATATTGAACAACCCAAAAGCATCACTATTATCTTTGACTCAATTTCCTCACTTCTCTAGTGTAGTATTGGGCAATGCTGCTGGCCTAGGCATAATGGGAGAATACAGAGGTACACCAAGGAATCAAGATTTATATGATGCTGCAAAAGCATATGCTGAACAACTCAAAGAAAATGGTGTGATTAACTACAGTGTATTAGACTTGACAGCAGAAGAACTAGAGGCTATCAAACATCAGCTTAATCCAAAAGATAATGATGTAGAGCTTTGAGTTAATAAAAAAGTGGGGCAAATAAATCATCATGGAAAAGTTTGCTCCTGAATTCCATGGAGAAGATGCAAACAACAGAGCCACCAAATTCCTAGAATCAATAAAGGGCAAATTCACATCACCCAAAGATCCCAAGAAAAAAGATAGTATCATATCTGTCAACTCAATAGATATAGAAGTAACCAAAGAAAGCCCTATAACATCAAATTCAACCATTATAAACCCAATAAATGAGACAGATGATACTGTAGGGAACAAGCCCAATTATCAAAGAAAGCCTCTAGTAAGTTTCAAAGAAGACCCTACGCCAAGTGATAATCCTTTTTCAAAACTATACAAAGAAACCATAGAAACATTTGATAACAATGAAGAAGAATCTAGCTATTCATATGAAGAAATAAATGATCAGACAAACGATAATATAACAGCAAGATTAGATAGGATTGATGAGAAATTAAGTGAAATACTAGGAATGCTTCACACATTAGTAGTAGCGAGTGCAGGACCTACATCTGCTCGGGATGGTATAAGAGATGCCATGGTTGGTTTAAGAGAAGAAATGATAGAAAAAATCAGAACTGAAGCATTAATGACTAATGACAGACTAGAAGCTATGGCAAGACTCAGGAATGAAGAAAGTGAAAAGATGGCAAAAGACACATCAGATGAAGTGTCTCTCAATCCAACATCAGAGAAACTGAACAACCTGTTGGAAGGGAATGATAGTGACAATGATCTATCACTTGAAGATTTCTGATTAGCTACCAAACTGTACATCAAAACACAACACCAATAGAAAACCAACAAACAGACCAACTCACCCATCCAACCAAACATCTATCTGCTGATTAGCCAACCAGCCAAAAAACAACCAGCCAATCTAAAACTAACCACCCGGAAAAAATCGATACTATAGTTACAAAAAAAGATGGGGCAAATATGGAAACATACGTGAATAAACTTCACGAGGGCTCCACATACACAGCTGCTGTTCAATACAATGTCCTAGAAAAAGACGATGATCCTGCATCACTTACAATATGGGTGCCCATGTTCCAATCATCCATGCCAGCAGATCTACTCATAAAAGAACTAGCCAATGTCAATATACTAGTGAAACAAATATCCACACCCAAGGGACCCTCATTAAGAGTCATGATAAACTCAAGAAGTGCAGTGCTAGCACAAATGCCCAGCAAATTTACCATATGTGCCAATGTGTCCTTGGATGAAAGAAGCAAGCTGGCATATGATGTAACCACACCCTGTGAAATTAAGGCATGCAGTCTAACATGCCTAAAATCAAAAAATATGTTAACTACAGTTAAAGATCTCACTATGAAAACACTCAACCCAACACATGACATCATTGCTTTATGTGAATTTGAAAATATAGTAACATCAAAAAAAGTCATAATACCAACATACCTAAGATCTATCAGCGTCAGAAATAAAGATCTGAACACACTTGAAAATATAACAACCACTGAATTCAAAAATGCCATTACAAATGCAAAAATCATCCCTTACTCAGGATTACTTTTAGTCATCACAGTGACTGACAACAAAGGAGCATTCAAATACATAAAGCCACAAAGTCAATTCATAGTAGATCTTGGAGCTTACCTAGAAAAAGAAAGTATATATTATGTTACAACAAATTGGAAGCACACAGCTACACGATTTGCAATCAAACCCATGGAAGATTAACCTTTTTCCTCTACATCAATGAGTAGATTCATACAAACTTTCTAACTACATTCTTCACTTCACAATCATAATCACCAACCCTCTGTGGTTCAATCAATCAAACAAAACTCATCAGGAGTTCCAGATCATCCCAAGTCATTGTTCATCAGATCCAGTACTCAAATAAGTTAATAAAAAATCCACATGGGGCAAATAATCATTGAGGGAAATCCAACTAATCACAACATCTGTCAACATAGACAAGTCAACACGCTAGATAAAATCAACCAATGGAAAATACATCCATAACTATAGAATTCTCAAGCAAATTCTGGCCTTACTTTACACTAATACACATGATAACAACAATAATCTCTTTGATAATCATAATCTCCATCATGATTGCAATACTAAACAAACTCTGCGAATATAATGTATTCCATAACAAAACCTTTGAGCTACCAAGAGCTCGAGTCAATACATAGCATTCACCAATCTGATAGCTCAAAACAGTAACCTTGCATTTGTAAATGAACTACCCTCACCTCTTCACAAAACCACATCAACATCTCACCATGCAAGCCATCATCTATACCATAAAGTAGTTAATTAAAAATAGTCATAACAATGAACTAGGATATTAAGACCAAAAACAACGCTGGGGCAAATGCAAACATGTCCAAAACCAAGGACCAACGCACCGCCAAGACACTAGAAAGGACCTGGGACACTCTCAATCATCTATTATTCATATCATCGTGTTTATACAAGTTAAATCTTAAATCTATAGCACAAATCACATTATCTATTTTGGCAATGATAATCTCAACCTCACTTATAATTGCAGCCATCATATTCATAGCCTCGGCAAACCACAAAGTCACACTAACAACTGCAATCATACAAGATGCAACGAACCAGATCAAGAACACAACCCCAACATACCTCACCCAGAATCCCCAGCTTGGAATCAGCTTCTCCAATCTGTCCGGAACTACATCACAATCCACCACCATACTAGCTTCAACAACACCAAGTGCTGAGTCAACCCCACAATCCACAATAGTCAAGATCAAAAACACAACAACAACCCAAATATTACCTAGCAAACCCACCACAAAACAACGCCAAAATAAACCACAAAACAAACCCAACAATGATTTTCACTTTGAAGTGTTCAATTTTGTACCCTGCAGCATATGCAGCAACAATCCAACCTGCTGGGCCATCTGCAAGAGAATACCAAACAAAAAACCTGGAAAGAAAACCACCACCAAGCCCACAAAAAAACCAACCCTCAAGACAACCAAAAAAGATCCCAAACCTCAAACCACAAAACCAAAGGAAGTACTCACCACCAAGCCTACAGAAAAGCCAACCATCGACACCACCAAAACAAACATCAGAACTATACTGCTCACCTCCAACACCACAGGAAATCCAGAACACACAAGTCAAGAGGAAACCCTCCACTCAACCACCTCCGAAGGCTATCTAAGCCCATCACAAGTCTATACAACATCCGAGTACCTATCACAATCTCCATCTTCATCCAACACAACAAAATGATAGTCATTAAAAAGCGTATTGTTGCAAAAAGCCATGACCAAATCAAACAGAATCAAAATCAACTCTGGGGCAAATAACAATGGAGTTGCCAATCCTCAAAACAAATGCTATTACCACAATCCTTGCTGCAGTCACACTCTGTTTCGCTTCCAGTCAAAACATCACTGAAGAATTTTATCAATCAACATGCAGTGCAGTTAGCAAAGGCTATCTTAGTGCTCTAAGAACTGGTTGGTATACTAGTGTTATAACTATAGAATTAAGTAATATCAAGGAAAATAAGTGTAATGGTACAGACGCTAAGGTAAAACTAATAAAACAAGAATTAGATAAATATAAAAATGCTGTAACAGAATTGCAGTTGCTCATGCAAAGCACACCAGCAGCCAACAGTCGAGCCAGAAGAGAACTACCAAGATTTATGAATTATACACTCAACAATACCAAAAACACCAATGTAACATTAAGTAAGAAAAGGAAAAGAAGATTTCTTGGATTTTTGTTAGGTGTTGGATCTGCAATCGCCAGTGGCATTGCCGTATCCAAGGTCCTGCACCTAGAAGGGGAAGTGAACAAAATCAAAAGTGCTCTACTATCCACAAACAAGGCTGTAGTCAGCTTATCTAATGGAGTCAGTGTCTTAACCAGCAAAGTGTTAGACCTCAAAAACTATATAGATAAACAGTTGTTACCTATTGTTAACAAGCAAAGCTGCAGCATATCAAACATTGAAACTGTGATAGAGTTCCAACAAAAGAACAACAGACTACTAGAGATTACCAGAGAATTTAGTGTTAATGCAGGTGTAACTACACCTGTAAGCACTTATATGTTAACTAATAGTGAGTTATTATCATTAATCAATGATATGCCTATAACAAATGATCAGAAAAAGTTAATGTCCAGCAATGTTCAAATAGTTAGACAGCAAAGTTACTCTATCATGTCAATAATAAAAGAGGAAGTCTTAGCATATGTAGTACAATTACCACTATATGGTGTAATAGATACTCCTTGTTGGAAACTACACACATCCCCTCTATGTACAACCAACACAAAGGAAGGATCCAACATCTGCTTAACAAGAACCGACAGAGGATGGTACTGTGACAATGCAGGATCAGTATCCTTTTTCCCACAAGCTGAAACATGTAAAGTTCAATCGAATCGGGTATTTTGTGACACAATGAACAGTTTAACATTACCAAGTGAGGTAAATCTCTGCAACATTGACATATTCAACCCCAAATATGATTGCAAAATTATGACTTCAAAAACAGATGTAAGCAGCTCCGTTATCACATCTCTAGGAGCCATTGTGTCATGCTATGGCAAAACCAAATGTACAGCATCCAATAAAAATCGTGGGATCATAAAGACATTCTCTAACGGGTGTGATTATGTATCAAATAAGGGGGTGGATACTGTGTCTGTAGGTAATACATTATATTATGTAAATAAGCAAGAAGGCAAAAGTCTCTATGTAAAAGGTGAACCAATAATAAATTTCTATGATCCATTAGTGTTCCCCTCTGATGAATTTGATGCATCAATATCTCAAGTCAATGAGAAAATTAATCAGAGTCTAGCATTTATCCGTAAATCAGATGAATTATTACATAATGTAAATGCTGGTAAATCCACCACAAATATCATGATAACTACCATAATTATAGTAATTATAGTAATATTGTTAGCATTAATTGCAGTTGGACTGCTTCTATACTGCAAGGCCAGAAGCACACCAGTCACATTAAGTAAGGATCAACTGAGTGGTATAAATAATATTGCATTTAGTAACTGAATAAAAATAGCACCTAATCATATTCTTACAATGGTTCGCTATTTAACCATAGATAACCCATCTATCATTGGATTATCCTAAAATTTGAACTTCATCACAACTTTCATCTATAAACCATCTCACTTACACTTTTTAAGTAGATTCCTATTTTATAGTTATATAAAACAATTGAATACCAGATTAACTTACTATTTGTAAAAATGAGAACTGGGGCAAATATGTCACGAAGGAATCCTTGCAAATTCGAAATTCGAGGTCATTGCTTGAATGGTAAAAGGTGTCATTTTAGTCATAATTATTTTGAATGGCCACCCCATGCACTGCTTGTAAGACAAAACTTTATGTTAAACAGAATACTTAAGTCTATGGATAAAAGCATAGATACTTTGTCAGAAATAAGTGGAGCTGCAGAGTTGGACAGAACAGAAGAGTATGCCCTCGGTGTAGTTGGAGTGCTAGAGAGTTATATAGGATCAATAAATAATATAACTAAACAATCAGCATGTGTTGCCATGAGCAAACTCCTCACTGAACTCAACAGCGATGACATCAAAAAACTAAGGGACAATGAAGAGCCAAACTCACCCAAAGTAAGAGTGTACAATACTGTCATATCATATATTGAAAGCAACAGGAAGAACAATAAACAAACTATCCATCTGTTAAAAAGATTGCCAGCAGACGTATTGAAGAAAACCATCAAAAACACATTGGATATCCACAAGAGCATAACCATCAATAACCCAAAAGAATCAACTGTTAGTGATACGAACGACCATGCCAAAAATAATGATACTACCTGACAAATATCCTTGTAGTATAAATTCCATACTAATAACAAGTAATTGTAGAGTCACTATGTATAATCAAAAAAACACACTATATATCAATCAAAACAACCAAAATAACCATATATACCCACCGGATCAACCATTCAATGAAATTCATTGGACCTCTCAAGACTTGATTGATGCAACTCAAAATTTTCTACAACATCTAGGTATTACTGATGATATATACACAATATATATATTAGTGTCATAATACTCAATCCTAATACTTACCACATCATCAAATTATTAACTCAAACAATTCAAGCTATGGGACAAAATGGATCCCATTATTAGTGGAAATTCTGCTAATGTTTATCTAACTGATAGTTATTTAAAAGGTGTTATTTCTTTCTCAGAATGTAACGCCTTAGGAAGTTACATATTCAATGGTCCTTATCTCAAAAATGATTATACCAACTTAATTAGTAGACAAAATCCATTAATAGAACACATAAATCTAAAGAAATTAAATATAACACAGTCCTTAATATCTAAGTATCATAAAGGTGAAATAAAAATAGAAGAACCTACTTACTTTCAGTCATTACTTATGACATACAAGAGTATGACCTCGTCAGAACAGACTACTACTACTAATTTACTTAAAAAGATAATAAGAAGAGCTATAGAAATCAGTGATGTCAAAGTCTATGCTATATTGAATAAACTGGGGCTCAAAGAAAAAGACAAGATTAAATCCAATAATGGACAAGATGAAGACAACTCAGTTATTACTACCATAATCAAAGATGATATACTTTTAGCTGTCAAGGATAATCAATCTCATCTTAAAGCAGACAAAAATCAATCCACAAAACAAAAAGATACAATCAAAACAACACTTTTGAAGAAATTAATGTGTTCGATGCAACATCCTCCATCATGGTTAATACATTGGTTTAATTTATACACAAAATTAAACAGCATATTAACACAATATCGATCTAGTGAGGTAAAAAACCATGGTTTTATATTGATAGATAATCATACTCTTAGTGGATTCCAATTTATTTTGAATCAATATGGTTGTATAGTTTATCATAAGGAACTCAAAAGAATTACTGTGACAACTTATAATCAATTCTTGACATGGAAAGATATTAGCCTTAGTAGATTAAATGTTTGTTTGATTACATGGATTAGTAACTGTTTGAACACATTAAACAAAAGCTTAGGCTTAAGATGTGGATTCAATAATGTTATCTTGACACAATTATTCCTTTATGGAGATTGTATACTAAAACTATTCCACAATGAGGGGTTCTATATAATAAAAGAGGTAGAGGGATTTATTATGTCTCTAATTTTAAATATAACAGAAGAAGATCAATTCAGAAAACGGTTTTATAATAGTATGCTCAACAACATCACAGATGCCGCTAATAAAGCTCAAAAAAATCTGCTATCAAGAGTATGTCATACATTATTAGATAAGACAATATCAGATAATATAATAAATGGCAGATGGATAATTCTATTGAGTAAGTTCCTAAAATTAATTAAGCTTGCAGGTGACAATAACCTCAACAATCTGAGTGAATTATATTTTTTGTTCAGAATATTTGGACACCCAATGGTAGATGAAAGACAAGCCATGGATGCTGTTAAAGTTAATTGCAACGAGACCAAATTTTACTTGTTAAGTAGTTTGAGTATGTTAAGAGGAGCTTTTATATATAGAATTATAAAAGGGTTTGTAAATAATTACAACAGATGGCCTACTTTAAGAAATGCCATTGTTTTACCCTTAAGATGGTTAACTTACTATAAACTAAACACTTATCCTTCCTTGTTAGAACTTACAGAAAGAGATTTGATTGTTCTATCAGGACTACGTTTCTATCGAGAGTTTCGGTTGCCTAAAAAAGTGGATCTTGAAATGATCATAAATGATAAGGCTATATCACCTCCTAAAAATTTAATATGGACTAGTTTCCCTAGAAATTATATGCCGTCACACATACAAAATTATATAGAACATGAAAAATTAAAATTCTCTGATAGTGATAAATCAAGAAGAGTATTAGAGTATTATTTAAGAGATAACAAATTCAATGAATGTGATTTATACAACTGTGTAGTTAATCAAAGTTATCTTAACAACCCGAATCATGTGGTATCATTGACAGGCAAAGAAAGAGAACTCAGTGTAGGTAGAATGTTTGCAATGCAACCAGGAATGTTCAGACAAGTTCAAATATTAGCAGAGAAAATGATAGCTGAAAACATATTACAATTTTTCCCTGAAAGTCTTACAAGATATGGTGATCTAGAACTACAGAAAATATTAGAATTGAAAGCAGGAATAAGTAACAAATCAAATCGTTACAATGATAATTACAACAATTACATTAGTAAGTGCTCTATCATCACAGATCTCAGCAAATTCAATCAAGCATTTCGATATGAAACATCATGTATTTGTAGTGATGTACTGGATGAACTGCATGGTGTACAATCTCTATTTTCCTGGTTACATTTAACTATTCCTCATGTCACAATAATATGCACATATAGGCATGCACCCCCCTATATAAAGGATCATATTGTAGATCTTAACAATGTAGATGAGCAAAGTGGATTATATAGATATCATATGGGTGGTATCGAAGGGTGGTGTCAAAAACTATGGACCATAGAAGCTATATCACTATTAGATCTAATATCTCTCAAAGGGAAATTCTCAATTACTGCTTTAATTAATGGTGACAATCAATCAATAGATATAAGTAAACCAGTCAGACTCATGGAAGGTCAAACTCATGCTCAAGCAGATTATTTGCTAGCATTAAATAGTCTCAAATTACTGTATAAAGAGTATGCAGGAATAGGCCACAAATTAAAAGGAACTGAGACTTATATATCGAGAGATATGCAATTTATGAGTAAAACGATCCAACATAACGGTGTATATTACCCAGCTAGTATAAAGAAAGTCCTAAGAGTGGGACCGTGGATAAACACTATACTTGATGACTTCAAAGTGAGTCTAGAATCTATAGGTAGTTTGACACAAGAATTAGAATATAGAGGTGAAAGTCTATTATGCAGTTTAATATTTAGAAATGTATGGTTATATAATCAAATTGCATTACAACTTAAAAATCATGCATTATGTAACAACAAATTATATTTGGATATATTAAAAGTTCTAAAACACTTAAAAACCTTTTTTAATCTTGATAACATTGATACAGCATTAACATTGTATATGAATTTGCCCATGTTATTTGGTGGTGGTGATCCCAACTTGTTATATCGAAGTTTCTATAGAAGAACTCCTGATTTCCTCACAGAGGCTATAGTTCACTCTGTGTTCATACTTAGTTATTATACAAACCATGATTTAAAAGATAAACTTCAAGATCTGTCAGATGATAGATTGAATAAGTTCTTAACATGCATAATCACGTTTGACAAAAACCCCAATGCTGAATTCGTTACATTGATGAGAGATCCTCAAGCTTTAGGATCTGAGAGACAAGCTAAAATTACTAGCGAAATCAATAGACTGGCAGTTACCGAGGTTCTGAGCACAGCTCCAAACAAAATATTTTCCAAAAGTGCACAACACTATACCACTACAGAGATAGATCTTAATGATATTATGCAAAATATAGAACCTACATATCCTCACGGGCTAAGAGTTGTTTATGAAAGTTTACCCTTTTATAAAGCAGAGAAAATAGTAAATCTTATATCCGGTACAAAATCTATAACTAACATACTGGAAAAGACTTCTGCCATAGACTTAACAGATATTGATAGAGCCACTGAGATGATGAGGAAAAACATAACTTTGCTTATAAGGATATTACCATTAGATTGTAACAGAGATAAAAGAGAAATATTGAGTATGGAAAACCTAAGTATTACTGAATTAAGCAAATACGTTAGAGAAAGATCTTGGTCTTTATCCAATATAGTTGGTGTTACATCACCCAGTATCATGTATACAATGGACATAAAATATACAACAAGCACTATAGCTAGTGGCATAATCATAGAGAAATATAATGTCAACAGTTTAACACGTGGTGAGAGAGGACCCACTAAACCATGGGTTGGTTCATCTACACAAGAGAAAAAGACAATGCCAGTTTATAATAGACAAGTTTTAACCAAAAAACAGAGAGATCAAATAGATCTATTAGCAAAATTGGATTGGGTGTATGCATCTATAGATAACAAGGATGAATTTATGGAGGAACTTAGCATAGGAACTCTTGGGTTAACATATGAGAAGGCCAAAAAATTATTCCCACAATATTTAAGTGTTAACTATTTGCATCGTCTTACAGTCAGTAGTAGACCATGTGAATTCCCTGCATCTATACCAGCTTATAGAACTACAAATTATCACTTTGATACTAGCCCTATTAATCGCATACTAACAGAAAAGTATGGTGATGAAGATATTGATATAGTATTCCAAAACTGTATAAGCTTTGGCCTTAGCTTAATGTCAGTAGTAGAACAATTTACTAATGTATGTCCTAACAGAATTATTCTCATACCCAAGCTTAATGAGATACATTTGATGAAACCTCCCATATTCACAGGTGATGTTGATATTCACAAGTTAAAACAAGTGATACAAAAACAACATATGTTTTTACCAGACAAAATAAGTTTGACTCAATATGTGGAATTATTCTTAAGTAATAAAACACTCAAATCTGGATCTAATGTTAATTCTAATTTAATATTGGCGCATAAGATATCTGACTATTTTCATAATACTTACATTTTAAGTACTAATTTAGCTGGACATTGGATTCTTATTATACAACTTATGAAAGATTCTAAGGGTATTTTTGAAAAAGATTGGGGAGAGGGATATATAACTGATCATATGTTCATTAATTTGAAAGTTTTCTTCAATGCTTATAAGACATATCTCTTGTGTTTTCATAAAGGTTACGGCAGAGCAAAGCTGGAGTGTGATATGAATACTTCAGATCTCCTATGTGTATTGGAATTAATAGACAGTAGTTATTGGAAGTCTATGTCTAAGGTGTTTTTAGAACAAAAAGTTATCAAATACATTCTTAGCCAGGATGCAAGTTTACATAGAGTAAAAGGATGTCATAGCTTCAAACTATGGTTTCTTAAACGTCTTAATGTAGCAGAATTCACAGTTTGCCCTTGGGTTGTTAACATAGATTATCATCCAACACATATGAAAGCAATATTAACTTATATTGATCTTGTTAGAATGGGATTGATAAATATAGATAGAATATACATTAAAAATAAACACAAGTTCAATGATGAGTTTTATACTTCTAATCTGTTTTACATTAATTATAACTTCTCAGATAATACTCATCTATTAACTAAACATATAAGGATTGCTAATTCCGAATTAGAAAGTAATTACAACAAATTATATCATCCCACACCAGAAACCCTAGAAAATATACTAACCAATCCGGTTAAAAGTAATGAAAAAAAGACACTGAGTGACTATTGTATAGGTAAAAATGTTGACTCAATAATGTTACCATCGTTATCTAATAAGAAGCTTATTAAATCGTCTACAATGATTAGAACCAATTACAGCAGACAAGATTTGTATAATTTATTTCCTACGGTTGTGATTGATAAAATTATAGATCATTCAGGTAATACAGCCAAATCTAACCAACTTTACACTACTACTTCTCATCAAATATCCTTAGTGCACAATAGCACATCACTTTATTGCATGCTTCCTTGGCATCATATTAATAGATTCAATTTTGTATTTAGTTCTACAGGTTGTAAAATTAGTATAGAGTATATTTTAAAAGATCTTAAAATTAAGGATCCTAATTGTATAGCATTCATAGGTGAAGGAGCAGGGAATTTATTATTGCGTACAGTAGTGGAACTTCATCCTGATATAAGATATATTTACAGAAGTCTGAAAGATTGCAATGATCATAGTTTACCAATTGAGTTTTTAAGGCTGTACAATGGGCATATCAACATTGATTATGGTGAAAATTTGACCATTCCTGCTACAGATGCAACCAACAACATTCATTGGTCTTATTTACATATAAAGTTTGCTGAACCTATCAGTCTTTTTGTCTGTGATGCTGAATTGCCTGTAACAGTCAACTGGAGTAAGATTATAATAGAGTGGAGCAAGCATGTAAGAAAATGCAAGTACTGTTCTTCAGTTAATAAATGTACATTAATAGTAAAATATCATGCTCAAGATGATATCGATTTCAAATTAGACAACATAACTATATTAAAAACTTATGTATGCTTAGGCAGTAAGTTAAAGGGATCTGAAGTTTACTTAGTCCTTACAATAGGTCCTGCAAATGTGTTCCCAGTATTTAATGTAGTACAAAATGCTAAATTGATACTATCAAGAACCAAAAATTTCATCATGCCTAAAAAAGCTGATAAAGAGTCTATTGATGCAAATATTAAGAGTTTGATACCCTTTCTTTGTTACCCTATAACAAAAAAAGGAATTAATACTGCATTGTCTAAATTAAAGAGTGTTGTTAGTGGAGATATACTATCATATTCTATAGCTGGACGTAATGAAGTTTTCAGCAATAAACTTATAAATCATAAGCATATGAACATCTTAAAGTGGTTCAATCATGTTTTAAATTTCAGATCAACAGAATTAAACTATAATCATTTATATATGGTAGAATCTACTTATCCTCATCTAAGTGAATTGTTAAACAGCTTGACAACCAATGAACTTAAANNNNNNNNNNNNNNNNNNNNNNNNNNNNNNNNNNNNNNNNNNNNNNNNNNNNNNNNNNNNNNNNNNNNNNNNNNNNNNNNNNNNNNNNNNNNNNNNNNNNNNNNNNNNNNNNNNNNNNNNNNNNNNNNNNNNNNNNNNNNNNNNNNNNNNNNNNNNNNNNNNNNNNNNNNNNNNNNNNNNNNNNNNNNNNNNNNNNNNNNNNNNNNNNNNNNNNNNNNNNNNNNNNNNNNNNNNNNNNNNNNNNNNNNNNNNNNNNNNNNNNNNNNNNNNN
>hRSV/A/Germany/NRW-HHU-22/2012
NNNNNNNNNNNNNNNNNNNNNNNNNNNNNNNNNNNNNNNNNNNNNNNNNNNNNNNNNNNNNNNNNNNNNNNNNNNNNNNNNNNNNNNNNNNNNNNNNNNNNNNNNNNNNNNNNNNNNNNNNNNNNNNNNNNNNNNNNNNNNNNNNNNNNNNNNNNNNNNNNNNNNNNNNNNNNNNNNNNNNNNNNNNNNNNNNCAAATTAATACAGTTAACTAATGCTTTGGCTAAGGCAGTTATACATACAATCAAATTGAATGGCATTGTATTTGTGCATGTTATTACAAGTAGTGATATTTGCCCTAATAATAATATTGTAGTGAAATCCAATTTCACAACAATGCCAGTATTACAAAATGGAGGTTATATATGGGAAATGATGGAATTAACACACTGCTCTCAACCTAATGGCCTAATAGATGACAATTGTGAAATTAAATTCTCCAAAAAACTAAGTGATTCAACAATGACCAATTATATGAATCAATTATCTGAATTACTTGGATTTGACCTCAATCCATAAATCATAATAAATATCAACTAGCAAATCAATGTCACTAACACCATTAGTTAATATAAAACTTGACAGAAGATAAAAATGGGGCAAATAAATCAATTCAGCCAACCCAACCATGGACACAACACACAATGATACCACACCACAAAGACTGATGATCACAGACATGAGACCATTATCACTTGAGACTATAATAACATCTCTAACCAGAGATATCATAACACATAAATTTATATACTTGATAAATCATGAATGCATAGTGAGAAAACTTGATGAAAGACAGGCCACATTTACATTTCTGGTCAACTATGAAATGAAACTATTGCACAAAGTGGGAAGCACTAAATATAAAAAATATACTGAATACAACACAAAATATGGCACTTTCCCTATGCCAATATTTATCAATCATGATGGGTTCTTAGAATGCATTGGCATTAAGCCTACCAAACACACACCCATAATATACAAGTATGATCTCAATCCATGAATATCAAAACAAGATTCAAACAATCCGAAATAACAACTTTATGCATAATCACACTCCATAGTCCAAATGGAGCCTGAAAATTATAGTTATTTAAAATTAAGGAGAGACATAAGATGAAAGATGGGGCAAATACAAAAATGGCTCTTAGCAAAGTCAAGTTGAATGATACACTCAACAAAGATCAACTTCTATCATCCAGCAAATATACCATCCAACGGAGCACAGGAGACAGCATTGACACTCCTAATTATGATGTGCAGAAACACATTAATAAATTATGTGGCATGTTATTAATCACAGAAGATGCTAATCATAAATTCACTGGGTTAATAGGTATGTTATATGCTATGTCTAGATTAGGAAGAGAAGACACCATAAAAATACTCAAAGATGCGGGATATCATGTTAAGGCAAATGGAGTGGATGTAACAACACATCGTCAAGACATTAATGGGAAAGAAATGAAATTTGAAGTGTTAACATTAGCAAGCTTAACAACTGAAATTCAAATCAACATTGAGATAGAATCTAGAAAATCCTACAAAAAAATGCTAAAAGAAATGGGAGAGGTGGCTCCAGAATACAGGCATGACTCTCCTGATTGTGGGATGATAATATTATGTATAGCAGCATTAGTAATAACCAAATTAGCAGCAGGAGATAGATCAGGTCTTACAGCTGTGATTAGGAGAGCTAATAATGTCCTAAAAAATGAAATGAAACGTTATAAAGGTTTATTACCCAAAGATATAGCCAACAGCTTCTATGAAGTGTTTGAAAAATATCCTCACTTTATAGATGTTTTTGTTCATTTTGGTATAGCACAATCTTCTACCAGAGGTGGCAGTAGAGTTGAAGGGATTTTTGCAGGATTGTTTATGAATGCCTATGGTGCAGGGCAAGTGATGTTACGGTGGGGGGTCTTAGCAAAATCAGTTAAAAACATTATGTTAGGACACGCTAGTGTACAAGCAGAAATGGAACAAGTTGTGGAGGTGTATGAGTATGCTCAGAAATTGGGTGGAGAAGCAGGATTCTACCATATATTGAACAACCCAAAAGCATCACTATTATCTTTGACTCAATTTCCTCACTTCTCTAGTGTAGTATTGGGCAATGCTGCTGGCCTAGGCATAATGGGAGAATACAGAGGTACACCAAGGAATCAAGATTTATATGATGCTGCAAAAGCATATGCTGAACAACTCAAAGAAAATGGTGTGATTAACTACAGTGTATTAGACTTGACAGCAGAAGAACTAGAGGCTATCAAACATCAGCTTAATCCAAAAGATAATGATGTAGAGCTTTGAGTTAATAAAAAAGTGGGGCAAATAAATCATCATGGAAAAGTTTGCTCCTGAATTCCATGGAGAAGATGCAAACAACAGAGCCACCAAATTCCTAGAATCAATAAAGGGCAAATTCACATCACCCAAAGATCCCAAGAAAAAAGATAGTATCATATCTGTCAACTCAATAGATATAGAAGTAACCAAAGAAAGCCCTATAACATCAAATTCAACCATTATAAACCCAATAAATGAGACAGATGATACTGTAGGGAACAAACCCAATTATCAAAGAAAGCCTCTAGTAAGTTTCAAAGAAGACCCTACGCCAAGTGATAATCCTTTTTCAAAACTATACAAAGAAACCATAGAAACATTTGATAACAATGAAGAAGAATCTAGCTATTCATATGAAGAAATAAATGATCAGACAAACGATAATATAACAGCAAGATTAGATAGGATTGATGAGAAATTAAGTGAAATACTAGGAATGCTTCACACATTAGTAGTAGCGAGTGCAGGACCTACATCTGCTCGGGATGGTATAAGAGATGCCATGGTTGGTTTAAGAGAAGAAATGATAGAAAAAATCAGAACTGAAGCATTAATGACCAATGACAGACTAGAAGCTATGGCAAGACTCAGGAATGAAGAAAGTGAAAAGATGGCAAAAGACACATCAGATGAAGTGTCTCTCAATCCAACATCAGAGAAACTGAACAACCTGTTGGAAGGGAATGATAGTGACAATGATCTATCACTTGAAGATTTCTGATTAGCTACCAAACTGTACATCAAAACACAACACCAATAGAAAACCAACAAACAAACCAACTCACCCATCCAACCAAACATCTATCTGCTGATTAGCCAACCAGCCAAAAAACAACCAGCCAATCTAAAACTAGCCACCCGGAAAAAATCGATACTATAGTTACAAAAAAAGATGGGGCAAATATGGAAACATACGTGAATAAACTTCACGAGGGCTCCACATACACAGCTGCTGTTCAATACAATGTCCTAGAAAAAGACGATGATCCTGCATCACTTACAATATGGGTGCCCATGTTCCAATCATCCATGCCAGCAGATCTACTCATAAAAGAACTAGCCAATGTCAATATACTAGTGAAACAAATATCCACACCCAAGGGACCCTCATTAAGAGTCATGATAAACTCAAGAAGTGCAGTGCTAGCACAAATGCCCAGCAAATTTACCATATGTGCCAATGTGTCCTTGGATGAAAGAAGCAAGCTGGCATATGATGTAACCACACCCTGTGAAATTAAGGCATGCAGTCTAACATGCCTAAAATCAAAAAATATGTTAACTACAGTTAAAGATCTCACTATGAAAACACTCAACCCAACACATGACATCATTGCTTTATGTGAATTTGAAAATATAGTAACATCAAAAAAAGTCATAATACCAACATACCTAAGATCTATCAGCGTCAGAAATAAAGACCTGAACACACTTGAAAATATAACAACCACTGAATTCAAAAATGCCATTACAAATGCAAAAATCATCCCTTACTCAGGATTACTGTTAGTCATCACAGTGACTGACAACAAAGGAGCATTCAAATACATAAAGCCACAAAGTCAATTCATAGTAGATCTTGGAGCTTACCTAGAAAAAGAAAGTATATATTATGTTACAACAAATTGGAAGCACACAGCTACACGATTTGCAATCAAACCCATGGAAGATTAACCTTTTTCCTCTACATCAATGAGTAGATTCATACAAACTTTCTAACTACATTCTTCACTTCACAATCATAATCACCAACCCTCTGTGGTTCAATCAATCAAACAAAACTCATCAGGAGTTCCAGATCATCCCAAGTCATTGTTCATCAAATCCAGTACTCAAATAAGTTAATAAAAAATCCACATGGGGCAAATAATCATTGAGGGAAATCCAACTAATCACAACATCTGTCAACATAGACAAGTCAACACGCTAGATAAAATCAACCAATGGAAAATACATCCATAACTATAGAATTCTCAAGCAAATTCTGGCCTTACTTTACACTAATACACATGATAACAACAATAATCTCTTTGATAATCATAATCTCCATCATGACTGCAATACTAAACAAACTCTGCGAATATAATGTATTCCATAACAAAACCTTTGAGCTACCAAGAGCTCGAGTCAATACATAGCATTCACCAATCTGATAGCTCAAAACAGTAACCTTGCATTTGTAAATGAACTACCCTCACCTCTTCACAAAACCACATCAACATCTCACCATGCAAGCCATCATCTATACCATAAAGTAGTTAATTAAAAATAGTCATAACAATGAACTAGGATATTAAGACCAAAAACAACGCTGGGGCAAATGCAAACATGTCCAAAACCAAGGACCAACGCACCGCCAAGACACTAGAAAGGACCTGGGACACTCTCAATCATCTATTATTCATATCATCGTGCTTATACAAGTTAAATCTTAAATCTATAGCACAAATAACATTATCTATTTTGGCAATGATAATCTCAACCTCACTTATAATTGCAGCCATCATATTCATAGCCTCGGCAAACCACAAAGTCACACTAACAACTGCAATCATACAAGATGCAACGAACCAGATCAAGAACACAACCCCAACATACCTCACCCAGAATCCCCAGCTAGGAATCAGCTTCTCCAATCTGTCCGGAACTACATCACAATCCACCACCATACTAGCTTCAATAACACCAAGTGCTGAGTCAACCCCACAATCCACAACAGTCAAGATCAAAAACACAACAACAACCCAAATATTACCTAGCAAACCCACCACAAAACAACGCCAAAATAAACCACAAAACAAACCCAACAATGATTTTCACTTTGAAGTGTTCAATTTTGTACCCTGCAGCATATGCAGCAACAATCCAACCTGCTGGGCCATCTGCAAGAGAATACCAAACAAAAAACCTGGAAAGAAAACCACCACCAAGCCCACAAAAAAACCAACCCTCAAGACAACCAAAAAAGATCCCAAACCTCAAACCACAAAACCAAAGGAAGTACTCACCACCAAGCCTACAGAAAAGCCAACCATCAACACCACCAAAACAAACATCAGAACTACACTGCTCACCTCCAACACCACAGGAAATCCAGAACACACAAGTCAAGAGGAAACCCTCCACTCAACCACCTCCGAAGGCTATCTAAGCCCATCACAAGTCTATACAACATCCGAGTACCTATCACAATCTCCTTCTTCATCCAACACAACAAAATGATAGTCATTAAAAAGTGTATTGTTGCAAAAAGCTATGACCAAATCAAACAGAATCAAAATCAACTCTGGGGCAAATAACAATGGAGTTGCCAATCCTCAAAACAAATGCTATTACCACAATCCTTGCTGCAGTCACACTCTGTTTCGCTTCCAGTCAAAACATCACTGAAGAATTTTATCAATCAACATGCAGTGCAGTTAGCAAAGGCTATCTTAGTGCTCTAAGAACTGGTTGGTATACTAGTGTTATAACTATAGAATTAAGTAATATCAAGGAAAATAAGTGTAATGGTACAGACGCTAAGGTAAAATTAATAAAACAAGAATTAGATAAATATAAAAATGCTGTAACAGAATTGCAGTTGCTCATGCAAAGCACACCAGCAGCCAACAGTCGAGCCAGAAGAGAACTACCAAGATTTATGAATTATACACTCAACAATACCAAAAACACCAATGTAACATTAAGTAAGAAAAGAAAAAGAAGATTTCTTGGATTTTTGTTAGGTGTTGGATCTGCAATCGCCAGTGGCATTGCCGTATCCAAGGTCCTGCACCTAGAAGGGGAAGTGAACAAAATCAAAAGTGCTCTACTATCCACAAACAAGGCTGTAGTCAGCTTATCTAATGGAGTCAGTGTCTTAACCAGCAAAGTGTTAGACCTCAAAAACTATATAGATAAACAGTTGTTACCTATTGTTAACAAGCAAAGCTGCAGCATATCAAACATTGAAACTGTGATAGAGTTCCAACAAAAGAACAACAGACTACTAGAGATTACCAGAGAATTTAGTGTTAATGCAGGTGTAACTACACCTGTAAGCACTTATATGTTAACTAATAGCGAGTTATTATCATTAATCAATGATATGCCTATAACAAATGATCAGAAAAAGTTAATGTCCAGCAATGTTCAAATAGTTAGACAGCAAAGTTACTCTATCATGTCAATAATAAAAGAGGAAGTCTTAGCATATGTAGTACAATTACCACTATATGGTGTAATAGATACTCCTTGTTGGAAACTACACACATCCCCTCTATGTACAACCAACACAAAGGAAGGATCCAACATCTGCTTAACAAGAACCGACAGAGGATGGTACTGTGACAATGCAGGATCAGTATCCTTTTTCCCACAAGCTGAAACATGTAAAGTTCAATTGAATCGGGTATTTTGTGACACAATGAACAGTTTAACATTACCAAGTGAGGTAAATCTCTGCAACATTGACATATTCAACCCCAAATATGATTGCAAAATTATGACTTCAAAAACAGATGTAAGCAGCTCCGTTATCACATCTCTAGGAGCCATTGTGTCATGCTATGGCAAAACCAAATGTACAGCATCCAATAAAAATCGTGGGATCATAAAGACATTCTCTAACGGGTGTGATTATGTATCAAATAAGGGGGTGGATACTGTGTCTGTAGGTAATACATTATATTATGTAAACAAGCAAGAAGGCAAAAGTCTCTATGTAAAAGGTGAACCAATAATAAATTTCTATGATCCATTAGTGTTCCCCTCTGATGAATTTGATGCATCAATATCTCAAGTCAATGAGAAAATTAATCAGAGTCTAGCATTTATCCGTAAATCAGATGAATTATTACATAATGTAAATGCTGGTAAATCCACCACAAATATCATGATAACTACCATAATTATAGTAATTATAGTAATATTGTTAGCATTAATTGCAGTTGGACTGCTTCTATACTGCAAGGCCAGAAGCACACCAGTCACATTAAGTAAGGATCAACTGAGTGGTATAAATAATATTGCATTTAGTAACTGAATAAAAATAGCACCTAATCATATTCTTACAATGGTTCGCTATATGACCATAGATAACCCATCTATCATTGGATTATCCTAAAATTTGAACTTCATCACAACTTTCATCTATAAACCATCTCACTTACACTTTTTAAGTAGATTCCTATTTTATAGTTATATAAAACAATTGAATACCAAATTAACTTACTATTTGTAAAAATGAGAACTGGGGCAAATATGTCACGAAGGAATCCTTGCAAATTCGAAATTCGAGGTCATTGCTTGAATGGTAAAAGGTGTCATTTTAGTCATAATTATTTTGAATGGCCACCCCATGCACTGCTTGTAAGACAAAACTTTATGTTAAACAGAATACTTAAGTCTATGGATAAAAGCATAGATACTTTGTCAGAAATAAGTGGAGCTGCAGAGTTGGACAGAACAGAAGAGTATGCCCTCGGTGTAGTTGGAGTGCTAGAGAGTTATATAGGATCAATAAATAATATAACTAAACAATCAGCATGTGTTGCCATGAGCAAACTCCTCACTGAACTCAACAGCGATGACATCAAAAAACTAAGGGACAATGAAGAGCCAAACTCACCCAAAGTAAGAGTGTACAATACTGTCATATCATATATTGAAAGCAACAGGAAGAACAATAAACAAACTATCCATCTGTTAAAAAGATTGCCAGCAGACGTATTGAAGAAAACCATCAAAAACACATTGGATATCCACAAGAGCATAACCATCAATAACCCAAAAGAATCAACTGTTAGTGATACGAACGACCATGCCAAAAATAATGATACTACCTGACAAATATCCTTGTAGTATAAATTCCATACTAATAACAAGTAATTGTAGAGTCACTATGTATAATCAAAAAAACACACTATATATCAATCAAAACAACCGAAATAACCATATATACCCACCGGATCAACCATTCAATGAAATCCATTGGACCTCTCAAGACTTGATTGATGCAACTCAAAATTTTCTACAACATCTAGGTATTACTGATGATATATACACAATATATATATTAGTGTCATAATACTCAATCCTAATACTTACCACATCATCAAATTATTAACTCAAACAATTCAAGCTATGGGACAAAATGGATCCCATTATTAGTGGAAATTCTGCTAATGTTTATCTAACTGATAGTTATTTAAAAGGTGTTATTTCTTTCTCAGAATGTAACGCCTTAGGAAGTTACATATTCAATGGTCCTTATCTCAAAAATGATTATACCAACTTAATTAGTAGACAAAATCCATTAATAGAACACATAAATCTAAAGAAACTAAATATAACACAGTCCTTAATATCTAAGTATCATAAAGGTGAAATAAAAATAGAAGAACCTACTTACTTTCAGTCATTACTTATGACATACAAGAGTATGACCTCGTCAGAACAGACTACTACTACTAATTTACTTAAAAAGATAATAAGAAGAGCTATAGAAATCAGTGATGTCAAAGTCTATGCTATATTGAATAAACTGGGGCTCAAAGAAAAAGACAAGATTAAATCCAATAATGGACAAGATGAAGACAACTCAGTTATTACTACCATAATCAAAGATGATATACTTTTAGCTGTCAAGGATAATCAATCTCATCTTAAAGCAGGCAAAAATCAATCCACAAAACAAAAAGATACAATCAAAACAACACTTTTGAAGAAATTAATGTGTTCGATGCAACATCCTCCATCATGGTTAATACATTGGTTTAATTTATACACAAAATTAAACAGCATATTAACACAATATCGATCTAGTGAGGTAAAAAACCATGGTTTTATATTGATAGATAATCATACTCTTAGTGGATTCCAATTTATTTTGAATCAATATGGTTGTATAGTTTATCATAAAGAACTCAAAAGAATTACTGTGACAACTTATAATCAATTCTTGACATGGAAAGATATTAGCCTTAGTAGATTAAATGTTTGTTTGATTACATGGATTAGTAACTGTTTGAACACATTAAACAAAAGCTTAGGCTTAAGATGTGGATTCAATAATGTTATCTTGACACAATTATTCCTTTATGGAGATTGTATACTAAAACTATTCCACAATGAGGGGTTCTACATAATAAAAGAGGTAGAGGGATTTATTATGTCTCTAATTTTAAATATAACAGAAGAAGATCAATTCAGAAAACGGTTTTATAATAGTATGCTCAACAACATCACAGATGCCGCAAATAAAGCTCAAAAAAATCTGCTATCAAGAGTATGTCACACATTATTAGATAAGACAATATCAGATAATATAATAAATGGCAGATGGATAATTCTATTGAGTAAGTTCCTAAAATTAATTAAACTTGCAGGTGACAATAACCTCAACAATCTGAGTGAATTATATTTTTTGTTCAGAATATTTGGACACCCAATGGTAGATGAAAGACAAGCCATGGATGCTGTTAAAGTTAATTGCAACGAGACCAAATTTTACTTGTTAAGTAGTTTGAGTATGTTAAGAGGAGCTTTTATATATAGAATTATAAAAGGGTTTGTAAATAATTACAACAGATGGCCTACTTTAAGAAATGCCATTGTTTTACCCTTAAGATGGTTAACTTACTATAAACTAAACACTTATCCTTCCTTGTTAGAACTTACAGAAAGAGATTTGATTGTTCTATCAGGACTACGTTTCTATCGAGAGTTTCGGTTGCCTAAAAAAGTGGATCTTGAAATGATCATAAATGATAAGGCTATATCACCTCCTAAAAATTTAATATGGACTAGTTTCCCTAGAAATTATATGCCGTCACACATACAAAATTATATAGAACATGAAAAATTAAAATTCTCTGATAGTGATAAATCAAGAAGAGTATTAGAGTATTATTTAAGAGATAACAAATTCAATGAATGTGATTTATACAACTGTGTAGTTAATCAAAGTTATCTTAACAACCCGAATCATGTGGTATCATTGACAGGCAAAGAAAGAGAACTCAGTGTAGGTAGAATGTTTGCAATGCAACCAGGAATGTTCAGACAAGTTCAAATATTAGCAGAGAAAATGATAGCAGAAAACATATTACAATTTTTCCCTGAAAGTCTTACAAGATATGGTGATCTAGAACTACAGAAAATATTAGAATTGAAAGCAGGAATAAGTAACAAATCAAATCGTTACAATGATAATTACAACAATTACATTAGTAAGTGCTCTATCATCACAGATCTCAGCAAATTCAATCAAGCATTTCGATATGAAACATCATGTATTTGTAGTGATGTACTGGATGAACTGCATGGTGTACAATCTCTATTTTCCTGGTTACATTTAACTATTCCTCATGTCACAATAATATGCACATATAGGCATGCACCTCCCTATATAAAGGATCATATTGTAGATCTTAACAATGTAGATGAGCAAAGTGGATTATATAGATATCATATGGGTGGTATCGAAGGGTGGTGTCAAAAACTATGGACCATAGAAGCTATATCACTATTAGATCTAATATCTCTCAAAGGGAAATTTTCAATTACTGCTTTAATTAATGGTGACAATCAATCAATAGATATAAGTAAACCAGTCAGACTCATGGAAGGTCAAACTCATGCTCAAGCAGATTATTTGCTAGCATTAAATAGTCTCAAATTACTGTATAAAGAGTATGCAGGAATAGGCCACAAATTAAAAGGAACTGAGACTTATATATCGAGAGATATGCAATTTATGAGTAAAACGATCCAACATAACGGTGTATATTACCCAGCTAGTATAAAGAAAGTCCTAAGAGTGGGACCGTGGATAAACACTATACTTGATGACTTCAAAGTGAGTCTAGAATCTATAGGTAGTTTGACACAAGAATTAGAATATAGAGGTGAAAGTCTATTATGCAGTTTAATATTTAGAAATGTATGGTTATATAATCAAATTGCATTACAACTTAAAAATCATGCATTATGTAACAACAAATTATATTTGGATATATTAAAAGTTCTAAAACACTTAAAAACCTTTTTTAATCTTGATAACATTGATACAGCATTAACATTGTATATGAATTTGCCCATGTTATTTGGTGGTGGTGATCCCAACTTGTTATATCGAAGTTTCTATAGAAGAACTCCTGATTTCCTCACAGAGGCTATAGTTCACTCTGTGTTCATACTTAGTTATTATACAAACCATGATTTAAAAGATAAACTTCAAGATCTGTCAGATGATAGATTGAATAAGTTCTTAACATGCATAATCACGTTTGACAAAAACCCCAATGCTGAATTCGTTACATTGATGAGAGATCCTCAAGCTTTAGGATCTGAGAGGCAAGCTAAAATCACTAGCGAAATCAATAGACTGGCAGTTACCGAGGTTTTGAGCACAGCTCCAAACAAAATATTTTCCAAAAGTGCACAACACTATACCACTACAGAGATAGATCTTAATGATATTATGCAAAATATAGAACCTACATATCCTCACGGGCTAAGAGTTGTTTATGAAAGTTTACCCTTTTATAAAGCAGAGAAAATAGTAAATCTTATATCCGGTACAAAATCTATAACTAACATACTGGAAAAGACTTCTGCCATAGACTTAACAGATATTGATAGAGCCACTGAGATGATGAGGAAAAACATAACTTTGCTTATAAGGATATTACCATTAGATTGTAACAGAGATAAAAGAGAAATATTGAGTATGGAAAACCTAAGTATTACTGAATTAAGCAAATACGTTAGAGAAAGATCTTGGTCTTTGTCCAATATAGTTGGTGTTACATCACCCAGTATCATGTATACAATGGACATAAAATATACAACAAGCACTATAGCTAGTGGCATAATCATAGAGAAATATAATGTCAACAGTTTAACACGTGGTGAGAGAGGACCCACTAAACCATGGGTTGGTTCATCTACACAAGAGAAAAAGACAATGCCAGTTTATAATAGACAAGTTTTAACCAAAAAACAGAGAGATCAAATAGATCTATTAGCAAAATTGGATTGGGTGTATGCATCTATAGATAACAAGGATGAATTTATGGAGGAACTTAGCATAGGAACTCTTGGGTTAACATATGAGAAGGCCAAAAAATTATTTCCACAATATTTAAGTGTTAACTATTTGCATCGTCTTACAGTCAGTAGTAGACCATGTGAATTCCCTGCATCTATACCAGCTTATAGAACTACAAATTATCACTTTGATACTAGCCCTATTAATCGCATATTAACAGAAAAGTATGGTGATGAAGATATTGATATAGTATTCCAAAACTGTATAAGCTTTGGCCTTAGCTTAATGTCAGTAGTAGAACAATTTACTAATGTATGTCCTAACAGAATTATTCTCATACCCAAGCTTAATGAGATACATTTGATGAAACCTCCCATATTCACAGGTGATGTTGATATTCACAAGTTAAAACAAGTGATACAAAAACAACATATGTTTTTACCAGACAAAATAAGTTTGACTCAATATGTGGAATTATTCTTAAGTAATAAAACACTCAAATCTGGATCTAATGTTAATTCTAATTTAATATTGGCGCATAAGATATCTGACTATTTTCATAATACTTACATTTTAAGTACTAATTTAGCTGGACATTGGATTCTTATTATACAACTTATGAAAGATTCTAAGGGTATTTTTGAAAAAGATTGGGGAGAGGGATATATAACTGATCATATGTTCATTAATTTGAAAGTTTTCTTCAATGCTTATAAGACATATCTCTTGTGTTTTCATAAAGGTTACGGCAGAGCAAAGCTGGAGTGTGATATGAATACTTCAGATCTCCTATGTGTATTGGAATTAATAGACAGTAGTTATTGGAAGTCTATGTCTAAGGTGTTTTTAGAACAAAAAGTTATCAAATACATTCTTAGCCAGGATGCAAGTTTACATAGAGTAAAAGGATGTCATAGCTTCAAACTATGGTTTCTTAAACGTCTTAATGTAGCAGAATTCACAGTTTGCCCTTGGGTTGTTAACATAGATTATCATCCAACACATATGAAAGCAATATTAACTTATATTGATCTTGTTAGAATGGGATTGATAAATATAGATAGAATATACATTAAAAATAAACACAAGTTCAATGATGAGTTTTATACTTCTAATCTGTTTTACATTAATTATAACTTCTCAGATAATACTCATCTATTAACTAAACATATAAGGATTGCTAATTCCGAATTAGAAAGTAATTACAACAAATTATATCATCCCACACCAGAAACCCTAGAAAATATACTAACCAATCCGGTTAAAAGTAATGAAAAAAAGACACTGAGTGACTATTGTATAGGTAAAAATGTTGACTCAATAATGTTACCATCGTTATCTAATAAGAAGCTTATTAAATCGTCTACAATGATTAGAACCAATTACAGCAGACAAGATTTGTATAATTTATTTCCTTCGGTTGTGATTGATAAAATTATAGATCATTCAGGTAATACAGCCAAATCTAACCAACTTTACACTACTACTTCTCATCAAATATCCTTAGTGCACAATAGCACATCACTTTATTGCATGCTTCCTTGGCATCATATTAATAGATTCAATTTTGTATTTAGTTCTACAGGTTGTAAAATTAGTATAGAGTATATTTTAAAAGATCTTAAAATTAAGGATCCTAATTGTATAGCATTCATAGGTGAAGGAGCAGGGAATTTATTATTGCGTACAGTAGTGGAACTTCATCCTGATATAAGATATATTTACAGAAGTCTGAAAGATTGCAATGATCATAGTTTACCAATTGAGTTTTTAAGGCTGTACAATGGACATATCAACATTGATTATGGTGAAAATTTGACCATTCCTGCTACAGATGCAACCAACAACATTCATTGGTCTTATTTACATATAAAGTTTGCTGAACCTATCAGTCTTTTTGTCTGTGATGCTGAATTGCCTGTAACAGTCAACTGGAGTAAGATTATAATAGAGTGGAGCAAGCATGTAAGAAAATGCAAGTACTGTTCTTCAGTTAATAAATGTACATTAATAGTAAAATATCATGCTCAAGATGATATCGATTTCAAATTAGACAACATAACTATATTAAAAACTTATGTATGCTTAGGCAGTAAGTTAAAGGGGTCTGAAGTTTACTTAGTCCTTACAATAGGTCCTGCAAATGTGTTCCCAGTATTTAATGTAGTACAAAATGCTAAATTGATACTATCAAGAACCAAAAATTTCATCATGCCTAAAAAAGCTGATAAAGAGTCTATTGATGCAAATATTAAGAGTTTGATACCCTTTCTTTGTTACCCTATAACAAAAAAAGGAATTAATACTGCATTGTCTAAATTAAAGAGTGTTGTTAGTGGAGATATACTATCATATTCTATAGCTGGACGTAATGAAGTTTTCAGCAATAAACTTATAAATCATAAGCATATGAACATCTTAAAGTGGTTCAATCATGTTTTAAATTTCAGATCAACAGAATTAAACTATAATCATTTATATATGGTAGAATCTACTTATCCTCATCTAAGTGAATTGTTAAACAGCTTGACAACCAATGAACTTAAANNNNNNNNNNNNNNNNNNNNNNNNNNNNNNNNNNNNNNNNNNNNNNNNNNNNNNNNNNNNNNNNNNNNNNNNNNNNNNNNNNNNNNNNNNNNNNNNNNNNNNNNNNNNNNNNNNNNNNNNNNNNNNNNNNNNNNNNNNNNNNNNNNNNNNNNNNNNNNNNNNNNNNNNNNNNNNNNNNNNNNNNNNNNNNNNNNNNNNNNNNNNNNNNNNNNNNNNNNNNNNNNNNNNNNNNNNNNNNNNNNNNNNNNNNNNNNNNNNNNNNNNNNNNNNN
>hRSV/A/Germany/NRW-HHU-23/2012
NNNNNNNNNNNNNNNNNNNNNNNNNNNNNNNNNNNNNNNNNNNNNNNNNNNNNNNNNNNNNNNNNNNNNNNNNNNNNNNNNNNNNNNNNNNNNNNNNNNNNNNNNNNNNNNNNNNNNNNNNNNNNNNNNNNNNNNNNNNNNNNNNNNNNNNNNNNNNNNNNNNNNNNNNNNNNNNNNNNNNNNNNNNNNNNNNCAAATTAATACAGTTAACTAATGCTTTGGCTAAGGCAGTTATACATACAATCAAATTGAATGGCATTGTATTTGTGCATGTTATTACAAGTAGTGATATTTGCCCTAATAATAATATTGTAGTGAAATCCAATTTCACAACAATGCCAGTATTACAAAATGGAGGTTATATATGGGAAATGATGGAATTAACACACTGCTCTCAACCTAATGGCCTAATAGATGACAATTGTGAAATTAAATTCTCCAAAAAACTAAGTGATTCAACAATGACCAATTATATGAATCAATTATCTGAATTACTTGGATTTGACCTCAATCCATAAATCATAATAAATATCAACTAGCAAATCAATGTCACTAACACCATTAGTTAATATAAAACTTGACAGAAGATAAAAATGGGGCAAATAAATCAATTCAGCCGACCCAACCATGGACACAACACACAATGATACCACACCACAAAGACTGATGATCACAGACATGAGACCATTATCACTTGAGACTATAATAACATCTCTAACCAGAGATATCATAACACATAAATTTATATACTTGATAAATCATGAATGCATAGTGAGAAAACTTGATGAAAGACAGGCCACATTTACATTTCTGGTCAACTATGAAATGAAACTATTGCACAAAGTGGGAAGCACTAAATATAAAAAATATACTGAATACAACACAAAATATGGCACTTTTCCTATGCCAATATTTATCAATCATGATGGGTTCTTAGAATGCATTGGCATTAAGCCTACCAAGCACACACCCATAATATACAAGTATGATCTCAATCCATGAATATCAAAACAAGATTCAAACAATCCGAAATAACAACTTTATGCATAATCACACTCCATAGTCCAAATGGAGCCTGAAAATTATAGTTATTTAAAATTAAGGAGAGACATAAGATGAAAGATGGGGCAAATACAAAAATGGCTCTTAGCAAAGTCAAGTTGAATGATACACTCAACAAAGATCAACTTCTATCATCCAGCAAATATACCATCCAACGGAGCACAGGAGACAGCATTGACACTCCTAATTATGATGTGCAGAAACACATTAATAAGTTATGTGGCATGTTATTAATCACAGAAGATGCTAATCATAAATTCACTGGGTTAATAGGTATGTTATATGCTATGTCTAGATTAGGAAGAGAAGACACCATAAAAATACTCAAAGATGCGGGATATCATGTTAAGGCAAATGGAGTGGATGTAACAACACATCGTCAAGACATTAATGGGAAAGAAATGAAATTTGAAGTGTTAACATTAGCAAGCTTAACAACTGAAATTCAAATCAACATTGAGATAGAATCTAGAAAATCCTACAAAAAAATGCTAAAAGAAATGGGAGAGGTGGCTCCAGAATACAGGCATGACTCTCCTGATTGTGGGATGATAATATTATGTATAGCAGCATTAGTAATAACCAAATTAGCAGCAGGAGATAGATCAGGTCTTACAGCTGTGATTAGGAGAGCTAATAATGTCCTAAAAAATGAAATGAAACGTTATAAAGGTTTATTACCCAAGGATATAGCCAACAGCTTCTATGAAGTGTTTGAAAAATATCCTCACTTTATAGATGTATTTGTTCATTTTGGTATAGCACAATCTTCTACCAGAGGTGGCAGTAGAGTTGAAGGGATTTTTGCAGGATTGTTTATGAATGCCTATGGTGCAGGGCAAGTGATGTTACGGTGGGGGGTCTTAGCAAAATCAGTTAAAAACATTATGTTAGGACACGCTAGTGTACAAGCAGAAATGGAACAAGTTGTGGAGGTGTATGAGTATGCTCAGAAATTGGGTGGAGAAGCAGGATTCTACCATATATTAAACAACCCAAAAGCATCACTATTATCTTTGACTCAATTTCCTCACTTCTCTAGTGTAGTATTGGGCAATGCTGCTGGCCTAGGCATAATGGGAGAATACAGAGGTACACCAAGGAATCAAGATTTATATGATGCTGCAAAAGCATATGCTGAACAACTCAAGGAAAATGGTGTGATTAACTACAGTGTATTAGACTTGACAGCAGAAGAACTAGAGGCTATCAAACATCAGCTTAATCCAAAAGATAATGATGTAGAGCTTTGAGTTAATAAAAAAAGTGGGGCAAATAAATCATCATGGAAAAGTTTGCTCCTGAATTCCATGGAGAAGATGCAAACAACAGAGCCACCAAATTCCTAGAATCAATAAAGGGCAAATTCACATCACCCAAAGATCCCAAGAAAAAAGATAGTATCATATCTGTCAACTCAATAGATATAGAAGTAACCAAAGAAAGCCCTATAACATCAAATTCAACCATTATAAACCCAATAAATGAGACAGATGATACTGTAGGGAACAAGCCCAATTATCAAAGAAAGCCTCTAGTAAGTTTCAAAGAAGACCCTACGCCAAGTGATAATCCTTTTTCAAAACTATACAAAGAAACCATAGAAACATTTGATAACAATGAAGAAGAATCTAGCTATTCATATGAAGAAATAAATGATCAGACAAACGATAATATAACAGCAAGATTAGATAGGATTGATGAGAAATTAAGTGAAATACTAGGAATGCTTCACACATTAGTAGTAGCGAGTGCAGGACCTACATCTGCTCGGGATGGTATAAGAGATGCCATGGTTGGTTTAAGAGAAGAAATGATAGAAAAAATCAGAACTGAAGCATTAATGACCAATGACAGACTAGAAGCTATGGCAAGACTCAGGAATGAAGAAAGTGAAAAGATGGCAAAAGACACATCAGATGAAGTGTCTCTCAATCCAACATCAGAGAAACTGAACAACCTGTTGGAAGGGAATGATAGTGACAATGATCTATCACTTGAAGATTTCTGATTAGCTACCAAACTGTACATCAAAACACAACACCAATAGAAAACCAACAAACAAACCAACTCACCCATCCAACCAAACATCTATCTGCTGATTAGCCAACCAGCCAAAAAACAACCAGCCAATCTAAAACTAACCACCCGGAAAAAATCGATACTATAGTTACAAAAAAAGATGGGGCAAATATGGAAACATACGTGAATAAACTTCACGAGGGCTCCACATACACAGCTGCTGTTCAATACAATGTCCTAGAAAAAGACGATGATCCTGCATCACTTACAATATGGGTGCCCATGTTCCAATCATCCATGCCAGCAGATCTACTCATAAAAGAACTAGCCAATGTCAATATACTAGTGAAACAAATATCCACACCCAAGGGACCCTCATTAAGAGTCATGATAAACTCAAGAAGTGCAGTGCTAGCACAAATGCCCAGCAAATTTACCATATGTGCCAATGTGTCCTTGGATGAAAGAAGCAAGCTGGCATATGATGTAACCACACCCTGTGAAATTAAGGCATGCAGTCTAACATGCCTAAAATCAAAAAATATGTTAACTACAGTTAAAGATCTCACTATGAAAACACTCAACCCAACACATGACATCATTGCTTTATGTGAATTTGAAAATATAGTAACATCAAAAAAAGTCATAATACCAACATACCTAAGATCTATCAGCGTCAGAAATAAAGATCTGAACACACTTGAAAATATAACAACCACTGAATTCAAAAATGCCATTACAAATGCAAAAATCATCCCTTACTCAGGATTACTGTTAGTCATCACAGTGACTGACAACAAAGGAGCATTCAAATACATAAAGCCACAAAGTCAATTCATAGTGGATCTTGGAGCTTACCTAGAAAAAGAAAGTATATATTATGTTACAACAAATTGGAAGCACACAGCTACACGATTTGCAATCAAACCCATGGAAGATTAACCTTTTTCCTCTACATCAATGAGTAGATTCATACAAACTTTCTAACTACATTCTTCACTTCACAATCATAATCACCAACCCTCTGTGGTTCAATCAATCAAACAAAACTCATCAGGAGTTCCAGATCATCCCAAGTCATTGTTCATCAGATCCAGTACTCGAATAAGTTAATAAAAAATCCACATGGGGCAAATAATCATTGAGGGAAATCCAACTAATCACAACATCTGTCAACATAGACAAGTCTACACGCTAGATAAAATCAACCAATGGAAAATACATCCATAACTATAGAATTCTCAAGCAAATTCTGGCCTTACTTTACACTAATACACATGATAACAACAATAATCTCTTTGATAATCATAATCTCCATCATGATTGCAATACTAAACAAACTCTGCGAATATAATGTATTCCATAACAAAACCTTTGAGCTACCAAGAGCTCGAGTCAATACATAGCATTCACCAATCTGATAGCTCAAAACAGTAACCTTGCATTTGTAAATGAACTACCCTCACCTCTTCACAAAACCACATCAACATCTCACCATGCAAGCCATCATCTATACCATAAAGTAGTTAATTAAAAATAGTCATAACAATGAACTAGGATATTAAGACCAAAAACAACGCTGGGGCAAATGCAAACATGTCCAAAACCAAGGACCAACGCACCGCCAAGACACTAGAAAGGACCTGGGACACTCTCAATCATCTATTATTCATATCATCGTGCTTATACAAGTTAAATCTTAAATCTATAGCACAAATCACATTATCTATTTTGGCAATGATAATCTCAACCTCACTTATAATTGCAGCCATCATATTCATAGCCTCGGCAAACCACAAAGTCACACTAACAACTGCAATCATACAAGATGCAACGAACCAGATCAAGAACACAACCCCAACATACCTCACCCAGAATCCCCAGCTTGGAATCAGCTTCTCCAATCTGTCCGGAACTACATCACAATCCACCACCATACTAGCTTCAACAACACCAAGTGCTGAGTCAACCCCACAATCCACAATAGTCAAGATCAAAAACACAACAACAACCCAAATATTACCTAGCAAACCCACCACAAAACAACGCCAAAATAAACCACAAAACAAACCCAACAATGATTTTCACTTTGAAGTGTTCAATTTTGTACCCTGCAGCATATGCAGCAACAATCCAACCTGCTGGGCCATCTGCAAGAGAATACCCAACAAAAAACCTGGAAAGAAAACCACCACCAAGCCCACAAAAAAACCAACCCTCAAGACAACCAAAAAAGATCCCAAACCTCAAACCACAAAACCAAAGGAAGTACTCACCACCAAGCCTACAGAAAAACCAACCATCGACACCACCAAAACAAACATCAGAACTACACTGCTCACCTCCAACACCACAGGAAATCCAGAACACACAAGTCAAGAGGAAACCCTCCACTCAACCACCTCCGAAGGCTATCTAAGCCCATCACAAGTCTATACAACATCCGAGTACCTATCACAATCTCCATCTTCATCCAACACAACAAAATGATAGTCATTAAAAAGCGTATTGTTGCAAAAAGCCATGACCAAATCAAACAGAATCAAAATCAACTCTGGGGCAAATAACAATGGAGTTGCCAATCCTCAAAACAAATGCTATTACCACAATCCTTGCTGCAGTCACACTTTGTTTCGCTTCCAGTCAAAACATCACTGAAGAATTTTATCAATCAACATGCAGTGCAGTTAGCAAAGGCTATCTTAGTGCTCTAAGAACTGGTTGGTATACTAGTGTTATAACTATAGAATTAAGTAATATCAAGGAAAATAAGTGTAATGGTACAGACGCTAAGGTAAAATTAATAAAACAAGAATTAGATAAATATAAAAATGCTGTAACAGAATTGCAGTTGCTCATGCAAAGCACACCAGCAGCCAACAGTCGAGCCAGAAGAGAACTACCAAGATTTATGAATTATACACTCAACAATACCAAAAACACCAATGTAACATTAAGTAAGAAAAGGAAAAGAAGATTTCTTGGATTTTTGTTAGGTGTTGGATCTGCAATCGCCAGTGGCATTGCCGTATCCAAGGTCCTGCACCTAGAAGGGGAAGTGAACAAAATCAAAAGTGCTCTACTATCCACAAACAAGGCTGTAGTCAGCTTATCTAATGGAGTCAGTGTCTTAACCAGCAAAGTGTTAGACCTCAAAAACTATATAGATAAACAGTTGTTACCTATTGTTAACAAGCAAAGCTGCAGCATATCAAACATTGAAACTGTGATAGAGTTCCAACAAAAGAACAACAGACTACTAGAGATTACCAGAGAATTTAGTGTTAATGCAGGTGTAACTACACCTGTAAGCACTTATATGTTAACTAATAGTGAGTTATTATCATTAATCAATGATATGCCTATAACAAATGATCAGAAAAAGTTAATGTCCAGCAATGTTCAAATAGTTAGACAGCAAAGTTACTCTATCATGTCAATAATAAAAGAGGAAGTCTTAGCATATGTAGTACAATTACCACTATATGGTGTAATAGATACTCCTTGTTGGAAACTACACACATCCCCTCTATGTACAACCAACACAAAGGAAGGATCCAACATCTGCTTAACAAGAACCGACAGAGGATGGTACTGTGACAATGCAGGATCAGTATCCTTTTTTCCACAAGCTGAAACATGTAAAGTTCAATCGAATCGGGTATTTTGTGACACAATGAACAGTTTAACATTACCAAGTGAGGTAAATCTCTGCAACATTGACATATTCAACCCCAAATATGATTGCAAAATTATGACTTCAAAAACAGATGTAAGCAGTTCCGTTATCACATCTCTAGGAGCCATTGTGTCATGCTATGGCAAAACCAAATGTACAGCATCCAATAAAAATCGTGGGATCATAAAGACATTCTCTAACGGGTGTGATTATGTATCAAATAAGGGGGTGGATACTGTGTCTGTAGGTAATACATTATATTATGTAAATAAGCAAGAAGGCAAAAGTCTCTATGTAAAAGGTGAACCAATAATAAATTTCTATGATCCATTAGTGTTCCCCTCTGATGAATTTGATGCATCAATATCTCAAGTCAATGAGAAAATTAATCAGAGTCTAGCATTTATCCGTAAATCAGATGAATTATTACATAATGTAAATGCTGGTAAATCCACCACAAATATCATGATAACTACCATAATTATAGTAATTATAGTAATATTGTTAGCATTAATTGCAGTTGGACTGCTTCTATACTGCAAGGCCAGAAGCACACCAGTCACATTAAGTAAGGATCAACTGAGTGGTATAAATAATATTGCATTTAGTAACTGAATAAAAATAGCACCTAATCATATTCTTACAATGGTTCGCTATTTAACCATAGATAACCCATCTATCATTGGATTATCCTAAAATTTGAACTTCATCACAACTTTCATCTATAAACCATCTCACTTACACTTTTTAAGTAGATTCCTATTTTATAGTTATATAAAACAATTGAATACCAGATTAACTTACTATTTGTAAAAATGAGAACTGGGGCAAATATGTCACGAAGGAATCCTTGCAAATTCGAAATTCGAGGTCATTGCTTGAATGGTAAAAGGTGTCATTTTAGTCATAATTATTTTGAATGGCCACCCCATGCACTGCTTGTAAGACAAAACTTTATGTTAAACAGAATACTTAAGTCTATGGATAAAAGCATAGATACTTTGTCAGAAATAAGTGGAGCTGCAGAGTTGGACAGAACAGAAGAGTATGCCCTCGGTGTAGTTGGAGTGCTAGAGAGTTATATAGGATCAATAAATAATATAACTAAACAATCAGCATGTGTTGCCATGAGCAAACTCCTCACTGAACTCAACAGCGATGACATCAAAAAACTAAGGGACAATGAAGAGCCAAACTCACCCAAAGTAAGAGTGTACAATACTGTCATATCATATATTGAAAGCAACAGGAAGAACAATAAACAAACTATCCATCTGTTAAAAAGATTGCCAGCAGACGTATTGAAGAAAACCATCAAAAACACATTGGATATCCACAAGAGCATAACCATCAATAACCCAAAAGAATCAACTGTTAGTGATACGAACGACCATGCCAAAAATAATGATACTACCTGACAAATATCCTTGTAGTATAAATTCCATACTAATAACAAGTAATTGTAGAGTCACTATGTATAATCAAAAAAACACACTATATATCAATCAAAACAACCAAAATAACCATATATACCCACTGGATCAACCATTCAATGAAATTCATTGGACCTCTCAAGACTTGATTGATGCAACTCAAAATTTTCTACAACATCTAGGTATTACTGATGATATATACACAATATATATATTAGTGTCATAATACTCAATCCTAATACTTACCACATCATCAAATTATTAACTCAAACAATTCAAGCTATGGGACAAAATGGATCCCATTATTAGTGGAAATTCTGCTAATGTTTATCTAACTGATAGTTATTTAAAAGGTGTTATTTCTTTCTCAGAATGTAATGCCTTAGGAAGTTACATATTCAATGGTCCTTATCTCAAAAATGATTATACCAACTTAATTAGTAGACAAAATCCATTAATAGAACACATAAATCTAAAGAAATTAAATATAACACAGTCCTTAATATCTAAGTATCATAAAGGTGAAATAAAAATAGAAGAACCTACTTACTTTCAGTCATTACTTATGACATACAAGAGTATGACCTCGTCAGAACAGACTACTACTACTAATTTACTTAAAAAGATAATAAGAAGAGCTATAGAAATCAGTGATGTCAAAGTCTATGCTATATTGAATAAACTGGGGCTCAAAGAAAAAGACAAGATTAAATCCAATAATGGACAAGATGAAGACAACTCAGTTATTACTACCATAATCAAAGATGATATACTTTTAGCTGTCAAGGATAATCAATCTCATCTTAAAGCAGACAAAAATCAATCCACAAAACAAAAAGATACAATCAAAACAACACTTTTGAAGAAGTTAATGTGTTCGATGCAACATCCTCCATCATGGTTAATACATTGGTTTAATTTATACACAAAATTAAACAGCATATTAACACAATATCGATCTAGTGAGGTAAAAAACCATGGTTTTATATTGATAGATAATCATACTCTTAGTGGATTCCAATTTATTTTGAATCAATATGGTTGTATAGTTTATCATAAGGAACTCAAAAAAATTACTGTGACAACTTATAATCAATTCTTGACATGGAAAGATATTAGCCTTAGTAGATTAAATGTTTGTTTGATTACATGGATTAGTAACTGTTTGAACACATTAAACAAAAGCTTAGGCTTAAGATGTGGATTCAATAATGTTATCTTGACACAATTATTCCTTTATGGAGATTGTATACTAAAACTATTCCACAATGAGGGGTTCTATATAATAAAAGAGGTAGAGGGATTTATTATGTCTCTAATTTTAAATATAACAGAAGAAGATCAATTCAGAAAACGGTTTTATAATAGTATGCTCAACAACATCACAGATGCCGCTAATAAAGCTCAAAAAAATCTGCTATCAAGAGTATGTCATACATTATTAGATAAGACAATATCAGATAATATAATAAATGGCAGATGGATAATTCTATTGAGTAAGTTCCTAAAATTAATTAAGCTTGCAGGTGACAATAACCTCAACAATCTGAGTGAATTATATTTTTTGTTCAGAATATTTGGACACCCAATGGTAGATGAAAGACAAGCCATGGATGCTGTTAAAGTTAATTGCAACGAGACCAAATTTTACTTGTTAAGTAGTTTGAGTATGTTAAGAGGAGCTTTTATATATAGAATTATAAAAGGGTTTGTAAATAATTACAACAGATGGCCTACTTTAAGAAATGCCATTGTTTTACCCTTAAGATGGTTAACTTACTATAAACTAAACACTTATCCTTCCTTGTTGGAACTTACAGAAAGAGATTTGATTGTTCTATCAGGACTACGTTTCTATCGAGAGTTTCGGTTGCCTAAAAAAGTGGATCTTGAAATGATCATAAATGATAAGGCTATATCACCTCCTAAAAATTTAATATGGACTAGTTTCCCTAGAAATTATATGCCGTCACACATACAAAATTATATAGAACATGAAAAATTAAAATTCTCTGATAGTGATAAATCAAGAAGAGTATTAGAGTATTATTTAAGAGATAACAAATTCAATGAATGTGATTTATACAACTGTGTAGTTAATCAAAGTTATCTTAACAACCCGAATCATGTGGTATCATTGACAGGCAAAGAAAGAGAACTCAGTGTAGGTAGAATGTTTGCAATGCAACCAGGAATGTTCAGACAAGTTCAAATATTAGCAGAGAAAATGATAGCTGAAAACATATTACAATTTTTCCCTGAAAGTCTTACAAGATATGGTGATCTAGAACTACAGAAAATATTAGAATTGAAAGCAGGAATAAGTAACAAATCAAATCGTTACAATGATAATTACAACAATTACATTAGTAAGTGCTCTATCATCACAGATCTCAGCAAATTCAATCAAGCATTTCGATATGAAACATCATGTATTTGTAGTGATGTACTGGATGAACTGCATGGTGTACAATCTCTATTTTCCTGGTTACATTTAACTATTCCTCATGTCACAATAATATGCACATATAGGCATGCACCCCCCTATATAAAGGATCATATTGTAGATCTTAACAATGTAGATGAGCAAAGTGGATTATATAGATATCATATGGGTGGTATCGAAGGGTGGTGTCAAAAACTATGGACCATAGAAGCTATATCACTATTAGATCTAATATCTCTCAAAGGGAAATTCTCAATTACTGCTTTAATTAATGGTGACAATCAATCAATAGATATAAGTAAACCAGTCAGACTCATGGAAGGTCAAACTCATGCTCAAGCAGATTATTTGCTAGCATTAAATAGTCTCAAATTACTGTATAAAGAGTATGCAGGAATAGGCCACAAATTAAAAGGAACTGAGACTTATATATCGAGAGATATGCAATTTATGAGTAAAACGATCCAACATAACGGTGTATATTACCCAGCTAGTATAAAGAAAGTCCTAAGAGTGGGACCGTGGATAAACACTATACTTGATGACTTCAAAGTGAGTCTAGAATCTATAGGTAGTTTGACACAAGAATTAGAATATAGAGGTGAAAGTCTATTATGCAGTTTAATATTTAGAAATGTATGGTTATATAATCAAATTGCATTACAACTTAAAAATCATGCATTATGTAACAACAAATTATATTTGGATATATTAAAAGTTCTAAAACACTTAAAAACCTTTTTTAATCTTGATAACATTGATACAGCATTAACATTGTATATGAATTTGCCCATGTTATTTGGTGGTGGTGATCCCAACTTGTTATATCGAAGTTTCTATAGAAGAACTCCTGATTTCCTCACAGAGGCTATAGTTCACTCTGTGTTCATACTTAGTTATTATACAAACCATGATTTAAAAGATAAACTTCAAGATCTGTCAGATGATAGATTGAATAAGTTCTTAACATGCATAATCACGTTTGACAAAAACCCCAATGCTGAATTCGTTACATTGATGAGAGATCCTCAAGCTTTAGGATCTGAGAGACAAGCTAAAATTACTAGCGAAATCAATAGACTGGCAGTTACCGAGGTTCTGAGCACAGCTCCAAACAAAATATTTTCCAAAAGTGCACAACACTATACCACTACAGAGATAGATCTTAATGATATTATGCAAAATATAGAACCTACATATCCTCACGGGCTAAGAGTTGTTTATGAAAGTTTACCCTTTTATAAAGCAGAGAAAATAGTAAATCTTATATCCGGTACAAAATCTATAACTAACATACTGGAAAAGACTTCTGCCATAGACTTAACAGATATTGATAGAGCCACTGAGATGATGAGGAAAAACATAACTTTGCTTATAAGGATATTACCATTAGATTGTAACAGAGATAAAAGAGAAATATTGAGTATGGAGAACCTAAGTATTACTGAATTAAGCAAATACGTTAGAGAAAGATCTTGGTCTTTATCCAATATAGTTGGTGTTACATCACCCAGTATCATGTATACAATGGACATAAAATATACAACAAGCACTATAGCTAGTGGCATAATCATAGAGAAATATAATGTCAACAGTTTAACACGTGGTGAGAGAGGACCCACTAAACCATGGGTTGGTTCATCTACACAAGAGAAAAAGACAATGCCAGTTTATAATAGACAAGTTTTAACCAAAAAACAGAGAGATCAAATAGATCTATTAGCAAAATTGGATTGGGTGTATGCATCTATAGATAACAAGGATGAATTTATGGAGGAACTTAGCATAGGAACTCTTGGGTTAACATATGAGAAGGCCAAAAAATTATTCCCACAATATTTAAGTGTTAACTATTTGCATCGTCTTACAGTCAGTAGTAGACCATGTGAATTCCCTGCATCTATACCAGCTTATAGAACTACAAATTATCACTTTGATACTAGCCCTATTAATCGCATACTAACAGAAAAGTATGGTGATGAAGATATTGATATAGTATTCCAAAACTGTATAAGCTTTGGCCTTAGCTTAATGTCAGTAGTAGAACAATTTACTAATGTATGTCCTAACAGAATTATTCTCATACCCAAGCTTAATGAGATACATTTGATGAAACCTCCCATATTCACAGGTGATGTTGATATTCACAAGTTAAAACAAGTGATACAAAAACAACATATGTTTTTACCAGATAAAATAAGTTTGACTCAATATGTGGAATTATTCTTAAGTAATAAAACACTCAAATCTGGATCTAATGTTAATTCTAATTTAATATTGGCGCATAAGATATCTGACTATTTTCATAATACTTACATTTTAAGTACTAATTTAGCTGGACACTGGATTCTTATTATACAACTTATGAAAGATTCTAAGGGTATTTTTGAAAAAGATTGGGGAGAGGGATATATAACTGATCATATGTTCATTAATTTGAAAGTTTTCTTCAATGCTTATAAGACATATCTCTTGTGTTTTCATAAAGGTTACGGCAGAGCAAAGCTGGAGTGTGATATGAATACTTCAGATCTCCTATGTGTATTGGAATTAATAGACAGTAGTTATTGGAAGTCTATGTCTAAGGTGTTTTTAGAACAAAAAGTTATCAAATACATTCTTAGCCAGGATGCAAGTTTACATAGAGTAAAAGGATGTCATAGCTTCAAACTATGGTTTCTTAAACGTCTTAATGTAGCAGAATTCACAGTTTGCCCTTGGGTTGTTAACATAGATTATCATCCAACACATATGAAAGCAATATTAACTTATATTGATCTTGTTAGAATGGGATTGATAAATATAGATAGAATATACATTAAAAATAAACACAAGTTCAATGATGAGTTTTATACTTCTAATCTGTTTTACATTAATTATAACTTCTCAGATAATACTCATCTATTAACTAAACATATAAGGATTGCTAATTCCGAATTAGAAAGTAATTACAACAAATTATATCATCCCACACCAGAAACCCTAGAAAATATACTAACCAATCCGGTTAAAAGTAATGAAAAAAAGACACTGAGTGACTATTGTATAGGTAAAAATGTTGACTCAATAATGTTACCATCGTTATCTAATAAGAAGCTTATTAAATCGTCTACAATGATTAGAACCAATTACAGCAGACAAGATTTGTATAATTTATTTCCTACGGTTGTGATTGATAAAATTATAGATCATTCAGGTAATACAGCCAAATCTAACCAACTTTACACTACTACTTCTCATCAAATATCCTTAGTGCACAATAGCACATCACTTTATTGCATGCTTCCTTGGCATCATATTAATAGATTCAATTTTGTATTTAGTTCTACAGGTTGTAAAATTAGTATAGAGTATATTTTAAAAGATCTTAAAATTAAGGATCCTAATTGTATAGCATTCATAGGTGAAGGAGCAGGGAATTTATTATTGCGTACAGTAGTGGAACTTCATCCTGATATAAGATATATTTACAGAAGTCTGAAAGATTGCAATGATCATAGTTTACCAATTGAGTTTTTAAGGCTGTACAATGGGCATATCAACATTGATTATGGTGAAAATTTGACCATTCCTGCTACAGATGCAACCAACAACATTCATTGGTCTTATTTACATATAAAGTTTGCTGAACCTATCAGTCTTTTTGTCTGTGATGCTGAATTGCCTGTAACCGTCAACTGGAGTAAGATTATAATAGAGTGGAGCAAGCATGTAAGAAAATGCAAGTACTGTTCTTCAGTTAATAAATGTACATTAATAGTAAAATATCATGCTCAAGATGATATCGATTTCAAATTAGACAACATAACTATATTAAAAACTTATGTATGCTTAGGCAGTAAGTTAAAGGGGTCTGAAGTTTACTTAGTCCTTACAATAGGTCCTGCAAATGTGTTCCCAGTATTTAATGTAGTACAAAATGCTAAATTGATACTATCAAGAACCAAAAATTTCATCATGCCTAAAAAAGCTGATAAAGAGTCTATTGATGCAAATATTAAGAGTTTGATACCCTTTCTTTGTTACCCTATAACAAAAAAAGGAATTAATACTGCATTGTCTAAATTAAAGAGTGTTGTTAGTGGAGATATACTATCATATTCTATAGCTGGACGTAATGAAGTTTTCAGCAATAAACTTATAAATCATAAGCATATGAACATCTTAAAGTGGTTCAATCATGTTTTAAATTTCAGATCAACAGAATTAAACTATAATCATTTATATATGGTAGAATCTACTTATCCTCATCTAAGTGAATTGTTAAACAGCTTGACAACCAATGAACTTAAANNNNNNNNNNNNNNNNNNNNNNNNNNNNNNNNNNNNNNNNNNNNNNNNNNNNNNNNNNNNNNNNNNNNNNNNNNNNNNNNNNNNNNNNNNNNNNNNNNNNNNNNNNNNNNNNNNNNNNNNNNNNNNNNNNNNNNNNNNNNNNNNNNNNNNNNNNNNNNNNNNNNNNNNNNNNNNNNNNNNNNNNNNNNNNNNNNNNNNNNNNNNNNNNNNNNNNNNNNNNNNNNNNNNNNNNNNNNNNNNNNNNNNNNNNNNNNNNNNNNNNNNNNNNNNN
>hRSV/A/Germany/NRW-HHU-24/2012
NNNNNNNNNNNNNNNNNNNNNNNNNNNNNNNNNNNNNNNNNNNNNNNNNNNNNNNNNNNNNNNNNNNNNNNNNNNNNNNNNNNNNNNNNNNNNNNNNNNNNNNNNNNNNNNNNNNNNNNNNNNNNNNNNNNNNNNNNNNNNNNNNNNNNNNNNNNNNNNNNNNNNNNNNNNNNNNNNNNNNNNNNNNNNNNNNCAAATTAATACAGTTAACTAATGCTTTGGCTAAGGCAGTTATACATACAATCAAATTGAATGGCATTGTATTTGTGCATGTTATTACAAGTAGTGATATTTGCCCTAATAATAATATTGTAGTGAAATCCAATTTCACAACAATGCCAGTATTACAAAATGGAGGTTATATATGGGAAATGATGGAATTAACACACTGCTCTCAACCTAATGGCCTAATAGATGACAATTGTGAAATTAAATTCTCCAAAAAACTAAGTGATTCAACAATGACCAATTATATGAATCAATTATCTGAATTACTTGGATTTGACCTCAATCCATAAATCATAATAAATATCAACTAGCAAATCAATGTCACTAACACCATTAGTTAATATAAAACTTGACAGAAGATAAAAATGGGGCAAATAAATCAATTCAGCCGACCCAACCATGGACACAACACACAATGATACCACACCACAAAGACTGATGATCACAGACATGAGACCATTATCACTTGAGACTATAATAACATCTCTAACCAGAGATATCATAACACATAAATTTATATACTTGATAAATCATGAATGCATAGTGAGAAAACTTGATGAAAGACAGGCCACATTTACATTTCTGGTCAACTATGAAATGAAACTATTGCACAAAGTGGGAAGCACTAAATATAAAAAATATACTGAATACAACACAAAATATGGCACTTTCCCTATGCCAATATTTATCAATCATGATGGGTTCTTAGAATGCATTGGCATTAAGCCTACCAAGCACACACCCATAATATACAAGTATGATCTCAATCCATGAATATCAAAACAAGATTCAAACAATCCGAAATAACAACTTTATGCATAATCACACTCCATAGTCCAAATGGAGCCTGAAAATTATAGTTATTTAAAATTAAGGAGAGACATAAGATGAAAGATGGGGCAAATACAAAAATGGCTCTTAGCAAAGTCAAGTTGAATGATACACTCAACAAAGATCAACTTCTATCATCCAGCAAATATACCATCCAACGGAGCACAGGAGACAGCATTGACACTCCTAATTATGATGTGCAGAAACACATTAATAAGTTATGTGGCATGTTATTAATCACAGAAGATGCTAATCATAAATTCACTGGGTTAATAGGTATGTTATATGCTATGTCTAGATTAGGAAGAGAAGACACCATAAAAATACTCAAAGATGCGGGATATCATGTTAAGGCAAATGGAGTGGATGTAACAACACATCGTCAAGACATTAATGGGAAAGAAATGAAATTTGAAGTGTTAACATTAGCAAGCTTAACAACTGAAATTCAAATCAACATTGAGATAGAATCTAGAAAATCCTACAAAAAAATGCTAAAAGAAATGGGAGAGGTGGCTCCAGAATACAGGCATGACTCTCCTGATTGTGGGATGATAATATTATGTATAGCAGCGTTAGTAATAACCAAATTAGCAGCAGGAGATAGATCAGGTCTTACAGCTGTGATTAGGAGAGCTAATAATGTCCTAAAAAATGAAATGAAACGTTATAAAGGTTTATTACCAAAGGATATAGCCAACAGCTTCTATGAAGTGTTTGAAAAATATCCTCACTTTATAGATGTTTTTGTTCATTTTGGTATAGCACAATCTTCTACCAGAGGTGGCAGTAGAGTTGAAGGGATTTTTGCAGGATTGTTTATGAATGCCTATGGTGCAGGGCAAGTGATGTTACGGTGGGGGGTCTTAGCAAAATCAGTTAAGAACATTATGTTAGGACACGCTAGTGTACAAGCAGAAATGGAACAAGTTGTGGAGGTGTATGAGTATGCTCAGAAATTGGGTGGAGAAGCAGGATTCTACCATATATTGAACAACCCAAAAGCATCACTATTATCTTTGACTCAATTTCCTCACTTCTCTAGTGTAGTATTGGGCAATGCTGCTGGCCTAGGCATAATGGGAGAATACAGAGGTACACCAAGGAATCAAGATTTATATGATGCTGCAAAAGCATATGCTGAACAACTCAAAGAAAATGGTGTGATTAACTACAGTGTATTAGACTTGACAGCAGAAGAACTAGAGGCTATCAAACATCAGCTTAATCCAAAAGATAATGATGTAGAGCTTTGAGTTAATAAAAAAATGGGGCAAATAAATCATCATGGAAAAGTTTGCTCCTGAATTCCATGGAGAAGATGCAAACAACAGAGCCACCAAATTCCTAGAATCAATAAAGGGCAAATTCACATCACCCAAAGATCCCAAGAAAAAAGATAGTATCATATCTGTCAACTCAATAGATATAGAAGTAACCAAAGAAAGCCCTATAACATCAAATTCAACCATTATAAACCCAATAAATGAGACAGATGATACTATAGGGAACAAGCCCAATTATCAAAGAAAGCCTCTAGTAAGTTTCAAAGAAGACCCTACGCCAATTGATAATCCTTTTTCAAAACTATACAAAGAAACCATAGAAACATTTGATAACAATGAAGAAGAATCTAGCTATTCATATGAAGAAATAAATGATCAGACAAACGATAATATAACAGCAAGATTAGATAGGATTGATGAGAAATTAAGTGAAATACTAGGAATGCTTCACACATTAGTAGTAGCGAGTGCAGGACCTACATCTGCTCGGGATGGTATAAGAGATGCCATGGTTGGTTTAAGAGAAGAAATGATAGAAAAAATCAGAACTGAAGCATTAATGACCAATGACAGACTAGAAGCTATGGCAAGACTCAGGAATGAAGAAAGTGAAAAGATGGCAAAAGACACATCAGATGAAGTGTCTCTCAATCCAACATCAGAGAAACTGAACAACCTGTTGGAAGGGAATGATAGTGATAATGATCTATCACTTGAAGATTTCTGATTAGCTACCAAACTGTACATCAAAACACAACACCAATAGAAAACCAACAAACAAACCAACTCACCCATCCAACCAAACATCTATCTGCTGATCAGCCAACCAGCCAGAAAACAACCAGCCAATCCAAAACTAGCCACCCGGAAAAAATCGATACTATAGTTACAAAAAAAGATGGGGCAAATATGGAAACATACGTGAATAAACTTCACGAGGGCTCCACATACACAGCTGCTGTTCAATACAATGTCCTAGAAAAAGACGATGATCCTGCATCACTTACAATATGGGTGCCCATGTTCCAATCATCCATGCCAGCAGATCTACTCATAAAAGAACTAGCCAATGTCAATATACTAGTGAAACAAATATCCACACCCAAGGGACCCTCATTAAGAGTCATGATAAACTCAAGAAGTGCAGTGCTAGCACAAATGCCCAGCAAATTTACCATATGTGCCAATGTGTCCTTGGATGAAAGAAGCAAGCTGGCATATGATGTAACCACACCCTGTGAAATTAAGGCATGCAGTCTAACATGCCTAAAATCAAAAAATATGTTAACTACAGTTAAAGATCTCACTATGAAAACACTCAACCCAACACATGACATCATTGCTTTATGTGAATTTGAAAATATAGTAACATCAAAAAAAGTCATAATACCAACATACCTAAGATCTATCAGCGTCAGAAATAAAGATCTGAACACACTTGAAAATATAACAACCACTGAATTCAAAAATGCCATTACAAATGCAAAAATCATCCCTTACTCAGGATTACTGTTAGTCATCACAGTGACTGACAACAAAGGAGCATTCAAATACATAAAGCCACAAAGTCAATTCATAGTAGATCTTGGAGCTTACCTAGAAAAAGAAAGTATATATTATGTTACAACAAATTGGAAGCACACAGCTACACGATTTGCAATCAAACCCATGGAAGATTAACCTTTTTCCTCTACATCAATGAGTAGATTAACACAAACTTTCTAACTACATTCTTCACTTCACAATCATAATCACCAACCCTCTGTGGTTCAATCAATCAAACAAAACTCATCAGGAGTTCCAGATCATCCCAAGTCATTGTTCATCAAATCCAGTACTCAAATAAGTTAATAAAAAATCCACATGGGGCAAATAATCATTGAGGGAAATCCAACTAATCACAACATCTGTCAACATAGACAAGTCAACACGCTAGATAAAATCAACCAATGGAAAATACATCCATAACTATAGAATTCTCAAGCAAATTCTGGCCTTACTTTACACTAATACACATGATAACAACAATAATCTCTTTGATAATCATAATCTCCATCATGATTGCAATACTAAACAAACTCAGCGAATATAATGTATTCCATAACAAAACCTTTGAGCTACCAAGAGCTCGAGTCAATACATAGCATTCACCAATCTGATAGCTCAAAACAGTAACCTTGCATTTGTAAATAAACTACCCTCACCTCTTCACAAAACCACATCAACATCTCACCATGCAAGCCATCATCTATACCATAAAGTAGTTAATTAAAAATAGTCATAACAATGAACTATGATATTAAGACCAAAAACAACGCTGGGGCAAATGCAAACATGTCCAAAACCAAGGACCAACGCACCACCAAGACACTAGAAAGGACCTGGGACACTCTCAATCATCTATTATTCATATCATCGTGCTTATACAAGTTAAATCTTAAATCTATAGCACAAATCACATTATCTATTTTGGCAATGATAATCTCAACCTCACTTATAATTGCAGCCATCATATTCATAGCCTCGGCAAACCACAAAGTCACACTAACAACTGCAATCATACAAGATGCAACGAACCAGATCAAGAACACAACCCCAACATACCTCACCCAGAATCCCCAGCTTGGAATCGGCTTCTCCAATCTGTCCGGAACTACATCACAATCCACCACCATACTAGCTTCAATAACACCAAGTGCTGAGTCAACCCCACAATCCACAACAGTCAAGATCAAAAACACAACAACAACCCAAATATTACCTAGCAAACCCACCACAAAACAACGCCAAAATAAACCACAAAACAAACCCAACAATGATTTTCACTTTGAAGTGTTCAATTTTGTACCCTGCAGCATATGCAGCAACAATCCAACCTGCTGGGCCATCTGCAAGAGAATACCAAACAAAAAACCTGGAAAGAAAACCACCACCAAGCCCACAAAAAAACCAACCCTCAAGACAACCAAAAAAGATCCCAAACCTCAAACCACAAAACCAAAGGAAGTACTCACCACCAAGCCTACAGAAAAGCCAACCATCAACACCACCAAAACAAACATCAGAACTACACTGCTCACCTCCAACACCACAGGAAATCCAGAACACACAAGTCAAGAGGAAACCCTCCACTCAACCACCTCCGAAGGCTATCTAAGCCCATCACAAGTCTATACAACATCCGAGTACCTATCACAATCTCTATCTTCATCCAACACAACAAAATGATAGTCATTAAAAAGCGTATTGTTGCAAAAAGCTATGACCAAATCAAACAGAATCAAAATCAACTCTGGGGCAAATAACAATGGAGTTGCCAATCCTCAAAACAAATGCTATTACCACAATCCTTGCTGCAGTCACACTCTGTTTCGCTTCCAGTCAAAACATCACTGAAGAATTTTATCAATCAACATGCAGTGCAGTTAGCAAAGGCTATCTTAGTGCTCTAAGAACTGGTTGGTATACTAGTGTTATAACTATAGAATTAAGTAATATCAAGGAAAATAAGTGTAATGGTACAGACGCTAAGGTAAAATTAATAAAACAAGAATTAGATAAATATAAAAATGCTGTAACAGAATTGCAGTTGCTCATGCAAAGCACACCAGCAGCCAACAGTCGAGCCAGAAGAGAACTACCAAGATTTATGAATTATACACTCAACAATACCAAAAACACCAATGTAACATTAAGTAAGAAAAGGAAAAGAAGATTTCTTGGATTTTTGTTAGGTGTTGGATCTGCAATCGCCAGTGGCATTGCCGTATCCAAGGTCCTGCACCTAGAAGGGGAAGTGAACAAAATCAAAAGTGCTCTACTATCTACAAACAAGGCTGTAGTCAGCTTATCTAATGGAGTCAGTGTCTTAACCAGCAAAGTGTTAGACCTCAAAAACTATATAGATAAACAGTTGTTACCTATTGTTAACAAACAAAGCTGCAGCATATCAAACATTGAAACTGTGATAGAGTTCCAACAAAAGAACAACAGACTACTAGAGATTACCAGAGAATTTAGTGTTAATGCAGGTGTAACTACACCTGTAAGCACTTATATGTTAACTAATAGTGAGTTATTATCATTAATCAATGATATGCCTATAACAAATGATCAGAAAAAGTTAATGTCCAGCAATGTTCAAATAGTTAGACAGCAAAGTTACTCTATCATGTCAATAATAAAAGAGGAAGTCTTAGCATATGTAGTACAATTACCACTATATGGTGTAATAGATACTCCTTGTTGGAAACTACACACATCCCCTCTATGTACAACCAACACAAAGGAAGGATCCAACATCTGCTTAACAAGAACCGACAGAGGATGGTACTGTGACAATGCAGGATCAGTATCCTTTTTCCCACAAGCTGAAACATGTAAAGTTCAATCGAATCGGGTATTTTGTGACACAATGAACAGTTTAACATTACCAAGTGAGGTAAATCTCTGCAACATTGACATATTCAACCCCAAATATGATTGCAAAATTATGACTTCAAAAACAGATGTAAGCAGCTCCGTTATCACATCTCTAGGAGCCATTGTGTCATGCTATGGCAAAACCAAATGTACAGCATCCAATAAAAATCGTGGGATCATAAAGACATTCTCTAACGGGTGTGATTATGTATCAAATAAGGGGGTGGATACTGTGTCTGTAGGTAATACATTATATTATGTAAATAAGCAAGAAGGCAAAAGTCTCTATGTAAAAGGTGAACCAATAATAAATTTCTATGATCCATTAGTGTTCCCCTCTGATGAATTTGATGCATCAATATCTCAAGTCAATGAGAAAATTAATCAGAGTCTAGCATTTATCCGTAAATCAGATGAATTATTACATAATGTAAATGCTGGTAAATCCACCACAAATATCATGATAACTACCATAATTATAGTAATTATAGTAATATTGTTAGCATTAATTGCAGTTGGACTGCTTCTATACTGCAAGGCCAGAAGCACACCAGTCACATTAAGTAAGGATCAACTGAGTGGTATAAATAATATTGCATTTAGTAACTGAATAAAAATAGCACCTAATCATATTCTTACAATGGTTCGCTATATGACCATAGATAACCCATCTATCATTGGATTATCCTAAAATTTGAACTTCATCACAACTTTCATCTATAAACCATCTCACTTACACTTTTTAAGTAGATTCCTATTTTATAGTTATATAAAACAATTGAATACCAAATTAACTTACTATTTGTAAAAATGAGAACTGGGGCAAATATGTCACGAAGGAATCCTTGCAAATTCGAAATTCGAGGTCATTGCTTGAATGGTAAAAGGTGTCATTTTAGTCATAATTATTTTGAATGGCCACCCCATGCACTGCTTGTAAGACAAAACTTTATGTTAAACAGAATACTTAAGTCTATGGATAAAAGCATAGATACTTTGTCAGAAATAAGTGGAGCTGCAGAGTTGGACAGAACAGAAGAGTATGCCCTCGGTGTAGTTGGAGTGCTAGAGAGTTATATAGGATCAATAAATAATATAACTAAACAATCAGCATGTGTTGCCATGAGCAAACTCCTCACTGAACTCAACAGCGATGACATCAAAAAACTAAGGGACAATGAAGAGCCAAACTCACCCAAAGTAAGAGTGTACAATACTGTCATATCATATATTGAAAGCAACAGGAAGAACAATAAACAAACTATCCATCTGTTAAAAAGATTGCCAGCAGACGTATTGAAGAAAACCATCAAAAACACATTGGATATCCACAAGAGCATAACCATCAATAACCCAAAAGAATCAACTGTTAGTGATACGAACGACCATGCCAAAAATAATGATACTACCTGACAAATATCCTTGTAGTATAAATTCCATACTAATAACAAGTAATTGTAGAGTCACTATGTATAATCAAAAAAACACACTATATATCAATCAAAACAACCAAAATAACCATATATACCCACCGGATCAACCATTCAATGAAATCCATTGGACCTCTCAAGACTTGATTGATGCAACTCAAAATTTTCTACAACATCTAGGTATTACTGATGATATATACACAATATATATATTAGTGTCATAATACTCAATCCTAATACTTACCACATCATCAAATTATTAACTCAAACAATTCAAGCTATGGGACAAAATGGATCCCATTATTAGTGGAAATTCTGCTAATGTTTATCTAACTGATAGTTATTTAAAAGGTGTTATTTCTTTCTCAGAATGTAACGCCTTAGGAAGTTACATATTCAATGGTCCTTATCTCAAAAATGATTATACCAACTTAATTAGTAGACAAAATCCATTAATAGAACACATAAATCTAAAGAAACTAAATATAACACAGTCCTTAATATCTAAGTATCATAAAGGTGAAATAAAAATAGAAGAACCTACTTACTTTCAGTCATTACTTATGACATACAAGAGTATGACCTCGTCAGAACAGACTACTACTACTAATTTACTTAAAAAGATAATAAGAAGAGCTATAGAAATCAGTGATGTCAAAGTCTATGCTATATTGAATAAACTGGGGCTCAAAGAAAAAGACAAGATTAAATCCAATAATGGACAAGATGAAGACAACTCAGTTATTACTACCATAATCAAAGATGATATACTTTTAGCTGTCAAGGATAATCAATCTCATCTTAAAGCAGACAAAAATCAATCCACAAAACAAAAAGATACAATCAAAACAACACTTTTGAAGAAATTAATGTGTTCGATGCAACATCCTCCATCATGGTTAATACATTGGTTTAATTTATACACAAAATTAAACAGCATATTAACACAATATCGATCTAGTGAGGTAAAAAACCATGGTTTTATATTGATAGATAATCATACTCTTAGTGGATTCCAATTTATTTTGAATCAATATGGTTGTATAGTTTATCATAAGGAACTCAAAAGAATTACTGTGACAACTTATAATCAATTCTTGACATGGAAAGATATTAGCCTTAGTAGATTAAATGTTTGTTTGATTACATGGATTAGTAACTGTTTGAACACATTAAACAAAAGCTTAGGCTTAAGATGTGGATTCAATAATGTTATCTTGACACAATTATTCCTTTATGGAGATTGTATACTAAAACTATTCCACAATGAGGGGTTCTACATAATAAAAGAGGTAGAGGGATTTATTATGTCTCTAATTTTAAATATAACAGAAGAAGATCAATTCAGAAAACGGTTTTATAATAGTATGCTCAACAACATCACAGATGCCGCAAATAAAGCTCAAAAAAATCTGCTATCAAGAGTATGTCATACATTATTAGATAAGACAATATCAGATAATATAATAAATGGCAGATGGATAATTCTATTGAGTAAGTTCCTAAAATTAATTAAGCTTGCAGGTGACAATAACCTCAACAATCTGAGTGAATTATATTTTTTGTTCAGAATATTTGGACACCCAATGGTAGATGAAAGACAAGCCATGGATGCTGTTAAAGTTAATTGCAACGAGACCAAATTTTACTTGTTAAGTAGTTTGAGTATGTTAAGAGGAGCTTTTATATATAGAATTATAAAAGGGTTTGTAAATAATTACAACAGATGGCCTACTTTAAGAAATGCCATTGTTTTACCCTTAAGATGGTTAACTTACTATAAACTAAACACTTATCCTTCCTTGTTGGAACTTACAGAAAGAGATTTGATTGTTCTATCAGGACTACGTTTCTATCGAGAGTTTCGGTTGCCTAAAAAAGTGGATCTTGAAATGATCATAAATGATAAGGCTATATCACCTCCTAAAAATTTAATATGGACTAGTTTCCCTAGAAATTATATGCCGTCACACATACAAAATTATATAGAACATGAAAAATTAAAATTCTCTGATAGTGATAAATCAAGAAGAGTATTAGAGTATTATTTAAGAGATAACAAATTCAATGGATGTGATTTATACAACTGTGTAGTTAATCAAAGTTATCTTAACAACCCGAATCATGTGGTATCATTGACAGGCAAAGAAAGAGAACTCAGTGTAGGTAGAATGTTTGCAATGCAACCAGGAATGTTCAGACAAGTTCAAATATTAGCAGAGAAAATGATAGCAGAAAACATATTACAATTTTTCCCTGAAAGTCTTACAAGATATGGTGACCTAGAACTACAGAAAATATTAGAATTGAAAGCAGGAATAAGTAACAAATCAAATCGTTACAATGATAATTACAACAATTACATTAGTAAGTGCTCTATCATCACAGATCTCAGCAAATTCAATCAAGCATTTCGATATGAAACATCATGTATTTGTAGTGATGTACTGGATGAACTGCATGGTGTACAATCTCTATTTTCCTGGTTACATTTAACTATTCCTCATGTCACAATAATATGCACATATAGGCATGCACCCCCCTATATAAAGGATCATATTGTAGATCTTAACAATGTAGATGAGCAAAGTGGATTATATAGATATCATATGGGTGGTATCGAAGGGTGGTGTCAAAAACTATGGACCATAGAAGCTATATCACTATTAGATCTAATATCTCTCAAAGGGAAATTCTCAATTACTGCTTTAATTAATGGTGACAATCAATCAATAGATATAAGTAAACCAGTCAGACTCATGGAAGGTCAAACTCATGCTCAAGCAGATTATTTGCTAGCATTAAATAGTCTCAAATTACTGTATAAAGAGTATGCAGGAATAGGCCACAAATTAAAAGGAACTGAGACTTATATATCGAGAGATATGCAATTTATGAGTAAAACGATCCAACATAACGGTGTATATTACCCAGCTAGTATAAAGAAAGTCCTAAGAGTGGGACCGTGGATAAACACTATACTTGATGACTTCAAAGTGAGTCTAGAATCTATAGGTAGTTTGACACAAGAATTAGAATATAGAGGTGAAAGTCTATTATGCAGTTTAATATTTAGAAATGTATGGTTATATAATCAAATTGCATTACAACTTAAAAATCATGCATTATGTAACAACAAATTATATTTGGATATATTAAAAGTTCTAAAACACTTAAAAACCTTTTTTAATCTTGATAACATTGATACAGCATTAACATTGTATATGAATTTGCCCATGTTATTTGGTGGTGGTGATCCCAACTTGTTATATCGAAGTTTCTATAGAAGAACTCCTGATTTCCTCACAGAGGCTATAGTTCACTCTGTGTTCATACTTAGTTATTATACAAACCATGATTTAAAAGATAAACTTCAAGATCTGTCAGATGATAGATTGAATAAGTTCTTAACATGCATAATCACGTTTGACAAAAACCCCAATGCTGAATTCGTTACATTGATGAGAGATCCTCAAGCTTTAGGATCCGAGAGGCAAGCTAAAATTACTAGCGAAATCAATAGACTGGCAGTTACCGAGGTTTTGAGCACAGCTCCAAACAAAATATTTTCCAAAAGTGCACAACACTATACCACTACAGAGATAGATCTTAATGATATTATGCAAAATATAGAACCTACATATCCTCACGGGCTAAGAGTTGTTTATGAAAGTTTACCCTTTTATAAAGCAGAGAAAATAGTAAATCTTATATCCGGTACAAAATCTATAACTAACATACTGGAAAAGACTTCTGCCATAGACTTAACAGATATTGATAGAGCCACTGAGATGATGAGGAAAAACATAACTTTGCTTATAAGGATATTACCATTAGATTGTAACAGAGATAAAAGAGAAATATTGAGTATGGAAAACCTAAGTATTACTGAATTAAGCAAATACGTTAGAGAAAGATCTTGGTCTTTATCCAATATAGTTGGTGTTACATCACCCAGTATCATGTATACAATGGACATAAAATATACAACAAGCACTATAGCTAGTGGCATAATCATAGAGAAATATAATGTCAACAGTTTAACACGTGGTGAGAGAGGACCCACTAAACCATGGGTTGGTTCATCTACACAAGAGAAAAAGACAATGCCAGTTTATAATAGACAAGTTTTAACCAAAAAACAGAGAGATCAAATAGATCTATTAGCAAAATTGGATTGGGTGTATGCATCTATAGATAACAAGGATGAATTTATGGAGGAACTTAGCATAGGAACTCTTGGGTTAACATATGAGAAGGCCAAAAAATTATTCCCACAATATTTAAGTGTTAACTATTTGCATCGTCTTACAGTCAGTAGTAGACCATGTGAATTCCCTGCATCTATACCAGCTTATAGAACTACAAATTATCACTTTGATACTAGCCCTATTAATCGCATATTAACAGAAAAGTATGGTGATGAAGATATTGATATAGTATTCCAAAACTGTATAAGCTTTGGCCTTAGCTTAATGTCAGTAGTAGAACAATTTACTAATGTATGTCCTAACAGAATTATTCTCATACCCAAGCTTAATGAGATACATTTGATGAAACCTCCCATATTCACAGGTGATGTTGATATTCACAAGTTAAAACAAGTGATACAAAAACAACATATGTTTTTACCAGACAAAATAAGTTTGACTCAATATGTGGAATTATTCTTAAGTAATAAAACACTCAAATCTGGATCTAATGTTAATTCTAATTTAATATTGGCGCATAAGATATCTGACTATTTTCATAATACTTACATTTTAAGTACTAATTTAGCTGGACATTGGATTCTTATTATACAACTTATGAAAGATTCTAAGGGTATTTTTGAAAAAGATTGGGGAGAGGGATATATAACTGATCATATGTTCATTAATTTGAAAGTTTTCTTCAATGCTTATAAGACATATCTCTTGTGTTTTCATAAAGGTTACGGCAGAGCAAAGCTGGAGTGTGATATGAATACTTCAGATCTCCTATGTGTATTGGAATTAATAGACAGTAGTTATTGGAAGTCTATGTCTAAGGTGTTTTTAGAACAAAAAGTTATCAAATACATTCTTAGCCAGGATGCAAGTTTACATAGAGTAAAAGGATGTCATAGCTTCAAACTATGGTTTCTTAAACGTCTTAATGTAGCAGAATTCACAATTTGCCCTTGGGTTGTTAACATAGATTATCATCCAACACATATGAAAGCAATATTAACTTATATTGATCTTGTTAGAATGGGATTGATAAATATAGATAGAATATACATTAAAAATAAACACAAGTTCAATGATGAGTTTTATACTTCTAATCTGTTTTACATTAATTATAACTTCTCAGATAATACTCATCTATTAACTAAACATATAAGGATTGCTAATTCCGAATTAGAAAGTAATTACAACAAATTATATCATCCCACACCAGAAACCCTAGAAAATATACTAACCAATCCGGTTAAAAGTAATGAAAAAAAGACACTGAGTGACTATTGTATAGGTAAAAATGTTGACTCAATAATGTTACCATCGTTATCTAATAAGAAGCTTATTAAATCGTCTACAATGATTAGAACCAATTACAGCAGACAAGATTTGTATAATTTATTTCCTACGGTTGTGATTGATAAAATTATAGATCATTCAGGTAATACAGCCAAATCTAACCAACTTTACACTACTACTTCTCATCAAATATCCTTAGTGCACAATAGCACATCACTTTATTGTATGCTTCCTTGGCATCATATTAATAGATTCAATTTTGTATTTAGTTCTACAGGTTGTAAAATTAGTATAGAGTATATTTTAAAAGATCTTAAAATTAAGGATCCTAATTGTATAGCATTCATAGGTGAAGGAGCAGGGAATTTATTATTGCGTACAGTAGTGGAACTTCATCCTGATATAAGATATATTTACAGAAGTCTGAAAGATTGCAATGATCATAGTTTACCAATTGAGTTTTTAAGGCTGTACAATGGACATATCAACATTGATTATGGTGAAAATTTGACCATTCCTGCTACAGATGCAACCAACAACATTCATTGGTCTTATTTACATATAAAGTTTGCTGAACCTATCAGTCTTTTTGTCTGTGATGCTGAATTGCCTGTAACAGTCAACTGGAGTAAGATTATAATAGAGTGGAGCAAGCATGTAAGAAAATGCAAGTACTGTTCTTCAGTTAATAAATGTACATTAATAGTAAAATATCATGCTCAAGATGATATCGATTTCAAATTAGACAACATAACTATATTAAAAACTTATGTATGCTTAGGCAGTAAGTTAAAGGGATCTGAAGTTTACTTAGTCCTTACAATAGGTCCTGCAAATGTGTTCCCAGTATTTAATGTAGTACAAAATGCTAAATTGATACTATCAAGAACCAAAAATTTCATCATGCCTAAAAAAGCTGATAAAGAGTCTATTGATGCAAATATTAAGAGTTTGATACCCTTTCTTTGTTACCCTATAACAAAAAAAGGAATTAATACTGCATTGTCTAAATTAAAGAGTGTTGTTAGTGGAGATATACTATCATATTCTATAGCTGGACGTAATGAAGTTTTCAGCAATAAACTTATAAATCATAAGCATATGAACATCTTAAAGTGGTTCAATCATGTTTTAAATTTCAGATCAACAGAATTAAACTATAATCATTTATATATGGTAGAATCTACTTATCCTCATCTAAGTGAATTGTTAAACAGCTTGACAACCAATGAACTTAAANNNNNNNNNNNNNNNNNNNNNNNNNNNNNNNNNNNNNNNNNNNNNNNNNNNNNNNNNNNNNNNNNNNNNNNNNNNNNNNNNNNNNNNNNNNNNNNNNNNNNNNNNNNNNNNNNNNNNNNNNNNNNNNNNNNNNNNNNNNNNNNNNNNNNNNNNNNNNNNNNNNNNNNNNNNNNNNNNNNNNNNNNNNNNNNNNNNNNNNNNNNNNNNNNNNNNNNNNNNNNNNNNNNNNNNNNNNNNNNNNNNNNNNNNNNNNNNNNNNNNNNNNNNNNNN
>hRSV/A/Germany/NRW-HHU-25/2012
NNNNNNNNNNNNNNNNNNNNNNNNNNNNNNNNNNNNNNNNNNNNNNNNNNNNNNNNNNNNNNNNNNNNNNNNNNNNNNNNNNNNNNNNNNNNNNNNNNNNNNNNNNNNNNNNNNNNNNNNNNNNNNNNNNNNNNNNNNNNNNNNNNNNNNNNNNNNNNNNNNNNNNNNNNNNNNNNNNNNNNNNNNNNNNNNNCAAATTAATACAGTTAACTAATGCTTTGGCTAAGGCAGTTATACATACAATCAAATTGAATGGCATTGTATTTGTGCATGTTATTACAAGTAGTGACATTTGCCCTAATAATAATATTGTAGTGAAATCCAATTTCACAACAATGCCAGTATTACAAAATGGAGGTTATATATGGGAAATGATGGAATTAACACACTGCTCTCAACCTAATGGCCTAATAGATGACAATTGTGAAATTAAATTCTCCAAAAAACTAAGTGATTCAACAATGACCAATTATATGAATCAATTATCTGAATTACTTGGATTTGACCTCAATCCATAAATCATAATAAATATCAACTAGCAAATCAATGTCACTAACACCATTAGTTAATATAAAACTTGACAGAAGATAAAAATGGGGCAAATAAATCAATTCAGCCGACCCAACCATGGACACAACACACAATGATACCACACCACAAAGACTGATGATCACAGACATGAGACCATTATCGCTTGAGACTATAATAACATCTCTAACCAGAGATATCATAACACATAAATTTATATACTTGATAAATCATGAATGCATAGTGAGAAAACTTGATGAAAGACAGGCCACATTTACATTTCTGGTCAACTATGAAATGAAACTATTGCACAAAGTGGGAAGCACTAAATATAAAAAATATACTGAATACAACACAAAATATGGCACTTTCCCTATGCCAATATTTATCAATCATGATGGGTTCTTAGAATGCATTGGCATTAAGCCTACCAAGCACACACCCATAATATACAAGTATGATCTCAATCCATGAATATCAAACCAAGATTCAAACAATCCGAAATAACAACTTTATGCATAATCACACTCCATAGTCCAAATGGAGCCTGAAAATTATAGTTATTTAAAATTAAGGAGAGACATAAGATGAAAGATGGGGCAAATACAAAAATGGCTCTTAGCAAAGTCAAGTTGAATGATACACTCAACAAAGATCAACTTCTATCATCCAGCAAATATACCATCCAACGGAGCACAGGAGACAGCATTGACACTCCTAATTATGATGTGCAGAAACACATTAATAAGTTATGTGGCATGTTATTAATCACAGAAGATGCTAATCATAAATTCACTGGGTTAATAGGTATGTTATATGCTATGTCTAGATTAGGAAGAGAAGACACCATAAAAATACTCAAAGATGCGGGATATCATGTTAAGGCAAATGGAGTGGATGTAACAACACATCGTCAAGACATTAATGGGAAAGAAATGAAATTTGAAGTGTTAACATTAGCAAGCTTAACAACTGAAATTCAAATCAACATTGAGATAGAATCTAGAAAATCCTACAAAAAAATGCTAAAAGAAATGGGAGAGGTGGCTCCAGAATACAGGCATGACTCTCCTGATTGTGGGATGATAATATTATGTATAGCAGCATTAGTAATAACCAAATTAGCAGCAGGAGATAGATCAGGTCTTACAGCTGTGATTAGGAGAGCTAATAATGTCCTAAAAAATGAAATGAAACGTTATAAAGGTTTATTACCCAAGGATATAGCCAACAGCTTCTATGAAGTGTTTGAAAAATATCCTCACTTTATAGATGTTTTTGTTCATTTTGGTATAGCACAATCTTCTACCAGAGGTGGCAGTAGAGTTGAAGGGATTTTTGCAGGATTGTTTATGAATGCCTATGGTGCAGGGCAAGTGATGTTACGGTGGGGGGTCTTAGCAAAATCAGTTAAAAACATTATGTTAGGACACGCTAGTGTACAAGCAGAAATGGAACAAGTTGTGGAGGTGTATGAGTATGCTCAGAAATTGGGTGGAGAAGCAGGATTCTACCATATATTGAACAACCCAAAAGCATCACTATTATCTTTGACTCAATTTCCTCACTTCTCTAGTGTAGTATTGGGCAATGCTGCTGGCCTAGGCATAATGGGAGAATACAGAGGTACACCAAGGAATCAAGATTTATATGATGCTGCAAAAGCATATGCTGAACAACTCAAAGAAAATGGTGTGATTAACTACAGTGTATTAGATTTGACAGCAGAAGAACTAGAGGCTATCAAACATCAGCTTAATCCAAAAGATAATGATGTAGAGCTTTGAGTTAATAAAAAGGTGGGGCAAATAAATCATCATGGAAAAGTTTGCTCCTGAATTCCATGGAGAAGATGCAAACAACAGAGCCACCAAATTCCTAGAATCAATAAAGGGCAAATTCACATCACCCAAAGATCCCAAGAAAAAAGATAGTATCATATCTGTCAACTCAATAGATATAGAAGTAACCAAAGAAAGCCCTATAACATCAAATTCAACCATTATAAACCCAATAAATGAGACAGATGATACTGTAGGGAACAAGCCCAATTATCAAAGAAAGCCTCTAGTAAGTTTCAAAGAAGACCCTACGCCAAGTGATAATCCTTTTTCAAAACTATACAAAGAAACCATAGAAACATTTGATAACAATGAAGAAGAATCTAGCTATTCATATGAAGAAATAAATGATCAGACAAACGATAATATAACAGCAAGATTAGATAGGATTGATGAGAAATTAAGTGAAATACTAGGAATGCTTCACACATTAGTAGTAGCGAGTGCAGGACCCACATCTGCTCGGGATGGTATAAGAGATGCCATGGTTGGTTTAAGAGAAGAAATGATAGAAAAAATCAGAACTGAAGCATTAATGACCAATGACAGACTAGAAGCCATGGCAAGACTCAGGAATGAAGAAAGTGAAAAGATGGCAAAAGACACATCAGATGAAGTGTCTCTCAATCCAACATCAGAGAAACTGAACAACCTGTTGGAAGGGAATGATAGCGACAATGATCTATCACTTGAAGATTTCTGATTAGCTACCAAACTGTACATCAAAACACAACACCAATAGAAAACCAACAAACAAACCAACTCACCCATCCAACCAAACATCTATCTGCTGATTAGCCAACCAGCCAAAAAACAACCAGCCAATCCAAAACTAGCCACCCGGAAAAAATCGATACTATAGTTACAAAAAAAGATGGGGCAAATATGGAAACATACGTGAATAAACTTCACGAGGGCTCCACATACACAGCTGCTGTTCAATACAATGTCCTAGAAAAAGACGATGATCCTGCATCACTTACAATATGGGTGCCCATGTTCCAATCATCCATACCAGCAGATCTACTCATAAAAGAACTAGCCAATGTCAATATACTAGTGAAACAAATATCCACACCCAAGGGACCCTCATTAAGAGTCATGATAAACTCAAGAAGTGCAGTGCTAGCACAAATGCCCAGCAAATTTACCATATGTGCCAATGTGTCCTTGGATGAAAGAAGCAAGCTGGCATATGATGTAACCACACCCTGTGAAATTAAGGCATGCAGTCTAACATGCCTAAAATCAAAAAATATGTTAACTACAGTTAAAGATCTCACTATGAAAACACTCAACCCAACACATGACATCATTGCTTTATGTGAATTTGAAAATATAGTAACATCAAAAAAAGTCATAATACCAACATACCTAAGATCTATCAGCGTCAGAAATAAAGATCTGAACACACTTGAAAATATAACAACCACTGAATTCAAAAATGCCATTACAAATGCAAAAATCATCCCTTACTCAGGATTACTGTTAGTTATCACAGTGACTGACAACAAAGGAGCATTCAAATACATAAAGCCACAAAGTCAATTCATAGTAGATCTTGGAGCTTACCTAGAAAAAGAAAGTATATATTATGTTACAACAAATTGGAAGCACACAGCTACACGATTTGCAATCAAACCCATGGAAGATTAACCTTTTTCCTCTACATCAATGAGTAGATTCATACAAACTTTCTAACTACATTCTTCACTTCACAATCATAATCACCAACCCTCTGTGGTTCAATCAATCAAACAAAACTCATCAGGAGTTCCAGATCATCCCAAGTCATTGTTCATCAGATCCAGTACTCAAATAAGTTAATAAAAAATCCACATGGGGCAAATAATCATTGAGGGAAATCCAACTAATCACAACATCTGTCAACATAGACAAGTCAACACGCTAGATAAAATCAACCAATGGAAAATACATCCATAACTATAGAATTCTCAAGCAAATTCTGGCCTTACTTTACACTAATACACATGATAACAACAATAATCTCTTTGATAATCATAATCTCCATCATGATTGCAATACTAAACAAACTCTGCGAATATAATGTATTCCATAACAAAACCCTTGAGCTACCCAGAGCTCGAGTCAATACATAGCATTCACCAATCTGATAGCTCAAAACAGTAACCTTGCATTTGTAAATGAACTACCCTCACTTCTTCACAAAACCACATCAACATCTCACCATGCAAGCCATCATCTATACCATAAAGTAGTTAATTAAAAATAGTCATAACAATGAACTAGGATATTAAGACCAAAAACAACGCTGGGGCAAATGCAAACATGTCCAAAACCAAGGACCAACGCACCGCCAAGACACTAGAAAGGACCTGGGACACTCTCAATCATCTATTATTCATATCATCGTGCTTATACAAGTTAAATCTTAAATCTATAGCACAAATCACATTATCTATTTTGGCAATGATAATCTCAACCTCACTTATAATTGCAGCCATCATATTCATAGCCTCGGCAAACCACAAAGTCACACTAACAACTGCAATCATACAAGATGCAACGAACCAGATCAAGAACACAACCCCAACATACCTCACCCAGAATCCCCAGCTTGGAATCAGCTTCTCCAATCTATCCGGAACTACATCACAATCCACCACCATACTAGCTTCAACAACACCAAGTGCTGAGTCAACCCCACAATCCACAACAGTCAAGATCAAAAACACAACAACAACCCAAATATTACCTAGCAAACCCACCACAAAACAACGCCAAAATAAACCACAAAACAAACCCAACAATGATTTTCACTTTGAAGTGTTCAATTTTGTACCCTGCAGCATATGCAGCAACAATCCAACCTGCTGGGCCATCTGCAAGAGAATACCAAACAAAAAACCTGGAAAGAAAACCACCACCAAGCCCACAAAAAAACCAACCCTCAAGACAACCAAAAAAGATCCCAAACCTCAAACCACAAAACCAAAGGAAGTACTCACTACCAAGCCTACAGGAAAGCCAACCATCAACACCACTAAAACAAACATCAGAACTACACTGCTCACCTCCAACACCAAAGGAAATCCAGAACACACAAGTCAAGAGGAAACCCTCCACTCAACCACCTCCGAAGGCTATCCAAGCCCATCACAAGTCTATACAACATCCGGCCAAGAGGAAACCCTCCACTCAACCACCTCCGAAGGCTATCCAAGCCCATCACAAGTCCATACAACATCCGAGTACCTATCACAATCTCTATCTTCATCCAACACAACAAAATGATAGTCATTAAAAAGCGTATTGTTGCAAAAAGCCATGACCAAATCAAACAGAATCAAAATCAACACTGGGGCAAATAACAATGGAGTTGCCAATCCTCAAAACAAATGCTATTACCACAATCCTTGCTGCAGTCACACTCTGTTTCGCTTCCAGTCAAAACATCACTGAAGAATTTTATCAATCAACATGCAGTGCAGTTAGCAAAGGCTATCTTAGTGCTCTAAGAACTGGTTGGTATACTAGTGTTATAACTATAGAATTAAGTAATATCAAGGAAAATAAGTGTAATGGTACAGACGCTAAGGTAAAATTAATAAAACAAGAATTAGATAAATATAAAAATGCTGTAACAGAATTGCAGTTGCTCATGCAAAGCACACCAGCAGCCAACAGTCGAGCCAGAAGAGAACTACCAAGATTTATGAATTATACACTCAACAATACCAAAAACACCAATGTAACATTAAGTAAGAAAAGGAAAAGAAGATTTCTTGGATTTTTGTTAGGTGTTGGATCTGCAATCGCCAGTGGCATTGCCGTATCCAAGGTCCTGCACCTAGAAGGGGAAGTGAACAAAATCAAAAGTGCTCTACTATCCACAAACAAGGCTGTAGTCAGCTTATCTAATGGAGTCAGTGTCTTAACCAGCAAGGTGTTAGACCTCAAAAACTATATAGATAAACAGTTGTTACCTATTGTTAACAAGCAAAGCTGCAGCATATCAAACATTGAAACTGTGATAGAGTTCCAACAAAAGAACAACAGACTACTAGAGATTACCAGAGAATTTAGTGTTAATGCAGGTGTAACTACACCTGTAAGCACTTATATGTTAACTAATAGTGAGTTATTATCATTAATCAATGATATGCCTATAACAAATGATCAGAAAAAGTTAATGTCCAGCAATGTTCAAATAGTTAGACAGCAAAGTTACTCTATCATGTCAATAATAAAAGAGGAAGTCTTAGCATATGTAGTACAATTACCACTATATGGTGTAATAGATACTCCTTGTTGGAAACTACACACATCCCCTCTATGTACAACCAACACAAAGGAAGGATCCAACATCTGCTTAACAAGAACCGACAGAGGATGGTACTGTGACAATGCAGGATCAGTATCCTTTTTCCCACAAGCTGAAACATGTAAAGTTCAATCGAATCGGGTGTTTTGTGACACAATGAACAGTTTAACATTACCAAGTGAGGTAAATCTCTGCAACATTGACATATTCAACCCCAAATATGATTGCAAAATTATGACTTCAAAAACAGATGTAAGCAGCTCCGTTATCACATCTCTAGGAGCCATTGTGTCATGCTATGGCAAAACCAAATGTACAGCATCCAATAAAAATCGTGGGATCATAAAGACATTCTCTAACGGGTGTGATTATGTATCAAATAAGGGGGTGGATACTGTGTCTGTAGGTAATACATTATATTATGTAAATAAGCAAGAAGGCAAAAGTCTCTATGTAAAAGGTGAACCAATAATAAATTTCTATGATCCATTAGTGTTCCCCTCTGATGAATTTGATGCATCAATATCTCAAGTCAATGAGAAAATTAATCAGAGTCTAGCATTTATCCGTAAATCAGATGAATTATTACATAATGTAAATGCTGGTAAATCCACCACAAATATCATGATAACTACCATAATTATAGTAATTATAGTAATATTGTTAGCATTAATTGCAGTTGGACTGCTTCTATACTGCAAGGCCAGAAGCACACCAGTCACATTAAGTAAGGATCAACTGAGTGGTATAAATAATATTGCATTTAGTAACTGAATAAAAATAGCACCTAATCATATTCTTACAATGGTTCGCTATTTGACCATAGATAACCCATCTATCATTAGATTATCCTAAAATTTGAACTTCATCACAACTTTCATCTATAAACCATCTCACTTACACTTTTTAAGTAGATTCCTATTTTATAGTTATATAAAACAATTGAATACCAAATTAACTTACTATTTGTAAAAATGAGAACTGGGGCAAATATGTCACGAAGGAATCCTTGCAAATTCGAAATTCGAGGTCATTGCTTGAATGGTAAAAGGTGTCATTTTAGTCATAATTATTTTGAATGGCCACCCCATGCACTGCTTGTAAGACAAAACTTTATGTTAAACAGAATACTTAAGTCTATGGATAAAAGCATAGATACTTTGTCAGAAATAAGTGGAGCTGCAGAGTTGGACAGAACAGAAGAGTATGCCCTCGGTGTAGTTGGAGTGCTAGAGAGTTATATAGGATCAATAAATAATATAACTAAACAATCAGCATGTGTTGCCATGAGCAAACTCCTTACTGAACTCAACAGCGATGACATCAAAAAACTAAGGGACAATGAAGAGCCAAACTCACCCAAAGTAAGAGTGTACAATACTGTCATATCATATATTGAAAGCAACAGGAAGAACAATAAACAAACTATCCATCTGTTAAAAAGATTGCCAGCAGACGTATTGAAGAAAACCATCAAAAACACATTGGATATCCACAAGAGCATAACCATCAATAACCCAAAAGAATCAACTGTTAGTGATACGAACGACCATGCCAAAAATAATGATACTACCTGACAAATATCCTTGTAGTATAAATTCCATACTAATAACAAGTAATTGTAGAGTCACTATGTATAATCAAAAAAACACACTATATATCAATCAAAACAACCAAAATAACCATATATACCCACCAGATCAACCATTCAATGAAATCCATTGGACCTCTCAAGACTTGATTGATGCAACTCAAAATTTTCTACAACATCTAGGTATTACTGATGATATATACACAATATATATATTAGTGTCATAATACTCAATCCTAATACTTACCACATCATCAAATTATTAACTCAAACAATTCAAGCTATGGGACAAAATGGATCCCATTATTAGTGGAAATTCTGCTAATGTTTATCTAACTGATAGTTATTTAAAAGGTGTTATTTCTTTCTCAGAATGTAACGCTTTAGGAAGTTACATATTCAATGGTCCTTATCTCAAAAATGATTATACCAACTTAATTAGTAGACAAAATCCATTAATAGAACACATAAATCTAAAGAAACTAAATATAACACAGTCCTTAATATCTAAGTATCATAAAGGTGAAATAAAAATAGAAGAACCTACTTACTTTCAGTCATTACTTATGACATACAAGAGTATGACCTCGTCAGAACAGACTACTACTACTAATTTACTTAAAAAGATAATAAGAAGAGCTATAGAAATCAGTGATGTCAAAGTCTATGCTATATTGAATAAACTGGGGCTCAAAGAAAAAGACAAGATTAAATCCAATAATGGACAAGATGAAGACAACTCAGTCATTACTACCATAATCAAAGATGATATACTTTTAGCTGTCAAGGATAATCAATCTCATCTTAAAGCAGACAAAAATCAATCCACAAAACAAAAAGATACAATCAAAACAACACTTTTGAAGAAATTAATGTGTTCGATGCAACATCCTCCATCATGGTTAATACATTGGTTTAATTTATACACAAAATTAAACAGCATATTAACACAATATCGATCTAGTGAGGTAAAAAACCATGGTTTTATATTGATAGATAATCATACTCTTAGTGGATTCCAATTTATTTTGAATCAATATGGTTGTATAGTTTATCATAAAGAACTCAAAAGAATTACTGTGACAACTTATAATCAATTCTTGACATGGAAAGATATTAGCCTTAGTAGATTAAATGTTTGTTTGATTACATGGATTAGTAACTGTTTGAACACATTAAACAAAAGCTTAGGCTTAAGATGTGGATTCAATAATGTTATCTTGACACAATTATTCCTTTATGGAGATTGTATACTAAAACTATTCCACAATGAGGGGTTCTACATAATAAAAGAGGTAGAGGGATTTATTATGTCTCTAATTTTGAATATCACAGAAGAAGATCAATTCAGAAAACGGTTTTATAATAGTATGCTCAACAACATCACAGATGCCGCCAACAAAGCTCAAAAAAATCTGCTATCAAGAGTATGTCATACATTATTAGATAAGACAATATCAGATAATATAATAAATGGCAGATGGATAATTCTATTGAGTAAGTTCCTAAAATTAATTAAGCTTGCAGGTGACAATAACCTCAACAATCTGAGTGAATTATATTTTTTGTTCAGAATATTTGGACACCCAATGGTAGATGAAAGACAAGCCATGGATGCTGTTAAAGTTAATTGCAACGAGACCAAATTTTACTTGTTAAGTAGTTTGAGTATGTTAAGAGGAGCTTTTATATATAGAATTATAAAAGGGTTTGTAAATAATTACAACAGATGGCCTACTTTAAGAAATGCCATTGTCTTACCCTTAAGATGGTTAACTTACTATAAACTAAACACTTATCCTTCCTTGTTGGAACTTACAGAAAGAGATTTGATTGTTCTATCAGGACTACGTTTCTATCGAGAGTTTCGGTTGCCTAAAAAAGTGGATCTTGAAATGATCATAAATGATAAGGCTATATCACCTCCTAAAAATTTAATATGGACTAGTTTCCCTAGAAATTATATGCCGTCACACATACAAAATTATATAGAAAATGAAAAATTAAAATTCTCTGATAGTGATAAATCAAGAAGAGTATTAGAGTATTATTTAAGAGATAACAAATTCAATGAATGTGATTTACACAACTGTGTAGTTAATCAAAGTTATCTTAACAACCCGAATCATGTGGTATCATTGACAGGCAAAGAAAGAGAACTCAGTGTAGGTAGAATGTTTGCAATGCAACCAGGAATGTTCAGACAAGTTCAAATATTAGCAGAGAAAATGATAGCAGAAAACATATTACAATTTTTCCCTGAAAGTCTTACAAGATATGGTGATCTAGAACTACAGAAAATATTAGAATTGAAAGCAGGAATAAGTAACAAATCAAATCGTTACAATGATAATTACAACAATTACATTAGTAAGTGCTCTATCATCACAGATCTCAGCAAATTCAATCAAGCATTTCGATATGAAACATCATGTATTTGTAGTGATGTACTGGATGAACTGCATGGTGTACAATCTCTATTTTCCTGGTTACATTTAACTATTCCTCATGTCACAATAATATGCACATATAGGCATGCACCCCCCTATATAAAGGATCATATTGTAGATCTTAACAATGTAGATGAGCAAAGTGGACTATATAGATATCATATGGGTGGTATCGAAGGGTGGTGTCAAAAACTATGGACCATAGAAGCTATATCACTATTAGATCTAATATCTCTCAAAGGGAAATTCTCAATTACTGCTTTAATTAATGGTGACAATCAATCAATAGATATAAGTAAACCAGTCAGACTCATGGAAGGTCAAACTCATGCTCAAGCAGATTATTTGCTAGCATTAAATAGTCTCAAATTACTGTATAAAGAGTATGCAGGAATAGGCCACAAATTAAAAGGAACTGAGACTTATATATCGAGAGATATGCAATTTATGAGTAAAACGATCCAACATAACGGTGTATATTACCCAGCTAGTATAAAGAAAGTCCTAAGAGTGGGACCGTGGATAAACACTATACTTGATGACTTCAAAGTGAGTCTAGAATCTATAGGTAGTTTGACACAAGAATTAGAATATAGAGGTGAAAGTCTATTATGCAGTTTAATATTTAGAAATGTATGGTTATATAATCAAATTGCATTACAACTTAAAAATCATGCATTATGTAACAACAAATTATATTTGGATATATTAAAAGTTCTAAAACACTTAAAAACCTTTTTTAATCTTGATAACATTGATACAGCATTAACATTGTATATGAATTTGCCCATGTTATTTGGTGGTGGTGATCCCAACTTGTTATATCGAAGTTTCTATAGAAGAACTCCTGATTTCCTCACAGAGGCTATAGTTCACTCTGTGTTCATACTTAGTTATTATACAAACCATGATTTAAAAGATAAACTTCAAGATCTGTCAGATGATAGATTGAATAAGTTCTTAACATGCATAATCACGTTTGACAAAAACCCCAATGCTGAATTCGTTACATTGATGAGAGATCCTCAAGCTTTAGGATCTGAGAGGCAAGCTAAAATTACTAGCGAAATCAATAGACTGGCAGTTACCGAGGTTTTAAGCACAGCTCCAAACAAAATATTTTCCAAAAGTGCACAACACTATACCACTACAGAGATAGATCTTAATGATATTATGCAAAATATAGAACCTACATATCCTCACGGGCTAAGAGTTGTTTATGAAAGTTTACCCTTTTATAAAGCAGAGAAAATAGTAAATCTTATATCCGGTACAAAATCTATAACTAACATACTGGAAAAGACTTCTGCCATAGACTTAACAGATATTGATAGAGCCACTGAGATGATGAGGAAAAACATAACTTTGCTTATAAGGATATTACCATTAGATTGTAACAGAGATAAAAGAGAAATATTGAGTATGGAAAACCTAAGTATTACTGAATTAAGCAAATACGTTAGAGAAAGATCTTGGTCTTTATCCAATATAGTTGGTGTTACATCACCCAGTATCATGTATACAATGGACATAAAATATACAACAAGCACTATAGCTAGTGGCATAATCATAGAGAAATATAATGTCAACAGTTTAACACGTGGTGAGAGAGGACCCACTAAACCATGGGTTGGTTCATCTACACAAGAGAAAAAGACAATGCCAGTTTATAATAGACAAGTTTTAACCAAAAAACAGAGAGATCAAATAGATCTATTAGCAAAATTGGATTGGGTGTATGCATCTATAGATAACAAGGATGAATTTATGGAGGAACTTAGCATAGGAACTCTTGGGTTAACATATGAGAAGGCCAAAAAATTATTCCCACAATATTTAAGTGTTAACTATTTGCATCGTCTTACAGTCAGTAGTAGACCATGTGAATTCCCTGCATCTATACCAGCTTATAGAACTACAAATTATCACTTTGATACTAGCCCTATTAATCGCATATTAACAGAAAAGTATGGTGATGAAGATATTGATATAGTATTCCAAAACTGTATAAGCTTTGGCCTTAGCTTAATGTCTGTAGTAGAACAATTTACTAATGTATGTCCTAACAGAATTATTCTCATACCCAAGCTTAATGAGATACATTTGATGAAACCTCCCATATTCACAGGTGATGTTGATATTCACAAGTTAAAACAAGTGATACAAAAACAACATATGTTTTTACCAGACAAAATAAGTTTGACTCAATATGTGGAATTATTCTTAAGTAATAAAACACTCAAATCTGGATCTAATGTTAATTCTAACTTAATATTAGCGCATAAGATATCTGACTATTTTCATAATACTTACATTTTAAGTACTAATTTAGCTGGACATTGGATTCTTATTATACAACTTATGAAAGATTCTAAGGGTATTTTTGAAAAAGATTGGGGAGAGGGATATATAACTGATCATATGTTCATTAATTTGAAAGTTTTCTTCAATGCTTATAAGACATATCTCTTGTGTTTTCATAAAGGTTACGGCAGAGCAAAGCTGGAGTGTGATATGAATACTTCAGATCTCCTATGTGTATTGGAATTAATAGACAGTAGTTATTGGAAGTCTATGTCTAAGGTGTTTTTAGAACAAAAAGTTATCAAATACATTCTTAGCCAGGATGCAAGTTTACATAGAGTAAAAGGATGTCATAGCTTCAAACTATGGTTTCTTAAACGTCTTAATGTAGCAGAATTCACGGTTTGCCCTTGGGTTGTTAACATAGATTATCATCCAACACATATGAAAGCAATATTAACTTATATTGATCTTGTTAGAATGGGATTGATAAATATAGATAGAATATACATTAAAAATAAACACAAGTTCAATGATGAGTTTTATACTTCTAATCTGTTTTACATTAATTATAACTTCTCAGATAATACTCATCTATTAACTAAACATATAAGGATTGCTAATTCCGAATTAGAAAGTAATTACAACAAATTATATCATCCCACACCAGAAACCCTAGAAAATATACTAACCAATCCGGTTAAAAGTAATGAAAAAAAGACACTGAGTGACTATTGTATAGGTAAAAATGTTGACTCAATAATGTTACCATCGTTATCTAATAAGAAGCTTATTAAATCGTCTACAATGATTAGAACCAATTACAGCAGACAAGATTTGTATAATTTATTTCCTACGGTTGTGATTGATAAAATTATAGATCATTCAGGTAATACAGCCAAATCTAACCAACTTTACACTACTACTTCTCATCAAATATCCTTAGTGCACAATAGCACATCACTTTATTGCATGCTTCCTTGGCATCATATTAATAGATTCAATTTTGTATTTAGTTCTACAGGTTGTAAAATTAGTATAGAGTATATTTTAAAAGATCTTAAAATTAAGGATCCTAATTGTATAGCATTCATAGGTGAAGGAGCAGGGAATTTATTATTGCGTACAGTAGTGGAACTTCATCCTGATATAAGATATATTTACAGAAGTTTGAAAGATTGCAATGATCATAGTTTACCAATTGAGTTTTTAAGGCTGTACAATGGACATATCAACATTGATTATGGTGAAAATTTGACCATTCCTGCTACAGATGCAACCAACAACATTCATTGGTCTTATTTACATATAAAGTTTGCTGAACCTATCAGTCTTTTTGTCTGTGATGCTGAATTGCCTGTAACAGTCAACTGGAGTAAGATTATAATAGAGTGGAGCAAGCATGTAAGAAAATGCAAGTACTGTTCTTCAGTTAATAAATGTACATTAATAGTAAAATATCATGCTCAAGATGATATCGATTTCAAATTAGACAACATAACTATATTAAAAACTTATGTATGCTTAGGCAGTAAGTTAAAGGGATCTGAAGTTTACTTAGTCCTTACAATAGGTCCTGCAAATGTGTTCCCAGTATTTAATGTAGTACAAAATGCTAAATTGATACTATCAAGAACCAAAAATTTCATCATGCCTAAAAAAGCTGATAAAGAGTCTATTGATGCAAATATTAAGAGTTTGATACCCTTTCTTTGTTACCCTATAACAAAAAAAGGAATTAATACTGCATTGTCTAAATTAAAGAGTGTTGTTAGTGGAGATATACTATCATATTCTATAGCTGGACGTAATGAAGTTTTCAGCAATAAACTTATAAATCATAAGCATATGAACATCTTAAAGTGGTTCAATCATGTTTTAAATTTCAGATCAACAGAATTAAACTATAATCATTTATATATGGTAGAATCTACTTATCCTCATCTAAGTGAATTGTTAAACAGCTTGACAACCAATGAACTTAAANNNNNNNNNNNNNNNNNNNNNNNNNNNNNNNNNNNNNNNNNNNNNNNNNNNNNNNNNNNNNNNNNNNNNNNNNNNNNNNNNNNNNNNNNNNNNNNNNNNNNNNNNNNNNNNNNNNNNNNNNNNNNNNNNNNNNNNNNNNNNNNNNNNNNNNNNNNNNNNNNNNNNNNNNNNNNNNNNNNNNNNNNNNNNNNNNNNNNNNNNNNNNNNNNNNNNNNNNNNNNNNNNNNNNNNNNNNNNNNNNNNNNNNNNNNNNNNNNNNNNNNNNNNNNN
>hRSV/A/Germany/NRW-HHU-26/2013
NNNNNNNNNNNNNNNNNNNNNNNNNNNNNNNNNNNNNNNNNNNNNNNNNNNNNNNNNNNNNNNNNNNNNNNNNNNNNNNNNNNNNNNNNNNNNNNNNNNNNNNNNNNNNNNNNNNNNNNNNNNNNNNNNNNNNNNNNNNNNNNNNNNNNNNNNNNNNNNNNNNNNNNNNNNNNNNNNNNNNNNNNNNNNNNNNCAAATTAATACAGTTAACTAATGCTTTGGCTAAGGCAGTTATACATACAATCAAATTGAATGGCATTGTATTTGTGCATGTTATTACAAGTAGTGATATTTGCCCTAATAATAATATTGTAGTGAAATCCAATTTCACAACAATGCCAGTATTACAAAATGGAGGTTATATATGGGAAATGATGGAATTAACACACTGCTCTCAACCTAATGGCCTAATAGATGACAATTGTGAAATTAAATTCTCCAAAAAACTAAGTGATTCAACAATGACCAATTATATGAATCAATTATCTGAATTACTTGGATTTGACCTCAATCCATAAATCATAATAAATATCAACTAGCAAATCAATGTCACTAACACCATTAGTTAATATAAAACTTGACAGAAGATAAAAATGGGGCAAATAAATCAATTCAGCCGACCCAACCATGGACACAACACACAATGATACCACACCACAAAGACTGATGATCACAGACATGAGACCATTATCGCTTGAGACTATAATAACATCTCTAACCAGAGATATCATAACACATAAATTTATATACTTGATAAATCATGAATGCATAGTGAGAAAACTTGATGAAAGACAGGCCACATTTACATTTCTGGTCAACTATGAAATGAAACTATTGCACAAAGTGGGAAGCACTAAATATAAAAAATATACTGAATACAACACAAAATATGGCACTTTCCCTATGCCAATATTTATCAATCATGATGGGTTCTTAGAATGCATTGGCATTAAGCCTACCAAGCACACACCCATAATATACAAGTATGATCTCAATCCATGAATATCAAACCAAGATTCAAACAATCCGAAATAACAACTTTATGCATAATCAAACTCTATAGTCCAAATGGAGCCTGAAAATTATAGTTATTTAAAATTAAGGAGAGACATAAGATGAAAGATGGGGCAAATACAAAAATGGCTCTTAGCAAAGTCAAGTTGAATGATACACTCAACAAAGATCAACTTCTATCATCCAGCAAATATACCATCCAACGGAGCACAGGAGACAGCATTGACACTCCTAATTATGATGTGCAGAAACACATTAATAAGTTATGTGGCATGTTATTAATCACAGAAGATGCTAATCATAAATTCACTGGGTTAATAGGTATGTTATATGCTATGTCTAGATTAGGAAGAGAAGACACCATAAAAATACTCAAAGATGCGGGATATCATGTTAAGGCAAATGGAGTGGATGTAACAACACATCGTCAAGACATTAATGGGAAAGAAATGAAATTTGAAGTGTTAACATTAGCAAGCTTAACAACTGAAATTCAAATCAACATTGAGATAGAATCTAGAAAATCCTACAAAAAAATGCTAAAAGAAATGGGAGAGGTGGCTCCAGAATACAGGCATGACTCTCCTGATTGTGGGATGATAATATTATGTATAGCAGCATTAGTAATAACCAAATTAGCAGCAGGAGATAGATCAGGTCTTACAGCTGTGATTAGGAGAGCTAATAATGTCCTAAAAAATGAAATGAAACGTTATAAAGGTTTATTACCCAAGGATATAGCCAACAGCTTCTATGAAGTGTTTGAAAAATATCCTCACTTTATAGATGTTTTTGTTCATTTTGGTATAGCACAATCTTCTACCAGAGGTGGCAGTAGAGTTGAAGGGATTTTTGCAGGATTGTTTATGAATGCCTATGGTGCAGGGCAAGTGATGTTACGGTGGGGGGTCTTAGCAAAATCAGTTAAAAACATTATGTTAGGACACGCTAGTGTACAAGCAGAAATGGAACAAGTTGTGGAGGTGTATGAGTATGCTCAGAAATTGGGTGGAGAAGCAGGATTCTACCATATATTGAACAACCCAAAAGCATCACTATTATCTTTGACTCAATTTCCTCACTTCTCTAGTGTAGTATTGGGCAATGCTGCTGGCCTAGGCATAATGGGAGAATACAGAGGTACACCAAGGAATCAAGATTTATATGATGCTGCAAAAGCATATGCTGAACAACTCAAAGAAAATGGTGTGATTAACTACAGTGTATTAGATTTGACAGCAGAAGAACTAGAGGCTATCAAACATCAGCTTAATCCAAAAGATAATGATGTAGAGCTTTGAGTTAATAAAAAGGTGGGGCAAATAAATCATCATGGAAAAGTTTGCTCCTGAATTCCATGGAGAAGATGCAAACAACAGAGCCACCAAATTCCTAGAATCAATAAAGGGCAAATTCACATCACCCAAAGATCCCAAGAAAAAAGATAGTATCATATCTGTCAACTCAATAGACATAGAAGTAACCAAAGAAAGCCCTATAACATCAAATTCAACCATTATAAACCCAATAAATGAGACAGATGATACTGTAGGGAACAAGCCCAATTATCAAAGAAAGCCTCTAGTAAGTTTCAAAGAAGACCCTACGCCAAGTGATAATCCTTTTTCAAAACTATACAAAGAAACCATAGAAACATTTGATAACAATGAAGAAGAATCTAGCTATTCATATGAAGAAATAAATGATCAGACAAACGATAATATAACAGCAAGATTAGATAGGATTGATGAGAAATTAAGTGAAATACTAGGAATGCTTCACACATTAGTAGTAGCGAGTGCAGGACCCACATCTGCTCGGGATGGAATAAGAGATGCCATGGTTGGTTTAAGAGAAGAAATGATAGAAAAAATCAGAACTGAAGCATTAATGACCAATGACAGACTAGAAGCTATGGCAAGACTCAGGAATGAAGAAAGTGAAAAGATGGCAAAAGACACATCAGATGAAGTGTCTCTCAATCCAACATCAGAGAAACTGAACAACCTGTTGGAAGGGAATGATAGTGACAATGATCTATCACTTGAAGATTTCTGATTAGCTACCAAACTGTACATCAAAACACAACACCAATAGAAAACCAACAAACAAACCAACTCACCCATCCAACCAAACATCTATCTGCTGATTAGCCAACCAGCCAAAAAACAACCAGCCAATCTAAAACTAGCCACCCGGAAAAAATCGATACTATAGTTACAAAAAAAGATGGGGCAAATATGGAAACATACGTGAATAAACTTCACGAGGGCTCCACATACACAGCTGCTGTTCAATACAATGTCCTAGAAAAAGACGATGATCCTGCATCACTTACAATATGGGTGCCCATGTTCCAATCATCCATACCAGCAGATCTACTCATAAAAGAACTAGCCAATGTCAATATACTAGTGAAACAAATATCCACACCCAAGGGACCCTCATTAAGAGTCATGATAAACTCAAGAAGTGCAGTGCTAGCACAAATGCCCAGCAAATTTACCATATGTGCCAATGTGTCCTTGGATGAAAGAAGCAAGCTGGCATATGATGTAACCACACCCTGTGAAATTAAGGCATGCAGTCTAACATGCCTAAAATCAAAAAATATGTTAACTACAGTTAAAGATCTCACTATGAAAACACTCAACCCAACACATGACATCATTGCTTTATGTGAATTTGAAAATATAGTAACATCAAAAAAAGTCATAATACCAACATACCTAAGATCTATCAGCGTCAGAAATAAAGATCTGAACACACTTGAAAATATAACAACCACTGAATTCAAAAATGCCATTACAAATGCAAAAATCATCCCTTACTCAGGATTACTGTTAGTCATCACAGTGACTGACAACAAAGGAGCATTCAAATACATAAAGCCACAAAGTCAATTCATAGTAGATCTTGGAGCTTACCTAGAAAAAGAAAGTATATATTATGTTACAACAAATTGGAAGCACACAGCTACACGATTTGCAATCAAACCCATGGAAGATTAACCTTTTTCCTCTACATCAATGAGTAGATTCATACAAACTTTCTAACTACATTCTTCACTTCACAATCATAATCACCAACCCTCTGTGGTTCAATCAATCAAACAAAACTCATCAGGAGTTCCAGATCATCCCATGTCATTGTTCATCAGATCCAGTACTCAAATAAGTTAATAAAAATCCACATGGGGCAAATAATTATTGAGGGAAATCCAACTAATCACAACATCTGTCAACATAGACAAGTCAACACGCTAGATAAAATCAACCAATGGAAAATACATCCATAACTATAGAATTCTCAAGCAAATTCTGGCCTTACTTTACACTAATACACATGATAACAACAATAATCTCTTTGATAATCATAATCTCCATCATGATTGCAATACTAAACAAACTCTGCGAATATAATGTATTCCATAACAAAACCTTAGAGCTACCAAGAGCTCGAGTCAATACATAGCATTCACCAATCTGATAGCTCAAAACAGTAACCTTGCATTTGTAAATGAACTACCCTCACTTCTTCATAAAACCACATCAACATCTCACCATGCAAGCCATCATCTATACCATAAAGTAGTTAATTAAAAATAGTCATAACAATGAACTAGGATATTAAGACCAAAAACAACGCTGGGGCAAATGCAAACATGTCCAAAACCAAGGACCAACGCACCGCCAAGACACTAGAAAGGACCTGGGACACTCTCAATCATCTATTATTCATATCATCGTGCTTATACAAGTTAAATCTTAAATCTATAGCACAAATCACATTATCTATTTTGGCAATGATAATCTCAACCTCACTTATAATTGCAGCCATCATATTCATAGCCTCGGCAAACCACAAAGTCACACTAACAACTGCAATCATACAAGATGCAACGAACCAGATCAAGAACACAACCCCAACATACCTCACCCAGAATCCCCAGCTTGGAATCAGCTTCTCCAATCTGTCCGGAACTACATCACAATCCACCACCATACTAGCTTCAACAACATCAAGTGCTGAGTCAACCCCACAATCCACAACAGTCAAGATCAAAAACACAACAACAACCCAAATATTACCTAGCAAACCCACCACAAAACAACGCCAAAATAAACCACAAAACAAACCCAACAATGATTTTCACTTTGAAGTGTTCAATTTTGTACCCTGCAGCATATGCAGCAACAATCCAACCTGCTGGGCCATCTGCAAGAGAATACCAAACAAAAAACCTGGAAAGAAAACCACCACCAAGCCCACAAAAAAACCAACCCTCAAGACAACCAAAAAAGATCCCAAACCTCAAACCACAAAACCAAAGGAAGTACTCACTACCAAGCCTACAGGAAAGCCAACCATCAACACCACTAAAACAAACATCAGAACTACACTGCTCACCTCCAACACCGAAGGAAATCCAGAACACACAAGTCAAGAGGAAACCCTCCACTCAACCACCTCCGAAGGCTATCCAAGCCCATCACAAGTCTATACAACATCCGGTCAAGAGGAAACCCTCCACTCAACCACCTCCGAAGGCTATCCAAGCCCATCACAAGTCCATACAACATCCGAGTACCTATCACAATTTCTATCTTCATCCAACACAACAAAATGATAGTCATTAAAAAGCGTATTGTTGCAAAAAGCCATGACCAAATCAAACAGAATCAAAATCAACACTGGGGCAAATAACAATGGAGTTGCCAATCCTCAAAACAAATGCTATTACCACAATCCTTGCTGCAGTCACACTCTGTTTCGCTTCCAGTCAAAACATCACTGAAGAATTTTATCAATCAACATGCAGTGCAGTTAGCAAAGGCTATCTTAGTGCTCTAAGAACTGGCTGGTATACTAGTGTTATAACTATAGAATTAAGTAATATCAAGGAAAATAAGTGTAATGGTACAGACGCTAAGGTAAAATTAATAAAACAAGAATTAGATAAATATAAAAATGCTGTAACAGAATTGCAGTTGCTCATGCAAAGCACACCAGCAGCCAACAGTCGAGCCAGAAGAGAACTACCAAGATTTATGAATTATACACTCAACAATACCAAAAACACCAATGTAACATTAAGTAAGAAAAGGAAAAGAAGATTTCTTGGATTTTTGTTAGGTGTTGGATCTGCGATCGCCAGTGGCATTGCCGTATCCAAGGTCCTGCACCTAGAAGGGGAAGTGAACAAAATCAAAAGTGCTCTACTATCCACAAACAAGGCTGTAGTCAGCTTATCTAATGGAGTCAGTGTCTTAACCAGCAAGGTGTTAGACCTCAAAAACTATATAGATAAACAGTTGTTACCTATTGTTAACAAGCAAAGCTGCAGCATATCAAACATTGAAACTGTGATAGAGTTCCAACAAAAGAACAACAGACTACTAGAGATTACCAGAGAATTTAGTGTTAATGCAGGTGTAACTACACCTGTAAGCACTTATATGTTAACTAATAGTGAGTTATTATCATTAATCAATGATATGCCTATAACAAATGATCAGAAAAAGTTAATGTCCAGCAATGTTCAAATAGTTAGACAGCAAAGTTACTCTATCATGTCAATAATAAAAGAGGAAGTCTTAGCATATGTAGTACAATTACCACTATATGGTGTAATAGATACTCCTTGTTGGAAACTACACACATCCCCTCTATGTACAACCAACACAAAGGAAGGATCCAACATCTGCTTGACAAGAACCGACAGAGGATGGTACTGTGACAATGCAGGATCAGTATCCTTTTTCCCACAAGCTGAAACATGTAAAGTTCAATCGAATCGGGTGTTTTGTGACACAATGAACAGTTTAACATTACCAAGTGAGGTAAATCTCTGCAACATTGACATATTCAACCCCAAATATGATTGCAAAATTATGACTTCAAAAACAGATGTAAGCAGCTCCGTTATCACATCTCTAGGAGCCATTGTGTCATGCTATGGCAAAACCAAATGTACAGCATCCAATAAAAATCGTGGGATCATAAAGACATTCTCTAACGGGTGTGATTATGTATCAAATAAGGGGGTGGATACTGTGTCTGTAGGTAATACATTATATTATGTAAATAAGCAAGAAGGAAAAAGTCTCTATGTAAAAGGTGAACCAATAATAAATTTCTATGATCCATTAGTGTTCCCCTCTGATGAATTTGATGCATCAATATCTCAAGTCAATGAGAAAATTAATCAGAGTCTAGCATTTATCCGTAAATCAGATGAATTATTACATAATGTAAATGCTGGTAAATCCACCACAAATATCATGATAACTACCATAATTATAGTAATTATAGTAATATTGTTAGCATTAATTGCAGTTGGACTGCTTCTATACTGCAAGGCCAGAAGCACACCAGTCACATTAAGTAAGGATCAACTGAGTGGTATAAATAATATTGCATTTAGTAACTGAATAAAAATAGCACCTAATCATATTCTTACAATGGTTCGCTATTTGACCATAGATAACCCATCTATTATTAGATTATCCTAAAATTTGAACTTCATCACAACTTTCATCTATAAACCATCTCACTTACACTTTTTAAGTAGATTCCTATTTTATAGTTATATAAAACAATTGAATACCAAATTAACTTACTATTTGTAAAAATGAGAACTGGGGCAAATATGTCACGAAGGAATCCTTGCAAATTCGAAATTCGAGGTCATTGCTTGAATGGTAAAAGGTGTCATTTTAGTCATAATTATTTTGAATGGCCACCCCATGCACTGCTTGTAAGACAAAACTTTATGTTAAACAGAATACTTAAGTCTATGGATAGAAGCATAGATACTTTGTCAGAAATAAGTGGAGCTGCAGAGTTGGACAGAACAGAAGAGTATGCCCTCGGTGTAGTTGGAGTGCTAGAGAGTTATATAGGATCAATAAATAATATAACTAAACAATCAGCATGTGTTGCCATGAGCAAACTCCTTACTGAACTCAACAGCGATGACATCAAAAAACTAAGGGACAATGAAGAGCCAAACTCACCCAAAGTAAGAGTGTACAATACTGTCATATCATATATTGAAAGCAACAGGAAGAACAATAAACAAACTATCCATCTGTTAAAAAGATTGCCAGCAGACGTATTGAAGAAAACCATCAAAAACACATTGGATATCCACAAGAGCATAACCATCAATAACCCAAAAGAATCAACTGTTAGTGATACGAACGACCATGCCAAAAATAATGATACTACCTGACAAATATCCTTGTAGTATAAATTCCATACTAATAACAAGTAATTGTAGAGTCACTATGTATAATCAAAAAAACACACTATATATCAATCAAAACAACCAAAATAACCATATATACCCACCGGATCAACCATTCAATGAAATCCATTGGACCTCTCAAGACTTGATTGATGCAACTCAAAATTTTCTACAACATCTAGGTATTACTGATGATATATACACAATATATATATTAGTGTCATAATACTCAATCCTAATACTTACCACATCATCAAATTATTAACTCAAACAATTCAAGCTATGGGACAAAATGGATCCCATTATTAGTGGAAATTCTGCTAATGTTTATCTAACTGATAGTTATTTAAAAGGTGTTATTTCTTTCTCAGAATGTAACGCTTTAGGAAGTTACATATTCAATGGTCCTTATCTCAAAAATGATTATACCAACTTAATTAGTAGACAAAATCCATTAATAGAACACATAAATCTAAAGAAACTAAATATAACACAGTCCTTAATATCTAAGTATCATAAAGGTGAAATAAAAATAGAAGAACCTACTTACTTTCAGTCATTACTTATGACATACAAGAGTATGACCTCGTCAGAACAGACTACTACTACTAATTTACTCAAAAAGATAATAAGAAGAGCTATAGAAATCAGTGATGTCAAAGTCTATGCTATATTGAATAAACTGGGGCTCAAAGAAAAAGACAAGATTAAATCCAATAATGGACAAGATGAAGACAACTCAGTCATTACTACCATAATCAAAGATGATATACTTTTAGCTGTCAAGGATAATCAATCTCATCTTAAAGCAGACAAAAATCAATCCACAAAACAAAAAGATACAATCAAGACAACACTTTTGAAGAAATTAATGTGTTCGATGCAACATCCTCCATCATGGTTAATACATTGGTTTAATTTATACACAAAATTAAACAGCATATTAACACAATATCGATCTAGTGAGGTAAAAAACCATGGTTTTATATTGATAGATAATCATACTCTTAGTGGATTCCAATTTATTTTGAATCAATATGGTTGTATAGTTTATCATAAGGAACTCAAAAGAATTACTGTGACAACTTATAATCAATTCTTGACATGGAAAGATATTAGCCTTAGTAGATTAAATGTTTGTTTGATTACATGGATTAGTAACTGTTTGAACACATTAAACAAAAGCTTAGGCTTAAGATGTGGATTCAATAATGTTATCTTGACACAATTATTCCTTTATGGAGATTGTATACTAAAACTATTCCACAATGAGGGGTTCTACATAATAAAAGAGGTAGAGGGATTTATTATGTCTCTAATTTTGAATATAACAGAAGAAGATCAATTCAGAAAACGGTTTTATAATAGTATGCTCAACAACATCACAGATGCCGCCAACAAAGCTCAAAAAAATCTGCTATCAAGAGTATGTCATACATTATTAGATAAGACAATATCAGATAATATAATAAATGGCAGATGGATAATTCTATTGAGTAAGTTCCTAAAATTAATTAAGCTTGCAGGTGACAATAACCTCAACAATCTGAGTGAATTATATTTTTTGTTCAGAATATTTGGACACCCAATGGTAGATGAAAGACAAGCCATGGATGCTGTTAAAGTTAATTGCAACGAGACCAAATTTTACTTGTTAAGTAGTTTGAGTATGTTAAGAGGAGCTTTTATATATAGAATTATAAAAGGGTTTGTAAATAATTACAACAGATGGCCTACTTTAAGGAATGCCATTGTCTTACCCTTAAGATGGTTAACTTACTATAAACTAAACACTTATCCTTCCTTGTTGGAACTTACAGAAAGAGATTTGATTGTTCTATCAGGACTACGTTTCTATCGAGAGTTTCGGTTGCCTAAAAAAGTGGATCTTGAAATGATCATAAATGATAAGGCTATATCACCTCCTAAAAATTTAATATGGACTAGTTTCCCTAGAAATTATATGCCGTCACACATACAAAATTATATAGAACATGAAAAATTAAAATTCTCTGATAGTGATAAATCAAGAAGAGTATTAGAGTATTATTTAAGAGATAACAAATTCAATGAATGTGATTTACACAACTGTGTAGTTAATCAAAGTTATCTTAACAACCCGAATCATGTGGTATCATTGACAGGCAAAGAAAGAGAACTCAGTGTAGGTAGAATGTTTGCAATGCAACCAGGAATGTTCAGACAAGTTCAAATATTAGCAGAGAAAATGATAGCAGAAAACATATTACAATTTTTCCCTGAAAGTCTTACAAGATATGGTGATCTAGAACTACAGAAAATATTAGAATTGAAAGCAGGAATAAGTAACAAATCAAATCGTTACAATGATAATTACAACAATTACATTAGTAAGTGCTCTATCATCACAGATCTCAGCAAATTCAATCAAGCATTTCGATATGAAACATCATGTATTTGTAGTGATGTACTGGATGAACTGCATGGTGTACAATCTCTATTTTCCTGGTTACATTTAACTATTCCTCATGTCACAATAATATGCACATATAGGCATGCACCCCCCTATATAAAGGATCATATTGTAGATCTTAACAATGTAGATGAGCAAAGTGGACTATATAGATATCATATGGGTGGTATCGAAGGGTGGTGTCAAAAACTATGGACCATAGAAGCTATATCACTATTAGATCTAATATCTCTCAAAGGGAAATTCTCAATTACTGCTTTAATTAATGGTGACAATCAATCAATAGATATAAGTAAACCAGTCAGACTCATGGAAGGTCAAACTCATGCTCAAGCAGATTATTTGCTAGCATTAAATAGTCTCAAATTACTGTATAAAGAGTATGCAGGAATAGGCCACAAATTAAAAGGAACTGAGACTTATATATCGAGAGATATGCAATTTATGAGTAAAACGATCCAACATAACGGTGTATATTACCCAGCTAGTATAAAGAAAGTCCTAAGAGTGGGACCGTGGATAAACACTATACTTGATGACTTCAAAGTGAGTCTAGAATCTATAGGTAGTTTGACACAAGAATTAGAATATAGAGGTGAAAGTCTATTATGCAGTTTAATATTTAGAAATGTATGGTTATATAATCAAATTGCATTACAACTTAAAAATCATGCATTATGTAACAACAAATTATATTTGGATATATTAAAAGTTCTAAAACACTTAAAAGCCTTTTTTAATCTTGATAACATTGATACAGCATTAACATTGTATATGAATTTGCCCATGTTATTTGGTGGTGGTGATCCCAACTTGTTATATCGAAGTTTCTATAGAAGAACTCCTGATTTCCTCACAGAGGCTATAGTTCACTCTGTGTTCATACTTAGTTATTATACAAACCATGATTTAAAAGATAAACTTCAAGATCTGTCAGATGATAGATTGAATAAGTTCTTAACATGCATAATCACGTTTGACAAAAACCCCAATGCTGAATTCGTTACATTGATGAGAGATCCTCAAGCTTTAGGATCTGAGAGGCAAGCTAAAATTACTAGCGAAATCAATAGACTGGCAGTTACCGAGGTTTTGAGCACAGCTCCAAACAAAATATTTTCCAAAAGTGCACAACACTATACCACTACAGAGATAGATCTTAATGATATTATGCAAAATATAGAACCTACATATCCTCACGGGCTAAGAGTTGTTTATGAAAGTTTACCCTTTTATAAAGCAGAGAAAATAGTAAATCTTATATCCGGTACAAAATCTATAACTAACATACTGGAAAAGACTTCTGCCATAGACTTAACAGATATTGATAGAGCCACTGAGATGATGAGGAAAAACATAACTTTGCTTATAAGGATATTACCATTAGATTGTAACAGAGATAAAAGAGAAATATTGAGTATGGAAAACCTAAGTATTACTGAATTAAGCAAATACGTTAGAGAAAGATCTTGGTCTTTATCCAATATAGTTGGTGTTACATCACCCAGTATCATGTATACAATGGACATAAAATATACAACAAGCACTATAGCTAGTGGCATAATCATAGAGAAATATAATGTCAACAGTTTAACACGTGGTGAGAGAGGACCCACTAAACCATGGGTTGGTTCATCTACACAAGAGAAAAAGACAATGCCAGTTTATAATAGACAAGTTTTAACCAAAAAACAGAGAGATCAAATAGATCTATTAGCAAAATTGGATTGGGTGTATGCATCTATAGATAACAAGGATGAATTTATGGAGGAACTTAGCATAGGAACTCTTGGGTTAACATATGAGAAGGCCAAAAAATTATTCCCACAATATTTAAGTGTTAACTATTTGCATCGTCTTACAGTCAGTAGTAGACCATGTGAATTCCCTGCATCTATACCAGCTTATAGAACTACAAATTATCACTTTGATACTAGCCCTATTAATCGCATATTAACAGAAAAGTATGGTGATGAAGATATTGATATAGTATTCCAAAACTGTATAAGCTTTGGCCTTAGCTTAATGTCTGTAGTAGAACAATTTACTAATGTATGTCCTAACAGAATTATTCTCATACCCAAGCTTAATGAGATACATTTGATGAAACCTCCCATATTCACAGGTGATGTTGATATTCACAAGTTAAAACAAGTGATACAAAAACAACATATGTTTTTACCAGACAAAATAAGTTTGACTCAATATGTGGAATTATTCTTAAGTAATAAAACACTCAAATCTGGATCTAATGTTAATTCTAATTTAATATTGGCGCATAAGATATCTGACTATTTTCATAATACTTACATTTTAAGTACTAATTTAGCTGGACATTGGATTCTTATTATACAACTTATGAAAGATTCTAAGGGTATTTTTGAAAAAGATTGGGGAGAGGGATATATAACTGATCATATGTTCATTAATTTGAAAGTTTTCTTCAATGCTTATAAGACATATCTCTTGTGTTTTCATAAAGGTTACGGCAGAGCAAAGCTGGAGTGTGATATGAATACTTCAGATCTCCTATGTGTATTGGAATTAATAGACAGTAGTTATTGGAAGTCTATGTCTAAGGTGTTTTTAGAACAAAAAGTTATCAAATACATTCTTAGCCAGGATGCAAGTTTACATAGAGTAAAAGGATGTCATAGCTTCAAACTATGGTTTCTTAAACGTCTTAATGTAGCAGAATTCACGGTTTGCCCTTGGGTTGTTAACATAGATTATCATCCAACACATATGAAAGCAATATTAACTTATATTGATCTTGTTAGAATGGGATTGATAAATATAGATAGAATATACATTAAAAATAAACACAAGTTCAATGATGAGTTTTATACTTCTAATCTGTTTTACATTAATTATAACTTCTCAGATAATACTCATCTATTAACTAAACATATAAGGATTGCTAATTCCGAATTAGAAAGTAATTACAACAAATTATATCATCCCACACCAGAAACCCTAGAAAATATACTAACCAATCCGGTTAAAAGTAATGAAAAAAAGACACTGAGTGACTATTGTATAGGTAAAAATGTTGACTCAATAATGTTACCATCGTTATCTAATAAGAAGCTTATTAAATCGTCTACAATGATTAGAACCAATTACAGCAGACAAGATTTGTATAATTTATTTCCTACAGTTGTGATTGATAAAATTATAGATCATTCAGGTAATACAGCCAAATCTAACCAACTTTACACTACTACTTCTCATCAAATATCCTTAGTGCACAATAGCACATCACTTTATTGCATGCTTCCTTGGCATCATATTAATAGATTCAATTTTGTATTTAGTTCTACAGGTTGTAAAATTAGTATAGAGTATATTTTAAAAGATCTTAAAATTAAGGATCCTAATTGTATAGCATTCATAGGTGAAGGAGCAGGGAATTTATTATTGCGTACAGTAGTGGAACTTCATCCTGATATAAGATATATTTACAGAAGTCTGAAAGATTGCAATGATCATAGTTTACCAATTGAGTTTTTAAGGCTGTACAATGGACATATCAACATTGATTATGGTGAAAATTTGACCATTCCTGCTACAGATGCAACCAACAACATTCATTGGTCTTATTTACATATAAAGTTTGCTGAACCTATCAGTCTTTTTGTCTGTGATGCTGAATTGCCTGTAACAGTCAACTGGAGTAAGATTATAATAGAGTGGAGCAAGCATGTAAGAAAATGCAAGTACTGTTCTTCAGTTAATAAATGTACATTAATAGTAAAATATCATGCTCAAGATGATATCGATTTCAAATTAGACAACATAACTATATTAAAAACTTATGTATGCTTAGGCAGTAAGTTAAAGGGATCTGAAGTTTACTTAGTCCTTACAATAGGTCCTGCAAATGTGTTCCCAGTATTTAATGTAGTACAAAATGCTAAATTGATACTATCAAGAACCAAAAATTTCATCATGCCTAAAAAAGCTGATAAAGAGTCTATTGATGCAAATATTAAGAGTTTGATACCCTTTCTTTGTTACCCTATAACAAAAAAAGGAATTAATACTGCATTGTCTAAATTAAAGAGTGTTGTTAGTGGAGATATACTATCATATTCTATAGCTGGACGTAATGAAGTTTTCAGCAATAAACTTATAAATCATAAGCATATGAACATCTTAAAGTGGTTCAATCATGTTTTAAATTTCAGATCAACAGAATTAAACTATAATCATTTATATATGGTAGAATCTACTTATCCTCATCTAAGTGAATTATTAAACAGCTTGACAACCAATGAACTTAAANNNNNNNNNNNNNNNNNNNNNNNNNNNNNNNNNNNNNNNNNNNNNNNNNNNNNNNNNNNNNNNNNNNNNNNNNNNNNNNNNNNNNNNNNNNNNNNNNNNNNNNNNNNNNNNNNNNNNNNNNNNNNNNNNNNNNNNNNNNNNNNNNNNNNNNNNNNNNNNNNNNNNNNNNNNNNNNNNNNNNNNNNNNNNNNNNNNNNNNNNNNNNNNNNNNNNNNNNNNNNNNNNNNNNNNNNNNNNNNNNNNNNNNNNNNNNNNNNNNNNNNNNNNNNN
>hRSV/A/Germany/NRW-HHU-27/2013
[truncated: 2,862,901 more chars]
