# Supplementary material for: Whole-genome nanopore sequencing and automatic downstream analysis of respiratory syncytial virus using RSVTyper
Source: Sci Rep. 2025 Oct 31;15:38101. doi: 10.1038/s41598-025-20371-5 (PMC12578865; doi:10.1038/s41598-025-20371-5)
Supplement: Supplementary file 2 — Supplementary Material 2 [file 41598_2025_20371_MOESM2_ESM.xlsx]

## Sheet: primer
Suppl.Table 1 RSV-Primer developed in this study
Primer name	Pool	Sequence
RSV-Type-A_1_LEFT	1	GTAGCATTGTTAAAAATAACATGYTATACTGA
RSV-Type-A_1_RIGHT	1	GGTCTCATGTCTGTGATCATCART
RSV-Type-A_10_LEFT	2	AATATGGGTGCCYATGTTCCA
RSV-Type-A_10_RIGHT	2	GCTCCAAGATCTACTATGAATTGACT
RSV-Type-A_11_LEFT	1	ATATAACAACCACTGAATTCAAAAATGC
RSV-Type-A_11_RIGHT	1	ATTTGCTTGAGAATTCTATAGTTATGGATGT
RSV-Type-A_12_LEFT	2	TGGAAGCAYACAGCTACACG
RSV-Type-A_12_RIGHT	2	CTCTTGGTAGCTCAAAGGTTTTGTT
RSV-Type-A_13_LEFT	1	ATAATCATAATCTCCATCATGATTGCAATACTAAA
RSV-Type-A_13_RIGHT	1	AGWGAGGTTGAGATTATCATTGCCA
RSV-Type-A_14_LEFT	2	GACCTGGGACACTCTCAATCA
RSV-Type-A_14_RIGHT	2	GGTTTTTTGTTTGGTATTCTCTTGCA
RSV-Type-A_15_LEFT	1	ACGCCAAAACAAACCACAAAACAAA
RSV-Type-A_15_RIGHT	1	AACTCCATKGTTATTTGCCCCAG
RSV-Type-A_16_LEFT	2	CTCAAACCACAAAACCAAAGGAAG
RSV-Type-A_16_RIGHT	2	GCGTCTGTACCATTACACTTATTTTC
RSV-Type-A_17_LEFT	1	AATCAACATGCAGTGCAGTTAGCA
RSV-Type-A_17_RIGHT	1	AGAGCACTTTTGATTTTGTTCACTTC
RSV-Type-A_18_LEFT	2	TTGTTAGGTGTWGGATCTGCAAT
RSV-Type-A_18_RIGHT	2	CCATATAGTGGTAATTGTACTACATATGC
RSV-Type-A_19_LEFT	1	ACCAGAGAATTTAGTGTYAATGCAGG
RSV-Type-A_19_RIGHT	1	GGAGCTGCTTACATCTGTTTTTGA
RSV-Type-A_2_LEFT	2	ACAATGCCARTATTACAAAATGGAGG
RSV-Type-A_2_RIGHT	2	GCATAGGGAAWGTGCCATATTTTGT
RSV-Type-A_20_LEFT	2	CTGTGAYAATGCAGGATCAGT
RSV-Type-A_20_RIGHT	2	ACTATAATTATGGTAGTTATCATGATATTTGTGG
RSV-Type-A_21_LEFT	1	TGATGCATCAATATCTCAAGTCAATGA
RSV-Type-A_21_RIGHT	1	CTTCGYGACATATTTGCCCCA
RSV-Type-A_22_LEFT	2	TCAACTGAGTGGTATAAATAATATTGCATT
RSV-Type-A_22_RIGHT	2	TRGCAACACATGCTGATTGTTT
RSV-Type-A_23_LEFT	1	TCAGAAATAAGTGGAGCTGCAGA
RSV-Type-A_23_RIGHT	1	TAATAATGGGATCCATTTTGTCCCA
RSV-Type-A_24_LEFT	2	CTACAACATCTAGGTATTACTGATGATATATACAC
RSV-Type-A_24_RIGHT	2	CATCTTTGATTATGGTAGTAATGACTGAGTT
RSV-Type-A_25_LEFT	1	AATAAGAAGAGCTATAGAAATCAGTGATGT
RSV-Type-A_25_RIGHT	1	GAATCCACATCTTAAGCCTAAGCTTTT
RSV-Type-A_26_LEFT	2	AATCAATTCTTGACATGGAAAGATATTAGCC
RSV-Type-A_26_RIGHT	2	GCATCCATKGCTTGTCTTTCATC
RSV-Type-A_27_LEFT	1	TTTTATAATAGTATGCTCAACAACATCACAGAT
RSV-Type-A_27_RIGHT	1	GCATATAATTTCTAGGGAAACTAGTCCATAT
RSV-Type-A_28_LEFT	2	TTGTTGGAACTTACAGAAAGAGATTTGATTGT
RSV-Type-A_28_RIGHT	2	CGATTTGATTTGTTACTTATTCCTGCTTT
RSV-Type-A_29_LEFT	1	GGTAGAATGTTTGCWATGCAACC
RSV-Type-A_29_RIGHT	1	TGATTGATTGTCACCATTAATTAAAGCAG
RSV-Type-A_3_LEFT	1	ACACATAAATTTATATACTTGATAAATCATGAATGC
RSV-Type-A_3_RIGHT	1	GCATCTTCTGTGATTAATAACATGCCA
RSV-Type-A_30_LEFT	2	TGGTATCGAAGGGTGGTGTCAA
RSV-Type-A_30_RIGHT	2	TCTAAATATTAAACTGCATAATAGACTTTCACC
RSV-Type-A_31_LEFT	1	TGGGACCGTGGATAAACACTATACTTGA
RSV-Type-A_31_RIGHT	1	GCTTGCCTCTCAGATCCTAAAGC
RSV-Type-A_32_LEFT	2	TAAACTTCAAGATCTGTCAGATGATAGA
RSV-Type-A_32_RIGHT	2	CAACTATATTGGATAAAGACCAAGATCTTTC
RSV-Type-A_33_LEFT	1	TAACATACTGGAAAAGACTTCTGCCATAGA
RSV-Type-A_33_RIGHT	1	ATTCRCATGGTCTACTACTGACTGT
RSV-Type-A_34_LEFT	2	GCAAAATTGGATTGGGTGTATGCATC
RSV-Type-A_34_RIGHT	2	RGGAGGTTTCATCAAATGTATCTCATT
RSV-Type-A_35_LEFT	1	CATATTAACAGAAAAGTATGGTGATGAAGATAT
RSV-Type-A_35_RIGHT	1	AACWTTCAAATTAATGAACATATGATCAGTTATATA
RSV-Type-A_36_LEFT	2	AAGTACTAATTTAGCTGGACATTGGATT
RSV-Type-A_36_RIGHT	2	CATCATTGAACTTGTGTTTATTTTTAATG
RSV-Type-A_37_LEFT	1	TGGGTTGTTAACATAGATTATCAYCCAAC
RSV-Type-A_37_RIGHT	1	CTCCTTCACCTATGAATGCTATACAA
RSV-Type-A_38_LEFT	2	TGCATGCTTCCTTGGCATCA
RSV-Type-A_38_RIGHT	2	TCTAATTTGAAATCRATATCATCTTGAGC
RSV-Type-A_39_LEFT	1	ATAATAGAGTGGAGCAAGCATGTAAGAAA
RSV-Type-A_39_RIGHT	1	TATAACAAACTACCTGTGATTTTAATCAGTTT
RSV-Type-A_4_LEFT	2	AGATCAACTTCTATCATCCAGCAAATA
RSV-Type-A_4_RIGHT	2	CTATCTCCTGCTGCTAATTTGGTTAT
RSV-Type-A_5_LEFT	1	GGCTCCAGAATAYAGGCATGA
RSV-Type-A_5_RIGHT	1	TGATGCTTTTGGRTTGTTCAATATATG
RSV-Type-A_6_LEFT	2	CAAGCAGAAATGGARCAAGTTGT
RSV-Type-A_6_RIGHT	2	TTGCCYTTTATAGATTCTAGGAATTTGGT
RSV-Type-A_7_LEFT	1	GCATATGCTGAACAACTCAAAGAAAA
RSV-Type-A_7_RIGHT	1	CATTCCTAGTATTTCACTTAATTTCTCATCAAT
RSV-Type-A_8_LEFT	2	ACATTTGATAACAATGAAGAAGAATCTAGCTA
RSV-Type-A_8_RIGHT	2	TCAGAAATCTTCAAGTGATAGATCATTGT
RSV-Type-A_9_LEFT	1	CAGATGAAGTGTCTCTCAATCCAAC
RSV-Type-A_9_RIGHT	1	CTAGCACTGCACTTCTTGAGTT
RSV-Type-B_10_RIGHT	2	GCACCAAGATCCACTATAAATTGACT
RSV-Type-B_11_LEFT	1	ATATAGCAACCACCGAATTCAAAAATGC
RSV-Type-B_11_RIGHT	1	ATTTGCTTGTGAATTCTATTGTGATGGATGT
RSV-Type-B_12_RIGHT	2	ACATCTGTCCTTGTTCAAGAGTTTTGTT
RSV-Type-B_13_LEFT	1	CTAATTATAATCACTATTATGATTGCAATACTAAA
RSV-Type-B_14_LEFT	2	GACCTGGGATACTCTTAATCA
RSV-Type-B_14_RIGHT	2	GGTTTATTGCTTGGTATTGTTTTGCA
RSV-Type-B_15_LEFT	1	ACGTCCAAAAAATCCACCAAAAAAA
RSV-Type-B_16_LEFT	2	AACACTAGCCAAAACACCGAAAAAAG
RSV-Type-B_16_RIGHT	2	GTGTCAGTTCCATTGCATTTGGTTTC
RSV-Type-B_17_LEFT	1	AATCGACATGTAGTGCAGTTAGCA
RSV-Type-B_17_RIGHT	1	AAAGCATTTTTGATCTTGTTCACTTC
RSV-Type-B_18_RIGHT	2	CCATAGATAGGTAGCTGTACAACATATGC
RSV-Type-B_19_RIGHT	1	TGAGCTGCTTATGTCTGTTTTTGA
RSV-Type-B_20_RIGHT	2	ACTATAATAATTGCAGTTATCATAATATTTGTAG
RSV-Type-B_22_LEFT	2	CCAACTAAGTGGAATCAATAATATTGCATT
RSV-Type-B_23_LEFT	1	TCTGAAATAAGTGGAGCTGCTGA
RSV-Type-B_24_LEFT	2	CTCCAACATCTTAACATCCCTGAAGATATATATAC
RSV-Type-B_24_RIGHT	2	CATCTTTAATTATGGTTGTAAGTACTGAGTT
RSV-Type-B_25_LEFT	1	AATACGAAGAGCTATAGAAATAAGTGATGT
RSV-Type-B_25_RIGHT	1	GAATCCGCATCTCAACCCTAAGCTTTT
RSV-Type-B_26_LEFT	2	AATCAATTTTTGACATGGAAAGACATCAGCC
RSV-Type-B_27_LEFT	1	TTTTATAATAGCATGCTAAATAACATCACAGAT
RSV-Type-B_27_LEFT_ALT	1	TTTTATAATAGCATGCTAAACAACATCACAGAT
RSV-Type-B_27_RIGHT	1	GCATGTAATTTCTAGGAAAACTAGTCCATAT
RSV-Type-B_28_LEFT	2	CTACTTGAAATCACAGAAAATGATTTGATTAT
RSV-Type-B_28_RIGHT	2	CGATTTGACTTGTTGCTTATTCCTGCTTT
RSV-Type-B_29_RIGHT	1	TGACTGATTATCACCATTTATCAGAGCTG
RSV-Type-B_3_LEFT	1	ACACACAAATTCATATACTTGATAAACAATGAATGT
RSV-Type-B_3_RIGHT	1	GCATCTTCAGTGATTAATAGCATACCA
RSV-Type-B_30_LEFT	2	TGGTATTGAGGGCTGGTGTCAA
RSV-Type-B_30_RIGHT	2	CCTAAATATTAAACTGCATAACAAGCTTTCTCC
RSV-Type-B_31_LEFT	1	TAGGTCCATGGATAAATACAATACTTGA
RSV-Type-B_31_RIGHT	1	GCTTGCCTTTCAGACCCTAAAGC
RSV-Type-B_32_LEFT	2	TAAGCTCCAGGATCTTCCAGATGATAGA
RSV-Type-B_32_RIGHT	2	CTACTATATTGGATAATGACCAAGATCTTTC
RSV-Type-B_33_LEFT	1	TAATATACTTGAAAAAACATCAGCRATAGA
RSV-Type-B_34_LEFT	2	GCAAAATTAGACTGGGTATATGCATC
RSV-Type-B_35_LEFT	1	TGTATTAACAGAAAAGTATGGAGATGAAGATAT
RSV-Type-B_36_LEFT	2	ATTGGATTCTGATTATTCAACTTATGAAAGATTC
RSV-Type-B_36_RIGHT	2	CATCATTGAATTTGTTTTTATTTTTAATG
RSV-Type-B_39_LEFT	1	ATAATTGAATGGAGTAAGCATGTAAGAAA
RSV-Type-B_39_RIGHT	1	TATAGTACACTACCTGTTATTTTAATCAGCTT
RSV-Type-B_4_LEFT	2	GGATCAGCTGCTGTCATCCAGCAAATA
RSV-Type-B_7_LEFT	1	GCATATGCAGAGCAACTCAAAGAAAA
RSV-Type-B_7_RIGHT	1	CATTCCTAATATTTCACTTAATTTTTCATCAAT
RSV-Type-B_8_RIGHT	2	TCAAAAATCATCAAGTGATAGATCATTGT
RSV-Type-B_9_RIGHT	1	CCAGCACAGCACTTCTTGAGTT

## Sheet: amplicons
Amplicon	Begin	End	Length
RSV_1	160	686	526
RSV_2	331	907	576
RSV_3	731	1309	578
RSV_4	1179	1663	484
RSV_5	1572	2069	497
RSV_6	1969	2426	457
RSV_7	2191	2790	599
RSV_8	2666	3072	406
RSV_9	2976	3498	522
RSV_10	3351	3937	586
RSV_11	3788	4334	546
RSV_12	3976	4475	499
RSV_13	4383	4840	457
RSV_14	4722	5259	537
RSV_15	5127	5732	605
RSV_16	5325	5945	620
RSV_17	5823	6236	413
RSV_18	6143	6644	501
RSV_19	6422	6939	517
RSV_20	6748	7322	574
RSV_21	7186	7678	492
RSV_22	7408	7962	554
RSV_23	7837	8575	738
RSV_24	8435	9034	599
RSV_25	8893	9474	581
RSV_26	9356	9884	528
RSV_27	9623	10234	611
RSV_28	10070	10607	537
RSV_29	10433	11001	568
RSV_30	10882	11346	464
RSV_31	11226	11768	542
RSV_32	11635	12211	576
RSV_33	12001	12604	603
RSV_34	12434	12834	400
RSV_35	12667	13158	491
RSV_36	13053	13558	505
RSV_37	13430	14125	695
RSV_38	13988	14513	525
RSV_39	14402	15038	636
