# Supplementary material for: Whole-genome nanopore sequencing and automatic downstream analysis of respiratory syncytial virus using RSVTyper
Source: Sci Rep. 2025 Oct 31;15:38101. doi: 10.1038/s41598-025-20371-5 (PMC12578865; doi:10.1038/s41598-025-20371-5)
Supplement: Supplementary file 3 — Supplementary Material 3 [file 41598_2025_20371_MOESM3_ESM.xlsx]

## Sheet: cell_culture
Sample ID	Sampling date	Generated megabases of sequencing data	Generated number of reads	Number of reads after length-filtering	No. of Ns	Coverage	Mean depth	Mean depth in F gene	Mean base quality	Subtype	Genome-wide clade	G clade	Viral load	GISAID ID
cell_culture_isolate_1_03-03-2008	2008-03-03	435.035	621452	533060	470	96.9101	15328.8	23432.3	38.3	A	A.2.1	GA3.0.2	6.50077e+08	hRSV/A/Germany/NRW-HHU-1/2008
cell_culture_isolate_2_25-03-2009	2009-03-25	420.84	598274	517677	470	96.9101	14938	23814.8	38.3	A	A.2.1	GA3.0.2	1.14092e+09	hRSV/A/Germany/NRW-HHU-2/2009
cell_culture_isolate_3_22-12-2008	2008-12-22	360.811	495702	421798	464	96.9484	12439	15295.3	37.4	A	A.3	GA2.3.2b	4.80346e+09	hRSV/A/Germany/NRW-HHU-3/2008
cell_culture_isolate_4_16-01-2008	2008-01-16	548.109	776009	687434	464	96.9486	20313.9	23192.3	37.4	A	A.3.1	GA2.3.3	1.52884e+07	hRSV/A/Germany/NRW-HHU-4/2008
cell_culture_isolate_5_14-04-2008	2008-04-14	361.9	484255	403662	464	96.9486	11858.1	15355.3	38	A	A.3.1	GA2.3.3	1.38993e+10	hRSV/A/Germany/NRW-HHU-5/2008
cell_culture_isolate_6_26-11-2008	2008-11-26	420.373	580364	490600	464	96.9486	14488.5	17253.8	37.6	A	A.3.1	GA2.3.3	2.91345e+09	hRSV/A/Germany/NRW-HHU-6/2008
cell_culture_isolate_7_15-01-2009	2009-01-15	441.729	590415	494504	464	96.9484	14629.2	17957.3	37.9	A	A.3.1	GA2.3.3	1.7847e+10	hRSV/A/Germany/NRW-HHU-7/2009
cell_culture_isolate_8_06-02-2009	2009-02-06	462.553	643833	564059	464	96.9484	16853.9	20005.8	37.9	A	A.3.1	GA2.3.3	3.51429e+09	hRSV/A/Germany/NRW-HHU-8/2009
cell_culture_isolate_9_13-02-2009	2009-02-13	383.882	556678	496933	464	96.9486	14771.1	17878	38.3	A	A.3.1	GA2.3.3	1.88106e+09	hRSV/A/Germany/NRW-HHU-9/2009
cell_culture_isolate_10_20-01-2010	2010-01-20	408.965	565945	493058	464	96.9484	14691.2	15359.5	37.6	A	A.3.1	GA2.3.3	1.22661e+10	hRSV/A/Germany/NRW-HHU-10/2010
cell_culture_isolate_11_16-02-2010	2010-02-16	394.764	552378	486049	464	96.9478	14475.6	16771.6	37.6	A	A.3.1	GA2.3.3	1.08248e+10	hRSV/A/Germany/NRW-HHU-11/2010
cell_culture_isolate_12_05-05-2010	2010-05-05	428.297	623334	562229	464	96.9486	16639.2	20758.2	37.5	A	A.3.1	GA2.3.3	1.46497e+09	hRSV/A/Germany/NRW-HHU-12/2010
cell_culture_isolate_13_02-11-2010	2010-11-02	439.242	632877	547508	464	96.9484	15937.1	20496.8	38.1	A	A.3.1	GA2.3.3	4.75607e+08	hRSV/A/Germany/NRW-HHU-13/2010
cell_culture_isolate_14_20-12-2010	2010-12-20	452.483	633559	550218	464	96.9484	16311.5	19479.1	38.1	A	A.3.1	GA2.3.3	3.26879e+08	hRSV/A/Germany/NRW-HHU-14/2010
cell_culture_isolate_15_05-01-2011	2011-01-05	427.002	603705	526452	464	96.9484	15467.4	18159.2	37.6	A	A.3.1	GA2.3.3	3.10135e+09	hRSV/A/Germany/NRW-HHU-15/2011
cell_culture_isolate_16_05-01-2011	2011-01-05	419.5	584238	498762	464	96.9486	14568.4	17770.1	38.1	A	A.3.1	GA2.3.3	2.26899e+09	hRSV/A/Germany/NRW-HHU-16/2011
cell_culture_isolate_17_10-01-2011	2011-01-10	372.698	523107	452707	464	96.9486	13274	15750	37.4	A	A.3.1	GA2.3.3	5.11326e+09	hRSV/A/Germany/NRW-HHU-17/2011
cell_culture_isolate_18_31-01-2011	2011-01-31	403.642	589689	526971	464	96.9482	15499.2	19050.7	37.6	A	A.3.1	GA2.3.3	3.30137e+09	hRSV/A/Germany/NRW-HHU-18/2011
cell_culture_isolate_19_14-01-2013	2013-01-14	468.102	682474	607931	464	96.9486	17921	21909.3	37.4	A	A.3.1	GA2.3.3	3.51429e+09	hRSV/A/Germany/NRW-HHU-19/2013
cell_culture_isolate_20_04-02-2011	2011-02-04	477.341	693400	618499	464	96.949	18270.2	20199.3	37.2	A	A.3.1.1	GA2.3.3	3.98221e+09	hRSV/A/Germany/NRW-HHU-20/2011
cell_culture_isolate_21_04-04-2011	2011-04-04	377.838	538773	475599	464	96.9484	14045.7	16861.9	38	A	A.3.1.1	GA2.3.3	2.91345e+09	hRSV/A/Germany/NRW-HHU-21/2011
cell_culture_isolate_22_11-01-2012	2012-01-11	344.516	466683	392113	464	96.9484	11402.3	11041.2	37.2	A	A.3.1.1	GA2.3.3	6.56555e+09	hRSV/A/Germany/NRW-HHU-22/2012
cell_culture_isolate_23_12-03-2012	2012-03-12	519.782	726831	628554	464	96.9486	18339.2	22856.3	38.1	A	A.3.1.1	GA2.3.3	5.11326e+09	hRSV/A/Germany/NRW-HHU-23/2012
cell_culture_isolate_24_27-04-2012	2012-04-27	479.594	688743	607561	464	96.9482	17891.7	21708.9	37.5	A	A.3.1.1	GA2.3.3	4.23904e+09	hRSV/A/Germany/NRW-HHU-24/2012
cell_culture_isolate_25_07-12-2012	2012-12-07	513.971	745162	673648	463	96.9691	20044	23379.3	38.8	A	A.D	GA2.3.5	1.76709e+09	hRSV/A/Germany/NRW-HHU-25/2012
cell_culture_isolate_26_22-03-2013	2013-03-22	460.496	663677	591305	463	96.9691	17344.2	22270.5	37.8	A	A.D	GA2.3.5	5.11326e+09	hRSV/A/Germany/NRW-HHU-26/2013
cell_culture_isolate_27_31-05-2013	2013-05-31	382.23	559864	496911	463	96.9691	14174.2	18870.3	37	A	A.D	GA2.3.5	6.16776e+09	hRSV/A/Germany/NRW-HHU-27/2013
cell_culture_isolate_28_14-06-2013	2013-06-14	500.16	735322	672809	463	96.9691	20060.9	24274.2	37.9	A	A.D	GA2.3.5	1.55945e+09	hRSV/A/Germany/NRW-HHU-28/2013
cell_culture_isolate_29_29-08-2013	2013-08-29	544.83	776979	696983	463	96.9695	20857.5	22811.2	37.7	A	A.D	GA2.3.5	2.41533e+09	hRSV/A/Germany/NRW-HHU-29/2013
cell_culture_isolate_30_10-01-2014	2014-01-10	438.024	294017	523998	463	96.9693	15401.1	19006.1	37.5	A	A.D	GA2.3.5	4.23904e+09	hRSV/A/Germany/NRW-HHU-30/2014
cell_culture_isolate_31_10-02-2014	2014-02-10	188.518	287671	269158	463	96.9693	7898.96	10877.5	17.1	A	A.D	GA2.3.5	8.34716e+08	hRSV/A/Germany/NRW-HHU-31/2014
cell_culture_isolate_32_04-03-2014	2014-03-04	373.557	564998	514938	463	96.9693	15171.9	19257.7	37.9	A	A.D	GA2.3.5	5.38933e+08	hRSV/A/Germany/NRW-HHU-32/2014
cell_culture_isolate_33_04-03-2014	2014-03-04	180.477	276779	261200	463	96.9693	7616.65	10740.6	18.9	A	A.D	GA2.3.5	6.92004e+08	hRSV/A/Germany/NRW-HHU-33/2014
cell_culture_isolate_34_23-01-2015	2015-01-23	452.256	650864	590151	463	96.9691	17626.6	19865.9	36.9	A	A.D	GA2.3.5	2.57111e+09	hRSV/A/Germany/NRW-HHU-34/2015
cell_culture_isolate_35_26-01-2015	2015-01-26	421.704	610636	551158	463	96.9693	16371.9	19876.3	38.1	A	A.D	GA2.3.5	4.23904e+09	hRSV/A/Germany/NRW-HHU-35/2015
cell_culture_isolate_36_12-02-2015	2015-02-12	236.595	357359	329355	463	96.9693	9680.93	11834.5	18	A	A.D	GA2.3.5	5.11326e+09	hRSV/A/Germany/NRW-HHU-36/2015
cell_culture_isolate_37_16-02-2016	2016-02-16	736.519	1022623	895604	463	96.9693	26907.7	24169.3	38.2	A	A.D	GA2.3.5	1.55945e+09	hRSV/A/Germany/NRW-HHU-37/2016
cell_culture_isolate_38_22-02-2016	2016-02-22	411.209	577374	500905	463	96.9693	14596.9	18628.5	37.1	A	A.D	GA2.3.5	9.55282e+09	hRSV/A/Germany/NRW-HHU-38/2016
cell_culture_isolate_39_09-03-2016	2016-03-09	256.25	394291	371946	463	96.9695	10866.2	12343.4	20.4	A	A.D	GA2.3.5	2.3915e+08	hRSV/A/Germany/NRW-HHU-39/2016
cell_culture_isolate_40_09-03-2016	2016-03-09	232.55	352649	326950	463	96.9701	9593.08	12405.5	16.7	A	A.D	GA2.3.5	5.11326e+09	hRSV/A/Germany/NRW-HHU-40/2016
cell_culture_isolate_41_15-03-2016	2016-03-15	346.658	495107	446897	463	96.9701	13360.6	16006	37.7	A	A.D	GA2.3.5	1.46497e+09	hRSV/A/Germany/NRW-HHU-41/2016
cell_culture_isolate_42_23-02-2018	2018-02-23	366.167	485533	404185	463	96.9689	11921.4	12196	38.1	A	A.D	GA2.3.5	1.64365e+08	hRSV/A/Germany/NRW-HHU-42/2018
cell_culture_isolate_43_23-02-2018	2018-02-23	312.23	419931	353513	463	96.9695	10415.4	11982.9	37.4	A	A.D.1	GA2.3.5	4.46791e+08	hRSV/A/Germany/NRW-HHU-43/2018
cell_culture_isolate_44_27-03-2014	2014-03-27	389.207	548347	478896	463	96.9691	14073.3	16595.8	38.1	A	A.D.2.2	GA2.3.5	5.44303e+09	hRSV/A/Germany/NRW-HHU-44/2014
cell_culture_isolate_45_27-11-2014	2014-11-27	471.172	680200	610608	463	96.9695	18132.8	21350.3	37.3	A	A.D.2.2	GA2.3.5	5.06281e+08	hRSV/A/Germany/NRW-HHU-45/2014
cell_culture_isolate_46_28-01-2015	2015-01-28	422.39	612273	555263	463	96.9693	16545.8	19674.6	37.3	A	A.D.2.2	GA2.3.5	1.37621e+09	hRSV/A/Germany/NRW-HHU-46/2015
cell_culture_isolate_47_18-03-2016	2016-03-18	481.752	688955	616605	463	96.9695	18377.7	21283.2	38	A	A.D.2.2	GA2.3.5	1.00686e+09	hRSV/A/Germany/NRW-HHU-47/2016
cell_culture_isolate_48_23-03-2017	2017-03-23	353.956	466414	383636	463	96.9691	11103.2	12856.7	37.9	A	A.D.5	GA2.3.5	9.55282e+09	hRSV/A/Germany/NRW-HHU-48/2017
cell_culture_isolate_49_29-01-2008	2008-01-29	375.798	504264	422813	463	96.9693	12644.1	16555.9	37.9	B	B.D	GB5.0.3	3.94622e+07	hRSV/B/Germany/NRW-HHU-49/2008
cell_culture_isolate_50_27-02-2008	2008-02-27	352.9	512899	455986	463	96.9697	13662.2	21599.6	38.2	B	B.D	GB5.0.3	2.3915e+08	hRSV/B/Germany/NRW-HHU-50/2008
cell_culture_isolate_51_01-04-2008	2008-04-01	437.425	586219	491170	463	96.9693	14521	20014.7	37.9	B	B.D	GB5.0.3	1.88106e+09	hRSV/B/Germany/NRW-HHU-51/2008
cell_culture_isolate_52_29-12-2008	2008-12-29	425.104	549160	440371	463	96.9691	12979.2	15172	38.6	B	B.D	GB5.0.3	3.10135e+09	hRSV/B/Germany/NRW-HHU-52/2008
cell_culture_isolate_53_06-02-2009	2009-02-06	558.273	733171	609242	463	96.9705	17981.8	23587.5	36.7	B	B.D	GB5.0.3	5.44303e+09	hRSV/B/Germany/NRW-HHU-53/2009
cell_culture_isolate_54_16-02-2009	2009-02-16	362.055	477092	396899	463	96.9705	11402.5	15502.1	38.1	B	B.D	GB5.0.3	7.9089e+09	hRSV/B/Germany/NRW-HHU-54/2009
cell_culture_isolate_55_16-03-2009	2009-03-16	427.358	599584	532410	463	96.9705	15973.8	22302	37.6	B	B.D	GB5.0.3	3.59187e+08	hRSV/B/Germany/NRW-HHU-55/2009
cell_culture_isolate_56_01-04-2009	2009-04-01	445.993	630421	559146	463	96.9705	16622.4	24248.9	38.2	B	B.D	GB5.0.3	2.57111e+09	hRSV/B/Germany/NRW-HHU-56/2009
cell_culture_isolate_57_12-02-2010	2010-02-12	397.908	573108	523901	463	96.9691	15799.5	23498.2	37.8	B	B.D	GB5.0.3	5.76243e+07	hRSV/B/Germany/NRW-HHU-57/2010
cell_culture_isolate_58_08-04-2010	2010-04-08	405.861	535204	432271	463	96.9691	12323.2	12154.2	37.4	B	B.D	GB5.0.3	6.16776e+09	hRSV/B/Germany/NRW-HHU-58/2010
cell_culture_isolate_59_05-11-2010	2010-11-05	540.477	762806	666186	463	96.9691	19738.3	27782.5	38.3	B	B.D	GB5.0.3	4.07501e+08	hRSV/B/Germany/NRW-HHU-59/2010
cell_culture_isolate_60_13-12-2010	2010-12-13	428.939	614438	541572	463	96.9691	15849.5	24735.4	38.3	B	B.D	GB5.0.3	1.37621e+09	hRSV/B/Germany/NRW-HHU-60/2010
cell_culture_isolate_61_05-01-2011	2011-01-05	141.199	258464	188861	801	94.7565	3541.08	6410.17	38.4	B	B.D	GB5.0.3	59370.6	hRSV/B/Germany/NRW-HHU-61/2011
cell_culture_isolate_62_12-02-2011	2011-02-12	520.917	706559	594222	463	96.9691	17533.4	22874.8	38.1	B	B.D	GB5.0.3	2.41533e+09	hRSV/B/Germany/NRW-HHU-62/2011
cell_culture_isolate_63_01-04-2011	2011-04-01	434.489	593571	498081	463	96.9693	14480	19142.5	37.3	B	B.D	GB5.0.3	2.91345e+09	hRSV/B/Germany/NRW-HHU-63/2011
cell_culture_isolate_64_11-04-2011	2011-04-11	454.138	605336	497261	463	96.9691	14510.2	19676.1	37.8	B	B.D	GB5.0.3	2.91345e+09	hRSV/B/Germany/NRW-HHU-64/2011
cell_culture_isolate_65_09-01-2012	2012-01-09	418.479	581247	502804	463	96.9693	14699.4	19849.8	37.2	B	B.D	GB5.0.3	5.11326e+09	hRSV/B/Germany/NRW-HHU-65/2012
cell_culture_isolate_66_08-03-2012	2012-03-08	524.239	720871	616704	463	96.9691	18305.8	26159.2	38	B	B.D	GB5.0.3	5.58662e+08	hRSV/B/Germany/NRW-HHU-66/2012
cell_culture_isolate_67_26-03-2012	2012-03-26	433.223	599532	519968	463	96.9691	15408.6	22030	37.8	B	B.D	GB5.0.3	4.23904e+09	hRSV/B/Germany/NRW-HHU-67/2012
cell_culture_isolate_68_13-01-2014	2014-01-13	441.982	566894	455137	463	96.9677	13129	17232.1	37.8	B	B.D	GB5.0.3	3.7091e+09	hRSV/B/Germany/NRW-HHU-68/2014
cell_culture_isolate_69_13-01-2014	2014-01-13	157.051	237271	220643	463	96.9677	6447.03	11120.2	17.5	B	B.D	GB5.0.3	1.14092e+09	hRSV/B/Germany/NRW-HHU-69/2014
cell_culture_isolate_70_18-02-2014	2014-02-18	181.975	271895	250381	801	94.7541	7306.22	12343.4	19.7	B	B.D	GB5.0.3	1.46497e+09	hRSV/B/Germany/NRW-HHU-70/2014
cell_culture_isolate_71_18-02-2014	2014-02-18	223.228	331875	311425	463	96.9677	9292.4	15073.5	19.1	B	B.D	GB5.0.3	1.79423e+08	hRSV/B/Germany/NRW-HHU-71/2014
cell_culture_isolate_72_15-12-2008	2008-12-15	457.164	600278	490480	463	96.9691	14618.3	18479.2	38.3	B	B.D.1	GB5.0.2	2.62e+08	hRSV/B/Germany/NRW-HHU-72/2008
cell_culture_isolate_73_03-03-2010	2010-03-03	264.428	398997	375280	463	96.9691	11046.2	13971	37	B	B.D.1	GB5.0.2	4.46791e+08	hRSV/B/Germany/NRW-HHU-73/2010
cell_culture_isolate_74_15-02-2012	2012-02-15	454.939	642570	573025	463	96.9691	17028.9	25460.8	37.6	B	B.D.1.1	GB5.0.2	1.14092e+09	hRSV/B/Germany/NRW-HHU-74/2012
cell_culture_isolate_75_11-05-2012	2012-05-11	336.9	484004	429582	463	96.9691	12288.1	19091	37.2	B	B.D.1.1	GB5.0.2	3.30137e+09	hRSV/B/Germany/NRW-HHU-75/2012
cell_culture_isolate_76_14-02-2014	2014-02-14	374.346	525536	466628	463	96.9693	13971.9	19598.5	37.4	B	B.D.1.1	GB5.0.2	5.38933e+08	hRSV/B/Germany/NRW-HHU-76/2014
cell_culture_isolate_77_07-03-2014	2014-03-07	440.638	617866	553139	463	96.9691	16700.2	23471.1	37.1	B	B.D.1.1	GB5.0.2	9.54635e+07	hRSV/B/Germany/NRW-HHU-77/2014
cell_culture_isolate_78_18-03-2014	2014-03-18	80.5964	92385	65181	463	96.9691	1897.88	1242.62	37.8	B	B.D.4	GB5.0.4a	9.85791e+08	hRSV/B/Germany/NRW-HHU-78/2014
cell_culture_isolate_79_26-01-2015	2015-01-26	409.798	563888	490205	463	96.9691	14656.6	19177.3	37.6	B	B.D.4	GB5.0.4a	3.10135e+09	hRSV/B/Germany/NRW-HHU-79/2015
cell_culture_isolate_80_10-03-2016	2016-03-10	517.628	708442	606367	463	96.9695	17949.6	25849.6	38.4	B	B.D.4	GB5.0.4a	3.59187e+08	hRSV/B/Germany/NRW-HHU-80/2016
cell_culture_isolate_81_11-12-2014	2014-12-11	407.104	564798	489217	463	96.9693	14405.7	21459.5	37.8	B	B.D.4.1	GB5.0.5a	1.37621e+09	hRSV/B/Germany/NRW-HHU-81/2014
cell_culture_isolate_82_15-04-2015	2015-04-15	475.635	664560	591318	801	94.7561	17672.7	22288	37.3	B	B.D.4.1	GB5.0.5a	5.58662e+08	hRSV/B/Germany/NRW-HHU-82/2015
cell_culture_isolate_83_10-02-2016	2016-02-10	540.414	761562	671236	463	96.9691	19978.6	28374.5	37.3	B	B.D.4.1	GB5.0.5a	6.50077e+08	hRSV/B/Germany/NRW-HHU-83/2016
cell_culture_isolate_84_18-02-2016	2016-02-18	455.717	616555	527122	463	96.9691	15868.3	20954.1	37.4	B	B.D.4.1	GB5.0.5a	1.00686e+09	hRSV/B/Germany/NRW-HHU-84/2016
cell_culture_isolate_85_20-02-2016	2016-02-20	522.434	750601	688847	463	96.9691	20781	31323.6	37.6	B	B.D.4.1	GB5.0.5a	9.54635e+07	hRSV/B/Germany/NRW-HHU-85/2016
cell_culture_isolate_86_20-02-2016	2016-02-20	208.238	313459	289585	463	96.9691	8486.63	14446.9	19.1	B	B.D.4.1	GB5.0.5a	5.76243e+07	hRSV/B/Germany/NRW-HHU-86/2016
cell_culture_isolate_87_10-03-2016	2016-03-10	444.837	560332	443119	463	96.9691	13251.6	13442.5	38.3	B	B.D.4.1	GB5.0.5a	1.76709e+09	hRSV/B/Germany/NRW-HHU-87/2016
cell_culture_isolate_88_27-02-2018	2018-02-27	293.082	343042	252061	463	96.9691	7564.62	6477.37	38.2	B	B.D.4.1	GB5.0.5a	8.96259e+07	hRSV/B/Germany/NRW-HHU-88/2018
cell_culture_isolate_89_16-02-2018	2018-02-16	369.366	488264	401895	463	96.9691	11619	16309.3	37.4	B	B.D.4.1.1	GB5.0.5a	3.30137e+09	hRSV/B/Germany/NRW-HHU-89/2018
cell_culture_isolate_90_19-02-2018	2018-02-19	393.365	543305	465369	463	96.9689	13428.8	19747.7	38.1	B	B.D.4.1.1	GB5.0.5a	1.26882e+09	hRSV/B/Germany/NRW-HHU-90/2018
cell_culture_isolate_91_23-02-2018	2018-02-23	408.133	568948	494971	463	96.9691	14601.7	19894.9	38.4	B	B.D.4.1.1	GB5.0.5a	4.75607e+08	hRSV/B/Germany/NRW-HHU-91/2018
cell_culture_isolate_92_02-03-2018	2018-03-02	376.313	467424	365458	463	96.9691	10953.5	10414.8	38.1	B	B.D.4.1.1	GB5.0.5a	1.30875e+08	hRSV/B/Germany/NRW-HHU-92/2018
cell_culture_isolate_93_28-01-2009	2009-01-28	199	309571	288907	15.211	0	na	na	na	na	na	na	35838	na
cell_culture_isolate_94_17-06-2013	2013-06-17	44	78070	57250	1882	87.6735	na	na	na	na	na	na	3258	na
cell_culture_isolate_95_03-12-2014	2014-12-03	28	58662	35192	6548	57.1382	na	na	na	na	na	na	5456	na

## Sheet: patient
Sample ID	Sampling date	Generated megabases of sequencing data	Generated number of reads	Number of reads after length-filtering	No. of Ns	Coverage	Mean depth	Mean depth in F gene	Mean base quality	Subtype	Genome-wide clade	G clade	Viral load	GISAID ID
patient_isolate_100_03-11-2023	2023-11-03	1185.52	1744936	1596070	463	96.9691	47132.5	68502.1	35.9	A	A.D.1	GA2.3.5	74783075	hRSV/A/Germany/NRW-HHU-100/2023
patient_isolate_101_09-11-2023	2023-11-09	877.195	1277909	1171574	463	96.9691	35052.2	39684.9	35.9	A	A.D.1	GA2.3.5	5417268	hRSV/A/Germany/NRW-HHU-101/2023
patient_isolate_102_10-11-2023	2023-11-10	887.445	1321473	1246671	463	96.9695	37536.4	37788.1	36.4	A	A.D.2.1	GA2.3.5	2388920	hRSV/A/Germany/NRW-HHU-102/2023
patient_isolate_103_13-11-2023	2023-11-13	1069.61	1613723	1505276	463	96.9691	44549.4	64148.8	36.4	A	A.D.1	GA2.3.5	89587562	hRSV/A/Germany/NRW-HHU-103/2023
patient_isolate_104_16-11-2023	2023-11-16	1077.36	1610344	1497478	463	96.9691	44740.1	49992.2	35.9	A	A.D.1	GA2.3.5	4994521	hRSV/A/Germany/NRW-HHU-104/2023
patient_isolate_105_18-11-2023	2023-11-18	1356.78	1983355	1838187	463	96.9691	55731.7	64979	38.2	A	A.D.1	GA2.3.5	14817984	hRSV/A/Germany/NRW-HHU-105/2023
patient_isolate_106_22-11-2023	2023-11-22	1067.38	1568541	1453646	463	96.9691	43849.1	42514	35.1	A	A.D.1	GA2.3.5	901083	hRSV/A/Germany/NRW-HHU-106/2023
patient_isolate_107_22-11-2023	2023-11-22	1005.45	1515914	1436691	463	96.9691	43000.4	37030.6	35.6	A	A.D.1	GA2.3.5	805205	hRSV/A/Germany/NRW-HHU-107/2023
patient_isolate_108_25-11-2023	2023-11-25	1356.33	1953689	1769145	463	96.9691	52774.4	72541.4	35.3	A	A.D.1.5	GA2.3.5	1837382	hRSV/A/Germany/NRW-HHU-108/2023
patient_isolate_109_27-11-2023	2023-11-27	1106.22	1600557	1430735	463	96.9691	41765.2	71022.6	36.1	A	A.D.1.5	GA2.3.5	15577718	hRSV/A/Germany/NRW-HHU-109/2023
patient_isolate_110_27-11-2023	2023-11-27	1257.75	1853202	1700475	463	96.9691	50457.5	72549.5	36.5	A	A.D.1	GA2.3.5	1704619	hRSV/A/Germany/NRW-HHU-110/2023
patient_isolate_111_28-11-2023	2023-11-28	1545.48	2143326	1854434	463	96.9691	55444.3	74995.9	36.7	A	A.D.1	GA2.3.5	24127242	hRSV/A/Germany/NRW-HHU-111/2023
patient_isolate_112_30-11-2023	2023-11-30	1161.75	1711155	1574339	463	96.9691	47053.4	70545.9	36.6	A	A.D.1	GA2.3.5	11185201	hRSV/A/Germany/NRW-HHU-112/2023
patient_isolate_113_02-12-2023	2023-12-02	1107.62	1646721	1549741	463	96.9691	46743.4	55825.3	34.9	A	A.D.1	GA2.3.5	5875796	hRSV/A/Germany/NRW-HHU-113/2023
patient_isolate_114_02-12-2023	2023-12-02	1034.06	1548399	1457489	463	96.9691	43728.2	51133.5	36.2	A	A.D.1	GA2.3.5	5987007	hRSV/A/Germany/NRW-HHU-114/2023
patient_isolate_115_02-12-2023	2023-12-02	1315.2	1939608	1800571	463	96.9691	54229.3	65716.3	36.2	A	A.D.1	GA2.3.5	8987562	hRSV/A/Germany/NRW-HHU-115/2023
patient_isolate_116_04-12-2023	2023-12-04	1143.78	1727062	1630014	463	96.9691	48589.2	70837.3	35.3	A	A.D.1	GA2.3.5	3411294	hRSV/A/Germany/NRW-HHU-116/2023
patient_isolate_117_08-12-2023	2023-12-08	1345.64	1929578	1723813	463	96.9691	51055.7	76529.7	36.3	A	A.D.1.5	GA2.3.5	1955883	hRSV/A/Germany/NRW-HHU-117/2023
patient_isolate_118_08-12-2023	2023-12-08	1529.6	2264037	2098648	463	96.9685	62356.7	78969.6	36.3	A	A.D.5.2	GA2.3.5	12361559	hRSV/A/Germany/NRW-HHU-118/2023
patient_isolate_119_09-12-2023	2023-12-09	1299.38	1928687	1771210	463	96.9691	51617.8	77652.6	36.2	A	A.D.1	GA2.3.5	1803252	hRSV/A/Germany/NRW-HHU-119/2023
patient_isolate_120_11-12-2023	2023-12-11	1204.79	1769524	1650284	463	96.9685	49867	61450.7	35.9	A	A.D.5.2	GA2.3.5	2069054	hRSV/A/Germany/NRW-HHU-120/2023
patient_isolate_121_18-12-2023	2023-12-18	1099.62	1615800	1494468	463	96.9695	44696.1	68349.9	36.4	A	A.D.5.1	GA2.3.5	161312195	hRSV/A/Germany/NRW-HHU-121/2023
patient_isolate_122_18-12-2023	2023-12-18	1130.72	1699433	1590354	463	96.9691	47089.6	74021.8	35.1	A	A.D.1	GA2.3.5	8338152	hRSV/A/Germany/NRW-HHU-122/2023
patient_isolate_123_19-12-2023	2023-12-19	941.318	1353965	1203953	463	96.9691	35381.7	58996	35.4	A	A.D.1	GA2.3.5	166432793	hRSV/A/Germany/NRW-HHU-123/2023
patient_isolate_124_19-12-2023	2023-12-19	1260.27	1819265	1638718	463	96.9685	48632.4	64807.7	37	A	A.D.5.2	GA2.3.5	59343440	hRSV/A/Germany/NRW-HHU-124/2023
patient_isolate_125_19-12-2023	2023-12-19	1513.2	2179819	1970801	581	96.1966	59098.6	76589.9	36.4	A	A.D.1	GA2.3.5	25364272	hRSV/A/Germany/NRW-HHU-125/2023
patient_isolate_126_27-12-2023	2023-12-27	706.954	1083758	1025422	463	96.9691	30391.5	27849.9	36.7	A	A.D.1	GA2.3.5	2043352	hRSV/A/Germany/NRW-HHU-126/2023
patient_isolate_127_27-12-2023	2023-12-27	813.013	1225886	1151242	801	94.7565	34066.5	43012.2	36.6	A	A.D.1.5	GA2.3.5	873359	hRSV/A/Germany/NRW-HHU-127/2023
patient_isolate_128_28-12-2023	2023-12-28	1085.23	1618906	1491542	463	96.9691	43940.3	46219.3	34.9	A	A.D.1	GA2.3.5	1395624	hRSV/A/Germany/NRW-HHU-128/2023
patient_isolate_129_02-01-2024	2024-01-02	943.116	1440937	1366733	464	96.9624	40728	43601.9	36.3	A	A.D.1	GA2.3.5	863000	hRSV/A/Germany/NRW-HHU-129/2024
patient_isolate_130_05-01-2024	2024-01-05	882.144	1287792	1166707	581	96.1966	34701.2	37425.1	35.7	A	A.D.1	GA2.3.5	1485634	hRSV/A/Germany/NRW-HHU-130/2024
patient_isolate_131_10-01-2024	2024-01-10	1083.83	1608404	1504741	463	96.9691	45163.1	62942.5	35.5	A	A.D.1	GA2.3.5	60845726	hRSV/A/Germany/NRW-HHU-131/2024
patient_isolate_132_11-01-2024	2024-01-11	741.388	1123413	1054690	463	96.9691	31348.7	36883	35.7	A	A.D.1	GA2.3.5	21159555	hRSV/A/Germany/NRW-HHU-132/2024
patient_isolate_133_15-01-2024	2024-01-15	1760.67	2493387	2246032	463	96.9687	67918.9	87618.9	35.9	B	B.D.4.1.1	GA2.3.5	1374960	hRSV/B/Germany/NRW-HHU-133/2024
patient_isolate_134_16-01-2024	2024-01-16	866.497	1287213	1207512	463	96.9691	36441.4	49249.9	36.1	A	A.D.1	GA2.3.5	37369004	hRSV/A/Germany/NRW-HHU-134/2024
patient_isolate_135_18-01-2024	2024-01-18	858.06	1266444	1188608	463	96.9697	35958.4	38837.4	36.8	A	A.D.5.1	GA2.3.5	2558936	hRSV/A/Germany/NRW-HHU-135/2024
patient_isolate_136_22-01-2024	2024-01-22	658.318	962046	894650	463	96.9697	27046.8	29472.1	36.1	A	A.D.5.1	GA2.3.5	4780722	hRSV/A/Germany/NRW-HHU-136/2024
patient_isolate_137_22-01-2024	2024-01-22	1076.21	1579156	1451797	463	96.9691	43518.5	46920.1	37.1	A	A.D.1	GA2.3.5	13076825	hRSV/A/Germany/NRW-HHU-137/2024
patient_isolate_138_29-01-2024	2024-01-29	1124.47	1644436	1522102	463	96.9691	45961.4	49336.5	37.1	A	A.D.1	GA2.3.5	40786110	hRSV/A/Germany/NRW-HHU-138/2024
patient_isolate_139_29-01-2024	2024-01-29	1159.02	1713181	1606879	602	96.0592	48951.3	50775	37.5	A	A.D.1	GA2.3.5	22665446	hRSV/A/Germany/NRW-HHU-139/2024
patient_isolate_140_05-02-2024	2024-02-05	1155.78	1704658	1585701	463	96.9691	47674	52018.6	37.1	A	A.D.1	GB5.0.5a	19145957	hRSV/A/Germany/NRW-HHU-140/2024
patient_isolate_141_08-02-2024	2024-02-08	1231.97	1816221	1680709	463	96.9691	50450.4	71647.1	36.9	A	A.D.1	GA2.3.5	138842693	hRSV/A/Germany/NRW-HHU-141/2024
patient_isolate_142_08-02-2024	2024-02-08	1175.27	1709807	1591620	801	94.7565	48489.1	54527.5	36.1	B	B.D.E.1	GA2.3.5	10554522	hRSV/B/Germany/NRW-HHU-142/2024
patient_isolate_143_09-02-2024	2024-02-09	1415.07	2004694	1809602	463	96.9691	55015.6	64383.6	37.1	A	A.D.1	GA2.3.5	216392001	hRSV/A/Germany/NRW-HHU-143/2024
patient_isolate_144_13-02-2024	2024-02-13	1039.1	1494589	1370838	463	96.9689	41658.6	62037.7	36.9	B	B.D.E.1	GA2.3.5	20864192	hRSV/B/Germany/NRW-HHU-144/2024
patient_isolate_145_15-02-2024	2024-02-15	722	1047754	958503	463	96.9691	28822.9	35685.6	35.7	A	A.D.1	GA2.3.5	22950543	hRSV/A/Germany/NRW-HHU-145/2024
patient_isolate_146_05-03-2024	2024-03-05	1116.05	1566311	1411326	464	96.963	43611.1	34866.3	37.6	A	A.D.3	GA2.3.5	127210295	hRSV/A/Germany/NRW-HHU-146/2024
patient_isolate_147_07-03-2024	2024-03-07	1230.09	1772193	1615992	464	96.9624	48086.4	79899.4	36.9	B	B.D.4	GA2.3.5	18506914	hRSV/B/Germany/NRW-HHU-147/2024
patient_isolate_148_11-03-2024	2024-03-11	681.207	1052565	1006748	581	96.1966	29468.7	47118.9	35.7	A	A.D.1	GA2.3.5	1413179	hRSV/A/Germany/NRW-HHU-148/2024
patient_isolate_149_27-10-2024	2024-10-27	1393.24	2145537	1921040	463	96.9691	51788.5	91303.3	38.6	B	B.D.4.1.1	GB5.0.5a	756810	hRSV/B/Germany/NRW-HHU-149/2024
patient_isolate_150_30-11-2024	2024-11-30	1221.42	1817809	1596762	463	96.9687	45688.4	60868.1	37.8	A	A.D.5.2	GA2.3.5	126345	hRSV/A/Germany/NRW-HHU-150/2024
patient_isolate_151_05-12-2024	2024-12-05	1307.72	1994549	1791063	464	96.9628	50620.5	74107.3	37.9	A	A.D.3.1	GB5.0.5a	230317	hRSV/A/Germany/NRW-HHU-151/2024
patient_isolate_152_05-12-2024	2024-12-05	1456.02	2185149	1987245	922	93.9644	57598.2	86043.6	37.8	B	B.D.E.1	GA2.3.5	1589714	hRSV/B/Germany/NRW-HHU-152/2024
patient_isolate_153_06-12-2024	2024-12-06	2144.5	3033884	2675130	775	94.926	78448.3	91076.7	38.3	A	A.D.3.1	GA2.3.5	58973700	hRSV/A/Germany/NRW-HHU-153/2024
patient_isolate_154_11-12-2024	2024-12-11	1402.86	2031315	1824467	463	96.9691	54159.2	64380.7	38.2	A	A.D.3	GB5.0.5a	1361166	hRSV/A/Germany/NRW-HHU-154/2024
patient_isolate_155_12-12-2024	2024-12-12	918.788	1507276	1344043	838	94.5153	35885.8	68164.3	38.1	A	A.D.3.4	GA2.3.5	631421	hRSV/A/Germany/NRW-HHU-155/2024
patient_isolate_156_17-12-2024	2024-12-17	1996.09	2864389	2539714	463	96.9699	73286.1	101967	38.2	B	B.D.E.1	GB5.0.5a	39462245	hRSV/B/Germany/NRW-HHU-156/2024
patient_isolate_157_19-12-2024	2024-12-19	1014.28	1614118	1480284	464	96.9632	40533.6	58048.1	38.2	A	A.D.3.2	GA2.3.5	7923	hRSV/A/Germany/NRW-HHU-157/2024
patient_isolate_158_19-12-2024	2024-12-19	610.067	998663	925519	762	95.0118	25206.2	29542.2	38.2	B	B.D.4.1	GA2.3.5	38452	hRSV/B/Germany/NRW-HHU-158/2024
patient_isolate_159_20-12-2024	2024-12-20	1136.48	1765743	1666256	582	96.1909	47930.2	58314.7	37.9	A	A.D.3	GB5.0.5a	280000	hRSV/A/Germany/NRW-HHU-159/2024
patient_isolate_160_21-12-2024	2024-12-21	1524.6	2304876	2110177	463	96.9697	60226.5	97486	38.1	B	B.D.E.1	GA2.3.5	443731	hRSV/B/Germany/NRW-HHU-160/2024
patient_isolate_161_23-12-2024	2024-12-23	961.774	1488565	1407526	463	96.9691	40699.4	78588.7	38.3	B	B.D.E.1	GA2.3.5	86150	hRSV/B/Germany/NRW-HHU-161/2024
patient_isolate_162_25-12-2024	2024-12-25	745.56	1208873	1142554	463	96.9689	31036.8	66475.5	37.5	B	B.D.4.1.1	GA2.3.5	27557	hRSV/B/Germany/NRW-HHU-162/2024
patient_isolate_163_25-12-2024	2024-12-25	354.401	610069	552209	1379	90.9728	13919.3	12972.1	38.1	A	A.D.1	GB5.0.5a	2918	hRSV/A/Germany/NRW-HHU-163/2024
patient_isolate_164_26-12-2024	2024-12-26	636.541	1042995	970756	583	96.1833	25887.4	52267	37.8	B	B.D.E.1.1	GA2.3.5	10194	hRSV/B/Germany/NRW-HHU-164/2024
patient_isolate_165_27-12-2024	2024-12-27	1635.75	2421042	2196324	463	96.9691	64495.8	83233.9	38.3	A	A.D.3	GB5.0.5a	1320238	hRSV/A/Germany/NRW-HHU-165/2024
patient_isolate_166_27-12-2024	2024-12-27	325.301	572395	511062	801	94.7565	12684.2	27963.5	38.2	B	B.D.E.1.1	GA2.3.5	13392	hRSV/B/Germany/NRW-HHU-166/2024
patient_isolate_167_29-12-2024	2024-12-29	1433.66	2133261	1947153	464	96.9632	57037.2	81053.7	37.6	A	A.D.3.4	GB5.0.5a	242752	hRSV/A/Germany/NRW-HHU-167/2024
patient_isolate_168_29-12-2024	2024-12-29	1125.36	1716563	1612570	704	95.3918	47290.6	56756	38.2	A	A.D.1.4	GB5.0.5a	23855	hRSV/A/Germany/NRW-HHU-168/2024
patient_isolate_169_30-12-2024	2024-12-30	1586.6	2232147	1909011	463	96.9691	55837.4	87936	38.4	B	B.D.E.1	GA2.3.5	3612344	hRSV/B/Germany/NRW-HHU-169/2024
patient_isolate_170_30-12-2024	2024-12-30	1054.88	1544169	1400210	764	94.999	41663.9	49881	37.6	A	A.D.1.4	GB5.0.5a	6699893	hRSV/A/Germany/NRW-HHU-170/2024
patient_isolate_171_30-12-2024	2024-12-30	1363.27	1900933	1661495	801	94.7565	49882	69934	38.2	B	B.D.E.1.1	GB5.0.5a	6575196	hRSV/B/Germany/NRW-HHU-171/2024
patient_isolate_172_01-01-2025	2025-01-01	1357.42	1979645	1798229	463	96.9693	53178.8	65211.1	37.5	A	A.D.3.2	GA2.3.5	48120	hRSV/A/Germany/NRW-HHU-172/2025
patient_isolate_173_02-01-2025	2025-01-02	1494.68	2162783	1945913	463	96.9691	58025	75206.2	37.5	A	A.D.1.4	GB5.0.5a	19877563	hRSV/A/Germany/NRW-HHU-173/2025
patient_isolate_174_02-01-2025	2025-01-02	1341.09	1976106	1792374	463	96.9687	52708.4	70019.2	37.9	A	A.D.5.2	GA2.3.5	12877	hRSV/A/Germany/NRW-HHU-174/2025
patient_isolate_175_02-01-2025	2025-01-02	728.75	1109838	1024019	464	96.9632	29710.5	33762.6	38.1	A	A.D.3	GA2.3.5	407000	hRSV/A/Germany/NRW-HHU-175/2025
patient_isolate_176_03-01-2025	2025-01-03	1328.05	1982008	1834823	581	96.1971	54554.5	53987.5	37.9	A	A.D.3	GA2.3.5	3411000	hRSV/A/Germany/NRW-HHU-176/2025
patient_isolate_177_06-01-2025	2025-01-06	1260.37	1846179	1652037	463	96.9691	49135.8	65386.8	37.4	A	A.D.1	GB5.0.5a	35769357	hRSV/A/Germany/NRW-HHU-177/2025
patient_isolate_178_06-01-2025	2025-01-06	523.305	834018	804616	1132	92.5911	23040	16659.1	37.3	A	A.D.3	GB5.0.5a	106948	hRSV/A/Germany/NRW-HHU-178/2025
patient_isolate_179_07-01-2025	2025-01-07	2191.97	3045498	2653904	463	96.9687	78507.6	92154.3	37.7	A	A.D.5.2	GA2.3.5	439187	hRSV/A/Germany/NRW-HHU-179/2025
patient_isolate_180_09-01-2025	2025-01-09	1309.27	1975138	1762482	463	96.9691	49846.3	79000.4	38.2	A	A.D.1.4	GA2.3.5	14910887	hRSV/A/Germany/NRW-HHU-180/2025
patient_isolate_181_09-01-2025	2025-01-09	1364.94	1996093	1817643	463	96.9689	53808.5	75417.8	38.1	A	A.D.1.4	GA2.3.5	11185201	hRSV/A/Germany/NRW-HHU-181/2025
patient_isolate_182_09-01-2025	2025-01-09	898.967	1404786	1348133	922	93.9648	39250.9	55434.6	38	B	B.D.E.1	GA2.3.5	133993	hRSV/B/Germany/NRW-HHU-182/2025
patient_isolate_183_10-01-2025	2025-01-10	1864.33	2633608	2328917	775	94.9264	68481.5	84029.3	37.9	A	A.D.1.4	GA2.3.5	7176714	hRSV/A/Germany/NRW-HHU-183/2025
patient_isolate_184_12-01-2025	2025-01-12	2130.13	3072610	2732692	463	96.9691	78346.7	116113	37.7	B	B.D.4.1.1	GA2.3.5	2089043	hRSV/B/Germany/NRW-HHU-184/2025
patient_isolate_185_13-01-2025	2025-01-13	968.522	1492359	1404054	463	96.9689	40921.6	52561	37.7	A	A.D.1.4	GA2.3.5	453093	hRSV/A/Germany/NRW-HHU-185/2025
patient_isolate_186_14-01-2025	2025-01-14	337.033	565310	536748	976	93.6105	14261.2	16735.4	37.4	A	A.D.1.4	GA2.3.5	9642	hRSV/A/Germany/NRW-HHU-186/2025
patient_isolate_187_15-01-2025	2025-01-15	2305.12	3340410	2975822	463	96.9691	83929.4	122049	38.2	B	B.D.E.1	GA2.3.5	3716804	hRSV/B/Germany/NRW-HHU-187/2025
patient_isolate_188_15-01-2025	2025-01-15	1479.51	2198156	1995431	463	96.9687	56466.1	81822.3	37.5	A	A.D.5.2	GA2.3.5	27974	hRSV/A/Germany/NRW-HHU-188/2025
patient_isolate_189_16-01-2025	2025-01-16	1442.69	2138439	1973274	464	96.9632	58655.1	68726.1	37.8	A	A.D.3.4	GB5.0.5a	1231634	hRSV/A/Germany/NRW-HHU-189/2025
patient_isolate_190_17-01-2025	2025-01-17	1439.26	2033012	1809579	463	96.9691	54395.3	71985.6	38	A	A.D.3	GA2.3.5	339370213	hRSV/A/Germany/NRW-HHU-190/2025
patient_isolate_191_17-01-2025	2025-01-17	1088.81	1588009	1455808	463	96.9689	43601.9	54491.2	37.6	A	A.D.1.4	GB5.0.5a	3067435	hRSV/A/Germany/NRW-HHU-191/2025
patient_isolate_192_18-01-2025	2025-01-18	1524.26	2222631	2026793	581	96.1966	60788.1	71396	38.2	A	A.D.1	GA2.3.5	6699893	hRSV/A/Germany/NRW-HHU-192/2025
patient_isolate_193_18-01-2025	2025-01-18	1589.56	2390250	2137894	838	94.5153	60983.8	94809.7	37.7	A	A.D.3.4	GA2.3.5	1175657	hRSV/A/Germany/NRW-HHU-193/2025
patient_isolate_194_18-01-2025	2025-01-18	186.61	313451	298297	1498	90.1931	8145.43	10050.8	36.9	A	A.D.1.4	GA2.3.5	12694	hRSV/A/Germany/NRW-HHU-194/2025
patient_isolate_195_20-01-2025	2025-01-20	1280.4	1964694	1882289	463	96.9697	54634.8	98091.6	38.1	B	B.D.E.1	GB5.0.5a	71577	hRSV/B/Germany/NRW-HHU-195/2025
patient_isolate_196_20-01-2025	2025-01-20	1329.57	1825841	1593996	463	96.9691	47949.4	58868.9	37.9	A	A.D.1.4	GA2.3.5	174965985	hRSV/A/Germany/NRW-HHU-196/2025
patient_isolate_197_20-01-2025	2025-01-20	1155.89	1722274	1603292	463	96.9689	48092.1	58510.8	37.6	A	A.D.1.4	GA2.3.5	11396902	hRSV/A/Germany/NRW-HHU-197/2025
patient_isolate_198_20-01-2025	2025-01-20	1530.33	2191739	1988512	463	96.9689	60123.7	74298.8	37.7	A	A.D.1.4	GA2.3.5	21159555	hRSV/A/Germany/NRW-HHU-198/2025
patient_isolate_199_21-01-2025	2025-01-21	1093.23	1648574	1550281	463	96.9689	46146.3	56434.7	37.9	A	A.D.1.4	GA2.3.5	1080141	hRSV/A/Germany/NRW-HHU-199/2025
patient_isolate_200_21-01-2025	2025-01-21	498.192	792844	764477	848	94.4488	22061.8	26693.2	37.8	A	A.D.1.4	GA2.3.5	78245	hRSV/A/Germany/NRW-HHU-200/2025
patient_isolate_201_21-01-2025	2025-01-21	585.262	945822	910643	848	94.4488	25878.2	28206.6	38.4	A	A.D.1.4	GA2.3.5	169838	hRSV/A/Germany/NRW-HHU-201/2025
patient_isolate_202_23-01-2025	2025-01-23	1257.82	1864175	1725476	463	96.9697	51217.3	67047.3	38.4	A	A.D.3	GA2.3.5	2542993	hRSV/A/Germany/NRW-HHU-202/2025
patient_isolate_203_23-01-2025	2025-01-23	926.31	1385597	1278741	463	96.9691	37632	46483.6	38.2	A	A.D.1.4	GA2.3.5	1814557	hRSV/A/Germany/NRW-HHU-203/2025
patient_isolate_204_23-01-2025	2025-01-23	777.396	1056752	910627	463	96.9689	27324.1	33201.9	38.5	A	A.D.1.4	GA2.3.5	87430272	hRSV/A/Germany/NRW-HHU-204/2025
patient_isolate_205_23-01-2025	2025-01-23	1183.95	1682720	1492977	463	96.9689	44395.6	61412.8	38.3	A	A.D.1.4	GB5.0.5a	67244927	hRSV/A/Germany/NRW-HHU-205/2025
patient_isolate_206_23-01-2025	2025-01-23	358.651	580837	555842	690	95.4831	15799.8	12235.1	38.1	A	A.D.1.4	GA2.3.5	13261	hRSV/A/Germany/NRW-HHU-206/2025
patient_isolate_207_24-01-2025	2025-01-24	659.965	1009090	928672	463	96.9691	26736.2	31673	38.5	A	A.D.1.4	GA2.3.5	546534	hRSV/A/Germany/NRW-HHU-207/2025
patient_isolate_208_24-01-2025	2025-01-24	976.254	1458094	1356227	463	96.9691	40272.4	46242.9	37.7	A	A.D.1.4	GA2.3.5	810253	hRSV/A/Germany/NRW-HHU-208/2025
patient_isolate_209_24-01-2025	2025-01-24	1584.74	2272691	2060905	463	96.9691	62116.8	75612.8	37.6	A	A.D.1.4	GA2.3.5	54032817	hRSV/A/Germany/NRW-HHU-209/2025
patient_isolate_210_24-01-2025	2025-01-24	1235.02	1806427	1676654	463	96.9689	50602.2	59774.5	37.4	A	A.D.1.4	GA2.3.5	3700032	hRSV/A/Germany/NRW-HHU-210/2025
patient_isolate_211_24-01-2025	2025-01-24	560.071	880414	850890	583	96.1836	24757.2	24944.7	37.6	A	A.D.1.4	GA2.3.5	27210	hRSV/A/Germany/NRW-HHU-211/2025
patient_isolate_212_24-01-2025	2025-01-24	315.561	529663	503252	848	94.4488	13800.1	17307.7	37.6	A	A.D.1.4	GA2.3.5	68193	hRSV/A/Germany/NRW-HHU-212/2025
patient_isolate_213_24-01-2025	2025-01-24	235.513	394336	379437	1208	92.0922	10447.2	10907.3	37.5	A	A.D.1.4	GA2.3.5	32212	hRSV/A/Germany/NRW-HHU-213/2025
patient_isolate_93_24-10-2023	2023-10-24	901.598	1301898	1163068	463	96.9691	34393.7	50548.4	36.9	A	A.D.1	GA2.3.5	12439061	hRSV/A/Germany/NRW-HHU-93/2023
patient_isolate_94_24-10-2023	2023-10-24	1302.42	1932905	1825145	463	96.9691	55496.6	59404.9	37.4	A	A.D.1	GA2.3.5	16072208	hRSV/A/Germany/NRW-HHU-94/2023
patient_isolate_95_27-10-2023	2023-10-27	987.891	1452518	1337514	463	96.9691	40154.2	50743.9	36.7	A	A.D.1	GA2.3.5	16172974	hRSV/A/Germany/NRW-HHU-95/2023
patient_isolate_96_27-10-2023	2023-10-27	852.686	1284385	1221108	463	96.9691	36913.8	36757	36.1	A	A.D.1	GA2.3.5	2403898	hRSV/A/Germany/NRW-HHU-96/2023
patient_isolate_97_02-11-2023	2023-11-02	1123.77	1648049	1519670	463	96.9691	45525.1	52987.6	35.9	A	A.D.1	GA2.3.5	13324329	hRSV/A/Germany/NRW-HHU-97/2023
patient_isolate_98_03-11-2023	2023-11-03	1041.68	1534911	1411261	463	96.9691	42278.2	46071.6	35.5	A	A.D.1	GA2.3.5	5089052	hRSV/A/Germany/NRW-HHU-98/2023
patient_isolate_99_03-11-2023	2023-11-03	1185.16	1742895	1600054	463	96.9691	47572.7	69409.5	36.8	A	A.D.1	GA2.3.5	35993616	hRSV/A/Germany/NRW-HHU-99/2023
