# Supplementary material for: Whole-genome nanopore sequencing and automatic downstream analysis of respiratory syncytial virus using RSVTyper
Source: Sci Rep. 2025 Oct 31;15:38101. doi: 10.1038/s41598-025-20371-5 (PMC12578865; doi:10.1038/s41598-025-20371-5)
Supplement: Supplementary file 4 — Supplementary Material 4 [file 41598_2025_20371_MOESM4_ESM.xlsx]

## Sheet: RSV_A_cell_culture_aa_mutation_
Suppl. Table 3. The Nextclade output for all samples. Data is sorted in sheets according to material and RSV subtype.
Sample	Genome-wide clade	G clade	No.mutations	No.substitutions	No.deletions	No.insertions	NS1:I35M	NS1:Q36H	NS1:K74E	NS1:V82A	NS1:I105T	NS1:I105V	NS2:T4A	NS2:T4I	NS2:H5Y	NS2:N6D	NS2:D7G	NS2:T8P	NS2:T9A	NS2:P10S	NS2:P10L	NS2:R12G	NS2:R19K	NS2:I26V	NS2:I26T	NS2:R32K	NS2:K38R	NS2:D100G	N:L64V	N:K84R	N:V90A	N:T98I	N:T99I	N:E112D	N:A117S	N:Y216H	N:F219L	N:G339S	N:V352A	P:P31T	P:K32R	P:D33E	P:L55P	P:T57I	P:N59S	P:N64S	P:I66T	P:T72N	P:T72I
cell_culture_isolate_39_09-03-2016	A.D	GA2.3.5	35	35	0	0	0	0	0	0	0	0	0	0	0	0	0	0	0	0	0	0	0	0	0	1	0	0	0	0	0	0	0	0	0	0	0	0	1	0	0	0	1	0	0	0	1	0	0
cell_culture_isolate_40_09-03-2016	A.D	GA2.3.5	24	24	0	0	0	0	0	0	0	0	0	0	0	0	0	0	0	0	0	0	0	0	0	0	0	0	0	0	0	0	0	0	0	0	0	0	1	0	0	0	1	0	0	0	0	0	0
cell_culture_isolate_36_12-02-2015	A.D	GA2.3.5	26	26	0	0	0	0	0	0	0	0	0	0	0	0	0	0	0	0	0	0	0	0	0	0	0	0	0	0	0	0	0	0	0	0	0	0	1	0	0	0	1	0	0	0	1	0	0
cell_culture_isolate_31_10-02-2014	A.D	GA2.3.5	32	32	0	0	0	0	0	0	0	0	0	0	0	0	0	0	0	0	0	0	0	0	0	0	0	0	0	0	0	0	0	0	0	0	0	0	1	0	0	0	1	0	0	0	1	0	0
cell_culture_isolate_33_04-03-2014	A.D	GA2.3.5	24	24	0	0	0	0	0	0	0	0	0	0	0	0	0	0	0	0	0	0	0	0	0	0	0	0	0	0	0	0	0	0	0	0	0	0	1	0	0	0	1	0	0	0	0	0	0
cell_culture_isolate_5_14-04-2008	A.3.1	GA2.3.3	61	37	24	0	0	0	0	0	0	0	0	0	0	0	0	0	0	0	0	0	0	0	0	0	0	0	0	0	0	0	0	0	0	0	0	0	1	0	0	0	1	0	0	0	0	0	0
cell_culture_isolate_3_22-12-2008	A.3	GA2.3.2b	90	66	24	0	0	0	0	0	0	0	1	0	0	0	0	0	0	0	0	0	0	0	0	0	0	0	0	0	0	0	0	0	0	0	0	0	1	0	0	0	1	0	0	0	0	0	0
cell_culture_isolate_6_26-11-2008	A.3.1	GA2.3.3	52	28	24	0	0	0	0	0	0	0	0	0	0	0	0	0	0	0	0	0	0	0	0	0	0	0	0	0	0	0	0	0	0	0	0	0	1	0	0	0	1	0	0	0	0	0	0
cell_culture_isolate_4_16-01-2008	A.3.1	GA2.3.3	60	36	24	0	0	0	0	0	0	0	0	0	0	0	0	1	0	0	1	0	0	0	0	0	0	0	0	0	0	1	0	0	0	0	0	0	1	0	0	0	1	0	0	0	0	0	0
cell_culture_isolate_1_03-03-2008	A.2.1	GA3.0.2	127	103	24	0	0	1	0	0	0	0	0	0	0	0	1	0	0	0	0	0	0	0	0	0	1	0	1	1	0	0	0	0	0	1	0	0	1	0	0	0	1	0	0	0	1	0	0
cell_culture_isolate_7_15-01-2009	A.3.1	GA2.3.3	54	30	24	0	0	0	0	0	0	0	0	0	0	0	0	0	0	0	0	0	0	0	0	0	0	0	0	0	0	0	0	0	0	0	0	0	1	0	0	0	1	0	0	0	0	0	0
cell_culture_isolate_2_25-03-2009	A.2.1	GA3.0.2	130	106	24	0	0	1	0	0	0	0	0	0	0	0	1	0	0	0	0	0	0	0	0	0	1	0	1	1	0	0	0	0	0	1	1	0	1	0	0	0	1	0	0	0	1	0	0
cell_culture_isolate_9_13-02-2009	A.3.1	GA2.3.3	55	31	24	0	0	0	0	0	0	0	0	0	0	0	0	0	0	0	0	0	0	0	1	0	0	0	0	0	1	0	0	0	0	0	0	0	1	0	0	0	1	0	0	0	0	0	0
cell_culture_isolate_8_06-02-2009	A.3.1	GA2.3.3	55	31	24	0	0	0	0	0	0	0	0	0	0	0	0	0	0	0	0	0	0	0	0	0	0	0	0	0	0	0	0	0	0	0	0	0	1	0	0	0	1	0	0	0	0	0	0
cell_culture_isolate_14_20-12-2010	A.3.1	GA2.3.3	56	32	24	0	0	0	0	0	0	0	0	0	0	0	0	0	0	0	0	1	0	0	0	0	0	0	0	0	0	0	0	0	0	0	0	0	1	0	0	0	1	0	0	0	0	0	0
cell_culture_isolate_10_20-01-2010	A.3.1	GA2.3.3	63	39	24	0	0	0	0	0	0	0	0	0	0	0	0	0	0	1	0	0	0	0	0	0	0	0	0	0	0	0	0	0	0	0	0	0	1	0	0	0	1	0	0	0	0	0	0
cell_culture_isolate_11_16-02-2010	A.3.1	GA2.3.3	63	39	24	0	0	0	0	0	0	0	0	0	0	0	0	0	0	1	0	0	0	0	0	0	0	0	0	0	0	0	0	0	0	0	0	0	1	0	0	0	1	0	0	0	0	0	0
cell_culture_isolate_12_05-05-2010	A.3.1	GA2.3.3	61	37	24	0	0	0	0	0	0	0	0	0	0	0	0	0	1	0	0	0	0	0	0	0	0	1	0	0	0	0	0	0	0	1	0	0	1	0	0	0	1	0	0	0	0	0	1
cell_culture_isolate_13_02-11-2010	A.3.1	GA2.3.3	54	30	24	0	0	0	0	0	0	0	0	0	0	0	0	0	0	0	0	0	1	0	0	0	0	0	0	0	0	0	0	0	0	0	0	0	1	0	0	0	1	0	0	0	0	0	0
cell_culture_isolate_16_05-01-2011	A.3.1	GA2.3.3	62	38	24	0	1	0	0	0	0	0	0	0	0	0	0	0	0	0	0	0	0	0	0	0	0	0	0	0	0	0	0	1	0	0	0	0	1	1	0	0	1	0	0	0	0	0	0
cell_culture_isolate_15_05-01-2011	A.3.1	GA2.3.3	57	33	24	0	0	0	0	0	0	0	0	0	0	0	0	0	0	0	0	1	0	0	0	0	0	0	0	0	0	0	0	0	0	0	0	0	1	0	1	0	1	0	0	0	0	0	0
cell_culture_isolate_18_31-01-2011	A.3.1	GA2.3.3	60	36	24	0	0	0	0	0	0	0	0	1	0	0	0	0	0	0	0	0	0	0	0	0	0	0	0	0	0	0	0	0	0	0	0	0	1	0	0	1	1	0	0	0	0	0	0
cell_culture_isolate_20_04-02-2011	A.3.1.1	GA2.3.3	47	23	24	0	0	0	0	0	0	0	0	0	0	0	0	0	0	0	0	0	0	0	0	0	0	0	0	0	0	0	0	0	0	0	0	0	1	0	0	0	1	0	0	0	0	0	0
cell_culture_isolate_17_10-01-2011	A.3.1	GA2.3.3	62	38	24	0	1	0	0	0	0	0	0	0	0	0	0	0	0	0	0	0	0	0	0	0	0	0	0	0	0	0	0	1	0	0	0	0	1	1	0	0	1	0	0	0	0	0	0
cell_culture_isolate_21_04-04-2011	A.3.1.1	GA2.3.3	47	23	24	0	0	0	0	0	0	0	0	0	0	0	0	0	0	0	0	0	0	0	0	0	0	0	0	0	0	0	0	0	0	0	0	0	1	0	0	0	1	0	0	0	0	0	0
cell_culture_isolate_24_27-04-2012	A.3.1.1	GA2.3.3	51	27	24	0	0	0	0	0	0	0	0	0	0	0	0	0	0	0	0	0	0	0	0	0	0	0	0	0	0	0	0	0	0	0	0	0	1	0	0	0	1	0	0	0	0	0	0
cell_culture_isolate_25_07-12-2012	A.D	GA2.3.5	24	24	0	0	0	0	0	0	0	0	0	0	0	0	0	0	0	0	0	0	0	0	0	0	0	0	0	0	0	0	0	0	0	0	0	0	1	0	0	0	1	0	0	0	0	0	0
cell_culture_isolate_22_11-01-2012	A.3.1.1	GA2.3.3	50	26	24	0	0	0	0	0	0	0	0	0	0	0	0	0	0	0	0	0	0	0	0	0	0	0	0	0	0	0	0	0	0	0	0	0	1	0	0	0	1	0	0	0	0	0	0
cell_culture_isolate_23_12-03-2012	A.3.1.1	GA2.3.3	48	24	24	0	0	0	0	0	0	0	0	0	0	0	0	0	0	0	0	0	0	0	0	0	0	0	0	0	0	0	0	0	0	0	0	0	1	0	0	0	1	0	0	0	0	0	0
cell_culture_isolate_27_31-05-2013	A.D	GA2.3.5	30	30	0	0	0	0	0	0	0	0	0	0	0	0	0	0	0	0	0	0	0	0	0	0	0	0	0	0	0	0	0	0	0	0	0	0	1	0	0	0	1	0	0	0	0	0	0
cell_culture_isolate_28_14-06-2013	A.D	GA2.3.5	32	32	0	0	0	0	0	0	0	0	0	0	0	0	0	0	0	0	0	0	0	0	0	0	0	0	0	0	0	0	0	0	0	0	0	0	1	0	0	0	1	0	0	0	0	0	0
cell_culture_isolate_26_22-03-2013	A.D	GA2.3.5	28	28	0	0	0	0	0	0	0	0	0	0	0	0	0	0	0	0	0	0	0	0	0	0	0	0	0	0	0	0	0	0	0	0	0	0	1	0	0	0	1	0	0	0	0	0	0
cell_culture_isolate_19_14-01-2013	A.3.1	GA2.3.3	57	33	24	0	0	0	0	0	0	0	0	0	0	0	0	0	0	0	0	0	1	0	0	0	0	0	0	0	0	0	0	0	0	0	0	0	1	0	0	0	1	1	0	0	0	0	0
cell_culture_isolate_29_29-08-2013	A.D	GA2.3.5	27	27	0	0	0	0	0	0	0	0	0	0	0	1	0	0	0	0	0	0	0	0	0	0	0	0	0	0	0	0	0	0	0	0	0	0	1	0	0	0	1	0	0	0	0	0	0
cell_culture_isolate_30_10-01-2014	A.D	GA2.3.5	32	32	0	0	0	0	0	0	0	0	0	0	0	0	0	0	0	0	0	0	0	0	0	0	0	0	0	0	0	0	0	0	0	0	0	0	1	0	0	0	1	0	0	0	1	0	0
cell_culture_isolate_32_04-03-2014	A.D	GA2.3.5	25	25	0	0	0	0	0	0	0	1	0	0	0	0	0	0	0	0	0	0	0	0	0	0	0	0	0	0	0	0	0	0	0	0	0	0	1	0	0	0	1	0	0	0	0	0	0
cell_culture_isolate_45_27-11-2014	A.D.2.2	GA2.3.5	21	21	0	0	0	0	0	0	1	0	0	0	0	0	0	0	0	0	0	0	0	0	0	0	0	0	0	0	0	0	0	0	0	0	0	0	1	0	0	0	1	0	0	0	0	0	0
cell_culture_isolate_44_27-03-2014	A.D.2.2	GA2.3.5	19	19	0	0	0	0	1	0	0	0	0	0	0	0	0	0	0	0	0	0	0	0	0	0	0	0	0	0	0	0	0	0	0	0	0	0	1	0	0	0	1	0	0	0	0	0	0
cell_culture_isolate_46_28-01-2015	A.D.2.2	GA2.3.5	19	19	0	0	0	0	0	0	1	0	0	0	0	0	0	0	0	0	0	0	0	0	0	0	0	0	0	0	0	0	0	0	0	0	0	0	1	0	0	0	1	0	0	0	0	0	0
cell_culture_isolate_35_26-01-2015	A.D	GA2.3.5	26	26	0	0	0	0	0	0	0	0	0	0	0	0	0	0	0	0	0	0	0	0	0	0	0	0	0	0	0	0	0	0	0	0	0	0	1	0	0	0	1	0	0	0	1	0	0
cell_culture_isolate_34_23-01-2015	A.D	GA2.3.5	26	26	0	0	0	0	0	0	0	0	0	0	1	0	0	0	0	0	0	0	0	0	0	0	0	0	0	0	0	0	0	0	0	0	0	0	1	0	0	0	1	0	0	0	0	0	0
cell_culture_isolate_38_22-02-2016	A.D	GA2.3.5	29	29	0	0	0	0	0	0	0	0	0	0	0	0	0	0	0	0	0	0	0	0	0	0	0	0	0	0	0	0	0	0	0	0	0	0	1	0	0	0	1	0	0	0	0	0	0
cell_culture_isolate_47_18-03-2016	A.D.2.2	GA2.3.5	22	22	0	0	0	0	0	0	0	0	0	0	0	0	0	0	0	0	0	0	0	0	0	0	0	0	0	0	0	0	0	0	0	0	0	0	1	0	0	0	1	0	0	0	0	0	0
cell_culture_isolate_37_16-02-2016	A.D	GA2.3.5	25	25	0	0	0	0	0	0	0	0	0	0	0	0	0	0	0	0	0	0	0	0	0	0	0	0	0	0	0	0	0	0	0	0	0	0	1	0	0	0	1	0	0	0	0	0	0
cell_culture_isolate_41_15-03-2016	A.D	GA2.3.5	30	30	0	0	0	0	0	0	0	0	0	0	0	0	0	0	0	0	0	0	0	0	0	0	0	0	0	0	0	0	0	0	0	0	0	0	1	0	0	0	1	0	0	1	0	0	0
cell_culture_isolate_48_23-03-2017	A.D.5	GA2.3.5	33	33	0	0	0	0	0	0	0	0	0	0	0	0	0	0	0	0	0	0	0	0	0	0	0	0	0	0	0	0	0	0	0	0	0	1	1	0	0	0	1	0	0	0	0	0	0
cell_culture_isolate_42_23-02-2018	A.D	GA2.3.5	39	39	0	0	0	0	0	0	0	0	0	0	0	0	0	0	0	0	0	0	0	1	0	0	0	0	0	0	0	0	1	0	1	0	0	0	1	0	0	0	1	0	1	0	0	0	0
cell_culture_isolate_43_23-02-2018	A.D.1	GA2.3.5	38	38	0	0	0	0	0	0	0	0	0	0	0	0	0	0	0	0	0	0	0	0	0	0	0	0	0	0	0	0	0	0	0	0	0	0	1	0	0	0	1	0	0	0	0	0	0
[truncated: 432 more columns]

## Sheet: RSV_B_cell_culture_aa_mutation_
Suppl. Table 3. The Nextclade output for all samples. Data is sorted in sheets according to material and RSV subtype.
Sample	Genome-wide clade	G clade	No.mutations	No.substitutions	No.deletions	No.insertions	NS1:K74E	NS2:N5T	NS2:D6S	NS2:D6N	NS2:N7S	NS2:N7D	NS2:T9A	NS2:I26T	NS2:T28I	NS2:K68R	NS2:T82S	NS2:Y84H	NS2:I97T	NS2:Y118H	N:V97I	N:K191R	N:Y216H	N:Y301C	P:T60I	P:I63V	P:T66I	P:K76R	P:A77T	P:P80L	M:T89I	M:S91N	M:T136A	M:T190I	SH:S12N	SH:W15C	SH:T35A	SH:M37I	SH:E46V	SH:H47Q	SH:I49P	SH:I49T	SH:C51F	SH:K53R	SH:E56V	SH:D64N	G:K3N	G:T70A	G:L71P
cell_culture_isolate_86_20-02-2016	B.D.4	GB5.0.5a	22	22	0	0	0	0	0	0	0	0	0	0	0	0	0	0	0	0	1	0	0	0	0	0	0	0	0	0	0	0	1	0	0	0	0	0	0	0	0	0	0	0	0	1	0	0	0
cell_culture_isolate_69_13-01-2014	B.D	GB5.0.3	40	40	0	0	0	1	0	0	0	0	0	0	0	0	0	0	0	0	1	0	1	0	0	0	0	0	0	0	0	0	0	0	0	0	0	0	0	0	0	1	1	0	0	1	0	0	0
cell_culture_isolate_71_18-02-2014	B.D	GB5.0.3	39	39	0	0	0	1	0	0	0	0	0	0	0	0	0	0	0	0	1	0	1	0	0	0	0	0	0	0	0	0	0	0	0	0	0	0	0	0	0	1	1	0	0	1	0	0	0
cell_culture_isolate_70_18-02-2014	B.D	GB5.0.3	37	37	0	0	0	0	0	0	0	0	1	0	0	0	0	0	0	0	1	0	1	0	0	0	0	0	0	0	0	0	0	0	0	0	0	0	0	0	0	1	1	0	0	1	0	0	0
cell_culture_isolate_52_29-12-2008	B.D	GB5.0.3	37	37	0	0	0	0	0	0	0	0	0	0	0	0	0	0	0	0	1	1	1	0	0	0	0	0	0	0	0	0	0	0	0	0	0	0	0	0	0	1	0	0	0	1	0	0	0
cell_culture_isolate_72_15-12-2008	B.D.1	GB5.0.2	41	41	0	0	0	0	0	0	0	0	0	0	0	0	1	0	0	0	1	0	1	0	0	0	0	0	0	0	1	0	0	0	0	0	0	0	0	0	0	1	0	0	0	1	0	0	0
cell_culture_isolate_49_29-01-2008	B.D	GB5.0.3	38	38	0	0	0	0	0	0	0	0	0	0	0	0	0	0	0	1	1	0	1	0	0	0	0	0	0	0	0	0	0	0	0	0	0	1	0	0	0	1	0	0	0	1	0	0	0
cell_culture_isolate_50_27-02-2008	B.D	GB5.0.3	38	38	0	0	0	0	0	0	1	0	0	0	0	0	0	0	0	0	1	0	1	0	0	0	0	0	0	0	0	0	0	0	0	0	0	0	0	0	0	1	0	0	0	1	0	0	0
cell_culture_isolate_51_01-04-2008	B.D	GB5.0.3	38	38	0	0	0	0	0	0	0	0	0	0	0	0	0	0	0	1	1	0	1	0	0	0	0	0	0	0	0	0	0	0	0	0	0	0	0	0	0	1	0	0	0	1	0	0	0
cell_culture_isolate_56_01-04-2009	B.D	GB5.0.3	35	35	0	0	0	0	0	0	0	0	0	0	0	0	0	0	0	0	1	0	1	0	0	0	0	0	0	0	0	0	0	0	0	0	0	0	0	0	0	1	0	0	0	1	0	0	0
cell_culture_isolate_55_16-03-2009	B.D	GB5.0.3	39	39	0	0	0	0	0	0	0	0	0	0	0	0	0	0	0	0	1	0	1	0	0	0	0	0	0	0	0	0	0	0	0	0	0	0	0	0	0	1	0	0	0	1	0	0	0
cell_culture_isolate_54_16-02-2009	B.D	GB5.0.3	38	38	0	0	0	0	0	0	0	0	0	0	0	0	0	0	0	0	1	0	1	0	0	0	0	0	0	0	0	0	0	0	0	0	0	0	0	0	0	1	0	0	0	1	0	0	0
cell_culture_isolate_53_06-02-2009	B.D	GB5.0.3	38	38	0	0	0	0	0	0	0	0	0	0	0	0	0	0	0	0	1	0	1	0	0	0	0	0	0	0	0	0	0	0	0	0	0	0	0	0	0	1	0	0	0	1	0	0	0
cell_culture_isolate_57_12-02-2010	B.D	GB5.0.3	36	36	0	0	0	0	0	0	0	0	0	NA	NA	0	0	1	0	0	1	0	1	0	0	0	0	0	0	0	0	0	1	0	0	0	0	0	0	0	0	1	0	0	0	1	0	0	0
cell_culture_isolate_73_03-03-2010	B.D.1	GB5.0.2	42	42	0	0	0	0	0	0	0	0	0	0	0	0	1	0	0	0	1	0	1	0	0	0	0	0	1	0	1	0	0	0	0	0	0	0	0	0	0	1	0	1	0	1	0	1	0
cell_culture_isolate_59_05-11-2010	B.D	GB5.0.3	34	34	0	0	0	0	0	0	0	0	0	0	0	0	0	0	0	0	1	0	1	0	0	0	0	0	0	0	0	0	0	0	0	0	0	0	0	0	0	1	0	0	0	1	0	0	0
cell_culture_isolate_60_13-12-2010	B.D	GB5.0.3	35	35	0	0	0	0	0	0	0	0	0	0	0	0	0	0	0	0	1	0	1	0	0	0	0	0	0	0	0	0	0	0	0	0	0	0	0	0	0	1	0	0	0	1	0	0	0
cell_culture_isolate_58_08-04-2010	B.D	GB5.0.3	36	36	0	0	0	0	0	0	0	0	0	0	0	0	0	1	0	0	1	0	1	0	0	0	0	0	0	0	0	0	0	0	0	0	0	0	0	0	0	1	0	0	0	1	0	0	1
cell_culture_isolate_61_05-01-2011	B.D	GB5.0.3	45	45	0	0	0	1	1	0	0	1	0	0	1	0	0	0	0	0	1	0	1	0	1	0	0	0	1	0	0	0	0	0	0	0	0	0	0	0	0	1	0	0	0	1	0	0	0
cell_culture_isolate_62_12-02-2011	B.D	GB5.0.3	44	44	0	0	0	1	0	1	0	0	0	0	1	0	0	0	0	0	1	0	1	0	1	0	1	0	1	0	0	0	0	0	0	0	0	0	0	0	0	1	0	0	0	1	0	0	0
cell_culture_isolate_63_01-04-2011	B.D	GB5.0.3	29	29	0	0	0	0	0	0	0	0	0	0	0	0	0	0	0	0	1	0	1	0	0	0	0	0	0	0	0	0	0	0	0	0	0	0	0	0	0	1	0	0	0	1	0	0	0
cell_culture_isolate_64_11-04-2011	B.D	GB5.0.3	37	37	0	0	0	0	0	0	0	0	0	0	0	0	0	0	0	0	1	0	1	0	0	0	0	0	0	0	0	0	0	0	0	0	0	0	1	0	0	1	0	0	0	1	0	0	0
cell_culture_isolate_75_11-05-2012	B.D.1.1	GB5.0.2	53	53	0	0	0	0	0	0	0	0	0	0	0	0	1	0	0	0	1	0	1	0	0	1	0	0	0	0	1	0	0	0	1	0	0	0	0	0	0	1	0	0	0	1	0	0	0
cell_culture_isolate_65_09-01-2012	B.D	GB5.0.3	38	38	0	0	0	0	0	0	0	0	0	0	0	0	0	0	0	0	1	0	1	1	0	0	0	0	0	0	0	0	0	0	0	0	0	0	0	1	0	1	0	0	0	1	0	0	0
cell_culture_isolate_74_15-02-2012	B.D.1.1	GB5.0.2	55	55	0	0	0	0	0	0	0	0	0	0	0	0	1	0	0	0	1	0	1	0	0	1	0	0	0	0	1	0	0	0	0	0	0	0	0	0	0	1	0	0	0	1	0	0	0
cell_culture_isolate_67_26-03-2012	B.D	GB5.0.3	40	40	0	0	0	0	0	0	0	0	0	0	0	0	0	0	0	0	1	0	1	0	0	0	0	0	0	0	0	0	0	0	0	0	0	0	0	0	0	1	0	0	0	1	0	0	0
cell_culture_isolate_66_08-03-2012	B.D	GB5.0.3	42	42	0	0	0	0	0	0	0	0	0	0	0	0	0	0	1	0	1	0	1	0	0	0	0	1	0	0	0	0	0	0	0	0	0	0	0	0	1	0	0	0	0	1	1	0	0
cell_culture_isolate_68_13-01-2014	B.D	GB5.0.3	39	39	0	0	0	1	0	0	0	0	0	0	0	0	0	0	0	0	1	0	1	0	0	0	0	0	0	0	0	0	0	0	0	0	0	0	0	0	0	1	1	0	0	1	0	0	0
cell_culture_isolate_76_14-02-2014	B.D.1.1	GB5.0.2	56	56	0	0	0	0	0	0	0	0	0	0	0	0	1	0	0	0	1	0	1	0	0	1	0	0	0	0	1	0	0	0	0	0	0	0	0	0	0	1	0	0	0	1	0	0	0
cell_culture_isolate_77_07-03-2014	B.D.1.1	GB5.0.2	56	56	0	0	0	0	0	0	0	0	0	0	0	1	1	0	0	0	1	0	1	0	0	1	0	0	0	0	1	0	0	0	0	0	0	0	0	0	0	1	0	0	0	1	0	0	0
cell_culture_isolate_78_18-03-2014	B.D.4	GB5.0.4a	25	25	0	0	0	0	0	0	0	0	0	0	0	0	0	0	0	0	1	0	0	0	0	0	0	0	0	0	0	0	0	0	0	0	0	0	0	0	0	0	0	0	0	1	0	0	0
cell_culture_isolate_81_11-12-2014	B.D.4.1	GB5.0.5a	23	23	0	0	0	0	0	0	0	0	0	0	0	0	0	0	0	0	1	0	0	0	0	0	0	0	0	0	0	0	0	0	0	0	1	0	0	0	0	0	0	0	0	1	0	0	0
cell_culture_isolate_82_15-04-2015	B.D.4.1	GB5.0.5a	21	21	0	0	0	0	0	0	0	0	0	NA	NA	0	0	0	0	0	1	0	0	0	0	0	0	0	0	0	0	0	0	0	0	0	0	0	0	0	0	0	0	0	0	1	0	0	0
cell_culture_isolate_79_26-01-2015	B.D.4	GB5.0.4a	31	31	0	0	1	0	0	0	0	0	0	NA	NA	0	0	0	0	0	1	0	0	0	0	0	0	0	0	0	0	1	0	1	0	0	0	0	0	0	0	0	0	0	0	1	0	0	0
cell_culture_isolate_84_18-02-2016	B.D.4.1	GB5.0.5a	23	23	0	0	0	0	0	0	0	0	0	NA	NA	0	0	0	0	0	1	0	0	0	0	0	0	0	0	1	0	0	0	0	0	0	0	0	0	0	0	0	0	0	0	1	0	0	0
cell_culture_isolate_83_10-02-2016	B.D.4.1	GB5.0.5a	22	22	0	0	0	0	0	0	0	0	0	0	0	0	0	0	0	0	1	0	0	0	0	0	0	0	0	1	0	0	0	0	0	0	0	0	0	0	0	0	0	0	0	1	0	0	0
cell_culture_isolate_85_20-02-2016	B.D.4.1	GB5.0.5a	20	20	0	0	0	0	0	0	0	0	0	0	0	0	0	0	0	0	1	0	0	0	0	0	0	0	0	0	0	0	0	0	0	0	0	0	0	0	0	0	0	0	0	1	0	0	0
cell_culture_isolate_80_10-03-2016	B.D.4	GB5.0.4a	30	30	0	0	0	0	0	0	0	0	0	0	0	0	0	0	0	0	1	0	0	0	0	0	0	0	0	0	0	0	0	0	0	1	0	0	0	0	0	0	0	0	0	1	0	0	0
cell_culture_isolate_87_10-03-2016	B.D.4.1	GB5.0.5a	17	17	0	0	0	0	0	0	0	0	0	0	0	0	0	0	0	0	1	0	0	0	0	0	0	0	0	0	0	0	0	0	0	0	0	0	0	0	0	0	0	0	0	1	0	0	0
cell_culture_isolate_92_02-03-2018	B.D.4.1.1	GB5.0.5a	4	4	0	0	0	0	0	0	0	0	0	1	0	0	0	0	0	0	1	0	0	0	0	0	0	0	0	0	0	0	0	0	0	0	0	0	0	0	0	0	0	0	0	0	0	0	0
cell_culture_isolate_88_27-02-2018	B.D.4	GB5.0.5a	26	26	0	0	0	0	0	0	0	0	0	NA	NA	0	0	0	0	0	1	0	0	0	0	0	0	0	0	0	0	0	0	0	0	0	0	0	0	0	0	0	0	0	0	1	0	0	0
cell_culture_isolate_91_23-02-2018	B.D.4.1.1	GB5.0.5a	11	11	0	0	0	0	0	0	0	0	0	0	0	0	0	0	0	0	1	0	0	0	0	0	0	0	0	0	0	0	0	0	0	0	0	0	0	0	0	0	0	0	1	0	0	0	0
cell_culture_isolate_90_19-02-2018	B.D.4.1.1	GB5.0.5a	12	12	0	0	0	0	0	0	0	0	0	0	0	0	0	0	0	0	1	0	0	0	0	0	0	0	0	0	0	0	0	0	0	0	0	0	0	0	0	0	0	0	1	0	0	0	0
cell_culture_isolate_89_16-02-2018	B.D.4.1.1	GB5.0.5a	9	9	0	0	0	0	0	0	0	0	0	0	0	0	0	0	0	0	1	0	0	0	0	0	0	0	0	0	0	0	0	0	0	0	0	0	0	0	0	0	0	0	0	0	0	0	0
[truncated: 208 more columns]

## Sheet: RSV_A_patient_aa_mutation_table
Suppl. Table 3. The Nextclade output for all samples. Data is sorted in sheets according to material and RSV subtype.
Sample	Genome-wide clade	G clade	No.mutations	No.substitutions	No.deletions	No.insertions	NS1:I71V	NS1:S75T	NS2:H5N	NS2:D7Y	NS2:T25A	NS2:I26M	NS2:T28A	NS2:R50K	NS2:F59L	NS2:F59V	NS2:T60I	N:I65V	N:K84R	N:I104V	N:S118G	N:E122D	N:I205M	N:Y216H	N:V352A	P:P34S	P:L55P	P:S60P	P:I62T	P:N64S	P:I66T	P:T69A	P:T69I	P:D71E	P:T72I	P:T72N	P:G74R	P:G74E	P:T92I	P:T92M	P:I145V	P:R191K	P:A196T	P:E239D	M:M43I	M:T64A	M:M73L	M:E150K	M:I159T
patient_isolate_93_24-10-2023	A.D.1	GA2.3.5	38	38	0	0	0	0	0	0	0	0	0	0	0	0	0	0	0	0	0	0	0	0	1	0	1	0	0	0	0	0	0	0	0	0	0	0	0	0	0	0	0	0	1	0	0	0	0
patient_isolate_94_24-10-2023	A.D.1	GA2.3.5	38	38	0	0	0	0	0	0	0	0	0	0	0	0	0	0	0	0	0	0	0	0	1	0	1	0	0	0	0	0	0	0	0	0	0	0	0	0	0	0	0	0	1	0	0	0	0
patient_isolate_95_27-10-2023	A.D.1	GA2.3.5	38	38	0	0	0	0	0	0	0	0	0	0	0	0	0	0	0	0	0	0	0	0	1	0	1	0	0	0	0	0	0	0	0	0	0	0	0	0	0	0	0	0	1	0	0	0	0
patient_isolate_96_27-10-2023	A.D.1	GA2.3.5	39	39	0	0	0	0	0	0	0	0	0	0	0	0	0	0	0	0	0	0	0	0	1	0	1	0	0	0	0	0	0	0	0	0	0	0	0	0	0	0	0	0	1	0	0	0	0
patient_isolate_97_02-11-2023	A.D.1	GA2.3.5	38	38	0	0	0	0	0	0	0	0	0	0	0	0	0	0	0	0	0	0	0	0	1	0	1	0	0	0	0	0	0	0	0	0	0	0	0	0	0	0	0	0	1	0	0	0	0
patient_isolate_98_03-11-2023	A.D.1	GA2.3.5	38	38	0	0	0	0	0	0	0	0	0	0	0	0	0	0	0	0	0	0	0	0	1	0	1	0	0	0	0	0	0	0	0	0	0	0	0	0	0	0	0	0	1	0	0	0	0
patient_isolate_99_03-11-2023	A.D.1	GA2.3.5	39	39	0	0	0	0	0	0	0	0	0	0	0	0	0	0	0	0	0	0	0	0	1	0	1	0	0	0	0	0	0	0	0	0	0	0	0	0	0	0	0	0	1	0	0	0	0
patient_isolate_100_03-11-2023	A.D.1	GA2.3.5	38	38	0	0	0	0	0	0	0	0	0	0	0	0	0	0	0	0	0	0	0	0	1	0	1	0	0	0	0	0	0	0	0	0	0	0	0	0	0	0	0	0	1	0	0	0	0
patient_isolate_101_09-11-2023	A.D.1	GA2.3.5	38	38	0	0	0	0	0	0	0	0	0	0	0	0	0	0	0	0	0	0	0	0	1	0	1	0	0	0	0	0	0	0	0	0	0	0	0	0	0	0	0	0	1	0	0	0	0
patient_isolate_102_10-11-2023	A.D.2.1	GA2.3.5	44	44	0	0	0	0	0	0	0	0	0	0	0	0	0	0	0	0	0	0	0	0	1	1	1	0	0	0	0	1	0	0	0	0	0	0	0	0	0	0	0	0	0	0	0	0	0
patient_isolate_103_13-11-2023	A.D.1	GA2.3.5	37	37	0	0	0	0	0	0	0	0	0	0	0	0	0	0	0	0	0	0	0	0	0	0	1	0	0	0	0	0	0	0	0	0	0	0	0	0	0	0	0	0	1	0	0	0	0
patient_isolate_104_16-11-2023	A.D.1	GA2.3.5	39	39	0	0	0	0	0	0	0	0	0	0	0	0	0	0	0	0	0	0	0	0	1	0	1	0	0	0	0	0	0	0	0	0	0	0	0	0	0	0	0	0	1	0	0	1	0
patient_isolate_105_18-11-2023	A.D.1	GA2.3.5	38	38	0	0	0	0	0	0	0	0	0	0	0	0	0	0	0	0	0	0	0	0	1	0	1	0	0	0	0	0	0	0	0	0	0	0	0	0	0	0	0	0	1	0	0	0	0
patient_isolate_106_22-11-2023	A.D.1	GA2.3.5	38	38	0	0	0	0	0	0	0	0	0	0	0	0	0	0	0	0	0	0	0	0	1	0	1	0	0	0	0	0	0	0	0	0	0	0	0	0	0	0	0	0	1	0	0	0	0
patient_isolate_107_22-11-2023	A.D.1	GA2.3.5	38	38	0	0	0	0	0	0	0	0	0	0	0	0	0	0	0	0	0	0	0	0	1	0	1	0	0	0	0	0	0	0	0	0	0	0	0	0	0	0	0	0	1	0	0	0	0
patient_isolate_108_25-11-2023	A.D.1.5	GA2.3.5	42	42	0	0	0	0	0	0	0	0	0	0	0	0	0	0	0	0	0	0	0	0	1	0	1	0	0	0	0	0	0	0	0	0	0	0	0	0	0	0	0	0	1	0	0	0	0
patient_isolate_109_27-11-2023	A.D.1.5	GA2.3.5	41	41	0	0	0	0	0	0	0	0	0	0	0	0	0	0	0	0	0	0	0	0	1	0	1	0	0	0	0	0	0	0	0	0	0	0	0	0	0	0	0	0	1	0	0	0	0
patient_isolate_110_27-11-2023	A.D.1	GA2.3.5	40	40	0	0	0	0	0	0	0	0	0	0	0	0	0	0	0	0	0	0	0	0	1	0	1	0	0	0	0	0	0	0	0	0	0	0	0	0	0	0	0	0	1	0	0	0	0
patient_isolate_111_28-11-2023	A.D.1	GA2.3.5	39	39	0	0	0	0	0	0	0	0	0	0	0	0	0	0	0	0	0	0	0	0	1	0	1	0	0	0	0	0	0	0	0	0	0	0	0	0	0	0	0	0	1	0	0	0	0
patient_isolate_112_30-11-2023	A.D.1	GA2.3.5	39	39	0	0	0	0	0	0	0	0	0	0	1	0	0	0	0	0	0	0	0	0	1	0	1	0	0	0	0	0	0	0	0	0	0	0	0	0	0	0	0	0	1	0	0	0	0
patient_isolate_113_02-12-2023	A.D.1	GA2.3.5	38	38	0	0	0	0	0	0	0	0	0	0	0	0	0	0	0	0	0	0	0	0	1	0	1	0	0	0	0	0	0	0	0	0	0	0	0	0	0	0	0	0	1	0	0	0	0
patient_isolate_114_02-12-2023	A.D.1	GA2.3.5	38	38	0	0	0	0	0	0	0	0	0	0	0	0	0	0	0	0	0	0	0	0	1	0	1	0	0	0	0	0	0	0	0	0	0	0	0	0	0	0	0	0	1	0	0	0	0
patient_isolate_115_02-12-2023	A.D.1	GA2.3.5	39	39	0	0	0	0	0	0	0	0	0	0	0	0	0	0	0	0	0	0	0	0	1	0	1	0	0	0	0	0	0	0	0	0	1	0	0	0	0	0	0	0	1	0	0	0	0
patient_isolate_116_04-12-2023	A.D.1	GA2.3.5	39	39	0	0	0	0	0	0	0	0	0	0	0	0	0	0	0	0	0	0	0	0	1	0	1	0	0	0	0	0	0	0	0	0	0	0	0	0	0	0	0	0	1	0	0	0	0
patient_isolate_117_08-12-2023	A.D.1.5	GA2.3.5	42	42	0	0	0	0	0	0	0	0	1	0	0	0	0	0	0	0	0	0	0	0	1	0	1	0	0	0	0	0	0	0	0	0	0	0	0	0	0	0	0	0	1	0	0	0	0
patient_isolate_118_08-12-2023	A.D.5.2	GA2.3.5	41	41	0	0	0	0	0	0	0	0	0	0	0	0	0	0	0	1	0	0	0	0	1	0	1	0	0	0	0	0	1	0	0	0	0	0	0	0	0	0	0	1	0	0	1	0	0
patient_isolate_119_09-12-2023	A.D.1	GA2.3.5	38	38	0	0	0	0	0	0	0	0	0	0	0	0	0	0	0	0	0	0	0	0	1	0	1	0	0	0	0	0	0	0	0	0	0	0	0	0	0	0	0	0	1	0	0	0	0
patient_isolate_120_11-12-2023	A.D.5.2	GA2.3.5	40	40	0	0	0	0	0	0	0	0	0	0	0	0	0	0	0	0	0	0	0	0	1	0	1	0	0	0	0	0	1	0	0	0	0	0	0	0	0	0	0	0	0	0	1	0	0
patient_isolate_121_18-12-2023	A.D.5.1	GA2.3.5	51	51	0	0	0	0	0	0	0	0	0	0	0	0	0	0	0	0	0	0	0	1	1	0	1	0	0	0	0	0	0	0	0	0	0	0	0	0	0	0	0	0	0	0	1	0	0
patient_isolate_122_18-12-2023	A.D.1	GA2.3.5	40	40	0	0	0	0	0	0	0	0	0	0	0	0	0	0	0	0	0	0	0	0	1	0	1	0	0	0	0	0	0	0	0	0	0	0	0	0	0	0	0	0	1	0	0	0	0
patient_isolate_125_19-12-2023	A.D.1	GA2.3.5	37	37	0	0	0	0	0	0	0	0	0	0	0	0	0	0	0	0	0	0	0	0	1	0	1	0	0	0	0	0	0	0	0	0	0	0	0	0	0	0	0	0	1	0	0	0	0
patient_isolate_123_19-12-2023	A.D.1	GA2.3.5	53	53	0	0	0	0	0	0	0	0	0	0	0	0	0	0	0	0	0	0	0	1	1	0	1	0	0	0	0	0	0	0	1	0	0	0	0	0	0	0	1	0	1	0	0	0	0
patient_isolate_124_19-12-2023	A.D.5.2	GA2.3.5	41	41	0	0	0	0	0	0	0	0	0	0	0	0	0	0	0	0	0	0	0	0	1	0	1	0	0	0	0	0	1	0	0	0	0	0	0	0	0	0	0	0	0	0	1	0	0
patient_isolate_127_27-12-2023	A.D.1.5	GA2.3.5	35	35	0	0	0	0	0	0	0	0	0	0	0	0	0	0	0	0	0	0	0	0	1	0	1	0	0	0	0	0	0	0	0	0	0	0	0	0	0	0	0	0	1	0	0	0	0
patient_isolate_126_27-12-2023	A.D.1	GA2.3.5	38	38	0	0	0	0	0	0	0	0	0	0	0	0	0	0	0	0	0	0	0	0	1	0	1	0	0	0	0	0	0	0	0	0	0	0	0	0	0	0	0	0	1	0	0	0	0
patient_isolate_128_28-12-2023	A.D.1	GA2.3.5	49	49	0	0	0	0	0	0	0	0	0	0	0	0	0	0	0	0	0	0	0	1	1	0	1	0	0	0	1	0	0	0	0	0	0	0	0	0	0	0	0	0	1	0	0	0	0
patient_isolate_129_02-01-2024	A.D.1	GA2.3.5	39	39	0	0	0	0	0	0	0	0	0	0	0	0	0	0	0	0	0	0	0	0	1	0	1	0	0	0	0	0	0	0	0	0	0	0	0	0	0	0	0	0	1	0	0	0	0
patient_isolate_130_05-01-2024	A.D.1	GA2.3.5	39	39	0	0	0	0	0	1	0	0	0	0	0	0	0	0	0	0	0	0	0	0	1	0	1	0	0	0	0	0	0	0	0	0	0	1	0	0	0	0	0	0	1	0	0	0	0
patient_isolate_131_10-01-2024	A.D.1	GA2.3.5	39	39	0	0	0	0	0	0	0	0	0	0	0	0	1	0	0	0	0	0	0	0	1	0	1	0	0	0	0	0	0	0	0	0	0	0	0	0	0	0	0	0	1	0	0	0	0
patient_isolate_132_11-01-2024	A.D.1	GA2.3.5	40	40	0	0	0	0	0	0	0	0	0	0	0	0	0	0	0	0	0	0	0	0	1	0	1	0	0	0	0	0	0	0	0	0	0	0	0	0	0	0	0	0	1	0	0	1	0
patient_isolate_134_16-01-2024	A.D.1	GA2.3.5	39	39	0	0	0	0	0	0	0	0	0	0	0	0	1	0	0	0	0	0	0	0	1	0	1	0	0	0	0	0	0	0	0	0	0	0	0	0	0	0	0	0	1	0	0	0	0
patient_isolate_135_18-01-2024	A.D.5.1	GA2.3.5	51	51	0	0	0	0	0	0	0	0	0	0	0	0	0	0	0	0	0	0	0	1	1	0	1	0	0	0	0	0	0	0	0	0	0	0	0	0	0	0	0	0	0	0	1	0	0
patient_isolate_137_22-01-2024	A.D.1	GA2.3.5	40	40	0	0	0	0	0	0	0	0	0	0	0	0	0	0	0	0	0	0	0	0	1	0	1	0	0	0	0	0	0	0	0	0	0	0	0	0	0	0	0	0	1	0	0	0	0
patient_isolate_136_22-01-2024	A.D.5.1	GA2.3.5	51	51	0	0	0	0	0	0	0	0	0	0	0	0	0	0	0	0	0	0	0	1	1	0	1	0	0	0	0	0	0	0	0	0	0	0	0	0	0	0	0	0	0	0	1	0	0
patient_isolate_139_29-01-2024	A.D.1	GA2.3.5	39	39	0	0	0	0	0	0	0	0	0	0	0	0	0	0	0	0	0	0	0	0	1	0	1	0	0	0	0	0	0	0	0	0	0	0	0	0	0	0	0	0	1	0	0	0	0
patient_isolate_138_29-01-2024	A.D.1	GA2.3.5	38	38	0	0	0	0	0	0	0	0	0	0	0	0	0	0	0	0	0	0	0	0	1	0	1	0	0	0	0	0	0	0	0	0	0	0	0	0	0	0	0	0	1	0	0	0	0
patient_isolate_140_05-02-2024	A.D.1	GA2.3.5	38	38	0	0	0	0	0	0	0	0	0	0	0	0	0	0	0	0	0	0	0	0	1	0	1	0	0	0	0	0	0	0	0	0	0	0	0	0	0	0	0	0	1	0	0	0	0
patient_isolate_141_08-02-2024	A.D.1	GA2.3.5	38	38	0	0	0	0	0	0	0	0	0	0	0	0	0	0	0	0	0	0	0	0	1	0	1	0	0	0	0	0	0	0	0	0	0	0	0	0	0	0	0	0	1	0	0	0	0
patient_isolate_143_09-02-2024	A.D.1	GA2.3.5	38	38	0	0	0	0	0	0	0	0	0	0	0	0	0	0	0	0	0	0	0	0	1	0	1	0	0	0	0	0	0	0	0	0	0	0	0	0	0	0	0	0	1	0	0	0	0
patient_isolate_145_15-02-2024	A.D.1	GA2.3.5	38	38	0	0	0	0	0	0	0	0	0	0	0	0	0	0	0	0	0	0	0	0	1	0	1	0	0	0	0	0	0	0	0	0	0	0	0	0	0	0	0	0	1	0	0	0	0
patient_isolate_146_05-03-2024	A.D.3	GA2.3.5	47	47	0	0	0	0	1	0	0	0	0	0	0	0	0	0	0	0	0	0	0	0	1	0	1	0	0	0	0	0	0	0	0	0	0	0	0	1	0	0	0	0	0	0	0	0	0
patient_isolate_148_11-03-2024	A.D.1	GA2.3.5	36	36	0	0	0	0	0	0	0	0	0	0	0	0	0	0	0	0	0	0	0	0	1	0	1	0	0	0	0	0	0	0	0	0	0	1	0	0	0	0	0	0	1	0	0	0	0
patient_isolate_150_30-11-2024	A.D.5.2	GA2.3.5	39	39	0	0	0	0	0	0	0	0	0	0	0	0	0	0	0	0	0	0	0	0	1	0	1	0	0	0	0	0	1	0	0	0	0	0	0	0	0	0	0	0	0	0	1	0	0
patient_isolate_151_05-12-2024	A.D.3.1	GA2.3.5	46	46	0	0	0	0	0	0	0	0	0	0	0	0	0	0	0	0	0	1	0	0	1	0	1	0	0	1	0	0	0	0	0	0	0	0	0	1	0	0	0	0	0	0	0	0	0
patient_isolate_153_06-12-2024	A.D.3.1	GA2.3.5	45	45	0	0	0	0	0	0	0	0	0	0	0	0	0	NA	NA	NA	NA	NA	0	0	1	0	1	0	0	1	0	0	0	0	0	0	0	0	0	1	0	0	0	0	0	0	0	0	0
patient_isolate_154_11-12-2024	A.D.3	GA2.3.5	40	40	0	0	0	0	0	0	0	0	0	0	0	0	0	0	1	0	0	0	0	0	1	0	1	0	0	0	0	0	0	0	0	0	0	0	0	1	0	0	0	0	0	0	0	0	0
patient_isolate_155_12-12-2024	A.D.3.4	GA2.3.5	46	46	0	0	0	0	0	0	0	0	0	0	0	0	0	0	0	0	0	0	0	0	1	0	1	0	0	0	0	0	0	1	0	0	0	0	0	1	0	0	0	0	0	0	0	0	0
patient_isolate_157_19-12-2024	A.D.3.2	GA2.3.5	45	45	0	0	1	0	0	0	0	0	0	0	0	0	0	0	0	0	0	0	0	0	1	0	1	1	0	0	0	0	0	0	0	0	0	0	1	0	0	0	0	0	0	0	0	0	1
patient_isolate_159_20-12-2024	A.D.3	GA2.3.5	38	38	0	0	0	0	0	0	0	0	0	0	0	0	0	0	0	0	0	0	0	0	1	0	1	0	0	0	0	0	0	0	0	0	0	0	0	1	0	0	0	0	0	0	0	0	0
patient_isolate_163_25-12-2024	A.D.1	GA2.3.5	34	34	0	0	0	0	0	0	0	0	0	0	0	0	0	0	0	0	0	0	0	0	1	0	1	0	0	0	0	0	0	0	0	0	0	0	0	0	0	0	0	0	1	0	0	0	0
patient_isolate_165_27-12-2024	A.D.3	GA2.3.5	42	42	0	0	0	0	0	0	0	0	0	0	0	0	0	0	0	0	0	0	0	0	1	0	1	0	0	0	0	0	0	0	0	0	0	0	0	1	0	0	0	0	0	0	0	0	0
patient_isolate_168_29-12-2024	A.D.1.4	GA2.3.5	52	52	0	0	0	0	0	0	0	1	0	0	0	0	0	0	0	0	1	0	0	0	1	0	1	0	1	0	0	0	0	0	0	0	0	0	0	0	0	0	0	0	1	0	0	0	0
patient_isolate_170_30-12-2024	A.D.1.4	GA2.3.5	52	52	0	0	0	0	0	0	0	1	0	0	0	0	0	0	0	0	1	0	0	0	1	0	1	0	1	0	0	0	0	0	0	0	0	0	0	0	0	0	0	0	1	0	0	0	0
patient_isolate_167_29-12-2024	A.D.3.4	GA2.3.5	46	46	0	0	0	0	0	0	0	0	0	0	0	0	0	0	0	0	0	0	0	0	1	0	1	0	0	0	0	0	0	1	0	0	0	0	0	1	0	0	0	0	0	0	0	0	0
patient_isolate_173_02-01-2025	A.D.1.4	GA2.3.5	52	52	0	0	0	0	0	0	0	0	0	0	0	0	0	0	0	0	0	0	0	0	1	0	1	0	1	0	0	0	0	0	0	0	0	0	0	0	0	0	0	0	1	1	0	0	0
patient_isolate_172_01-01-2025	A.D.3.2	GA2.3.5	41	41	0	0	1	0	0	0	0	0	0	0	0	0	0	0	0	0	0	0	0	0	1	0	1	1	0	0	0	0	0	0	0	0	0	0	1	0	0	0	0	0	0	0	0	0	0
patient_isolate_175_02-01-2025	A.D.3	GA2.3.5	45	45	0	0	0	1	0	0	0	0	0	0	0	0	0	1	0	0	0	0	0	0	1	0	1	0	0	0	0	0	0	0	0	0	0	0	0	1	0	0	0	0	0	0	0	0	0
patient_isolate_174_02-01-2025	A.D.5.2	GA2.3.5	43	43	0	0	0	0	0	0	0	0	0	0	0	0	0	0	0	1	0	0	0	0	1	0	1	0	0	0	0	0	1	0	0	0	0	0	0	0	1	0	0	1	0	0	1	0	0
patient_isolate_176_03-01-2025	A.D.3	GA2.3.5	40	40	0	0	0	0	0	0	0	0	0	0	0	0	0	0	0	0	0	0	0	0	1	0	1	0	0	0	0	0	0	0	0	0	0	0	0	1	0	0	0	0	0	0	0	0	0
patient_isolate_177_06-01-2025	A.D.1	GA2.3.5	42	42	0	0	0	0	0	0	0	0	0	0	0	0	0	0	0	0	0	0	0	0	1	0	1	0	0	0	0	0	0	0	0	0	0	0	0	0	0	0	0	0	1	0	0	0	0
patient_isolate_178_06-01-2025	A.D.3	GA2.3.5	38	38	0	0	NA	NA	0	0	0	0	0	0	0	0	0	0	0	0	0	0	0	0	1	0	1	0	0	0	0	0	0	0	0	0	0	0	0	1	0	0	0	0	0	0	0	0	0
patient_isolate_179_07-01-2025	A.D.5.2	GA2.3.5	43	43	0	0	0	0	0	0	0	0	0	0	0	0	0	0	0	1	0	0	0	0	1	0	1	0	0	0	0	0	1	0	0	0	0	0	0	0	1	0	0	1	0	0	1	0	0
patient_isolate_180_09-01-2025	A.D.1.4	GA2.3.5	49	49	0	0	0	0	0	0	0	0	0	0	0	1	0	0	0	0	0	0	0	0	1	0	1	0	0	0	0	0	0	0	0	0	0	0	0	0	0	0	0	0	1	0	0	0	0
patient_isolate_181_09-01-2025	A.D.1.4	GA2.3.5	44	44	0	0	0	0	0	0	0	0	0	0	0	0	0	0	0	0	0	0	0	0	1	0	1	0	1	0	0	0	0	0	0	0	0	0	0	0	0	0	0	0	1	1	0	0	0
patient_isolate_183_10-01-2025	A.D.1.4	GA2.3.5	44	44	0	0	0	0	0	0	0	0	0	0	0	0	0	NA	NA	NA	NA	NA	0	0	1	0	1	0	1	0	0	0	0	0	0	0	0	0	0	0	0	0	0	0	1	1	0	0	0
patient_isolate_185_13-01-2025	A.D.1.4	GA2.3.5	44	44	0	0	0	0	0	0	0	0	0	0	0	0	0	0	0	0	0	0	0	0	1	0	1	0	1	0	0	0	0	0	0	0	0	0	0	0	0	0	0	0	1	1	0	0	0
patient_isolate_186_14-01-2025	A.D.1.4	GA2.3.5	47	47	0	0	0	0	0	0	0	0	0	0	0	0	0	0	0	0	0	0	0	0	1	0	1	0	1	0	0	0	0	0	0	0	0	0	0	0	0	0	0	0	1	1	0	0	0
patient_isolate_189_16-01-2025	A.D.3.4	GA2.3.5	47	47	0	0	0	0	0	0	0	0	0	0	0	0	0	0	0	0	0	0	0	0	1	0	1	0	0	0	0	0	0	1	0	0	0	0	0	1	0	0	0	0	0	0	0	0	0
patient_isolate_188_15-01-2025	A.D.5.2	GA2.3.5	58	58	0	0	0	0	0	0	0	0	0	0	0	0	0	0	0	1	0	0	0	0	1	0	1	0	0	0	0	0	0	0	0	0	0	0	0	0	1	0	0	1	0	0	1	0	0
patient_isolate_190_17-01-2025	A.D.3	GA2.3.5	49	49	0	0	0	0	0	0	1	0	0	0	0	0	0	0	0	0	0	0	1	0	1	0	1	0	0	0	0	0	0	0	0	1	0	0	0	1	0	1	0	0	0	0	0	0	0
patient_isolate_191_17-01-2025	A.D.1.4	GA2.3.5	44	44	0	0	0	0	0	0	0	0	0	0	0	0	0	0	0	0	0	0	0	0	1	0	1	0	1	0	0	0	0	0	0	0	0	0	0	0	0	0	0	0	1	1	0	0	0
patient_isolate_192_18-01-2025	A.D.1	GA2.3.5	51	51	0	0	0	0	0	0	0	0	0	1	0	0	0	0	0	0	0	0	0	1	1	0	1	0	0	0	1	0	0	0	0	0	0	0	0	0	0	0	0	0	1	0	0	0	0
patient_isolate_194_18-01-2025	A.D.1.4	GA2.3.5	42	42	0	0	0	0	0	0	0	0	0	0	0	0	0	0	0	0	0	0	0	0	1	0	1	0	1	0	0	0	0	0	0	0	0	0	0	0	0	0	0	0	1	1	0	0	0
patient_isolate_193_18-01-2025	A.D.3.4	GA2.3.5	48	48	0	0	0	0	0	0	0	0	0	0	0	0	0	0	0	0	0	0	0	0	1	0	1	0	0	0	0	0	0	1	0	0	0	0	0	1	0	0	0	0	0	0	0	0	0
patient_isolate_196_20-01-2025	A.D.1.4	GA2.3.5	52	52	0	0	0	0	0	0	0	0	0	0	0	0	0	0	0	0	0	0	0	0	1	0	1	0	1	0	0	0	0	0	0	0	0	0	0	0	0	0	0	0	1	1	0	0	0
patient_isolate_197_20-01-2025	A.D.1.4	GA2.3.5	44	44	0	0	0	0	0	0	0	0	0	0	0	0	0	0	0	0	0	0	0	0	1	0	1	0	1	0	0	0	0	0	0	0	0	0	0	0	0	0	0	0	1	1	0	0	0
patient_isolate_198_20-01-2025	A.D.1.4	GA2.3.5	44	44	0	0	0	0	0	0	0	0	0	0	0	0	0	0	0	0	0	0	0	0	1	0	1	0	1	0	0	0	0	0	0	0	0	0	0	0	0	0	0	0	1	1	0	0	0
patient_isolate_200_21-01-2025	A.D.1.4	GA2.3.5	47	47	0	0	0	0	0	0	0	0	0	0	0	0	0	0	0	0	0	0	0	0	1	0	1	0	1	0	0	0	0	0	0	0	0	0	0	0	0	0	0	0	1	1	0	0	0
patient_isolate_201_21-01-2025	A.D.1.4	GA2.3.5	47	47	0	0	0	0	0	0	0	0	0	0	0	0	0	0	0	0	0	0	0	0	1	0	1	0	1	0	0	0	0	0	0	0	0	0	0	0	0	0	0	0	1	1	0	0	0
patient_isolate_199_21-01-2025	A.D.1.4	GA2.3.5	44	44	0	0	0	0	0	0	0	0	0	0	0	0	0	0	0	0	0	0	0	0	1	0	1	0	1	0	0	0	0	0	0	0	0	0	0	0	0	0	0	0	1	1	0	0	0
patient_isolate_202_23-01-2025	A.D.3	GA2.3.5	49	49	0	0	0	0	0	0	1	0	0	0	0	0	0	0	0	0	0	0	1	0	1	0	1	0	0	0	0	0	0	0	0	1	0	0	0	1	0	1	0	0	0	0	0	0	0
patient_isolate_204_23-01-2025	A.D.1.4	GA2.3.5	44	44	0	0	0	0	0	0	0	0	0	0	0	0	0	0	0	0	0	0	0	0	1	0	1	0	1	0	0	0	0	0	0	0	0	0	0	0	0	0	0	0	1	1	0	0	0
patient_isolate_203_23-01-2025	A.D.1.4	GA2.3.5	51	51	0	0	0	0	0	0	0	0	0	0	0	0	0	0	0	0	0	0	0	0	1	0	1	0	1	0	0	0	0	0	0	0	0	0	0	0	0	0	0	0	1	1	0	0	0
patient_isolate_206_23-01-2025	A.D.1.4	GA2.3.5	47	47	0	0	0	0	0	0	0	0	0	0	0	0	0	0	0	0	0	0	0	0	1	0	1	0	1	0	0	0	0	0	0	0	0	0	0	0	0	0	0	0	1	1	0	0	0
patient_isolate_205_23-01-2025	A.D.1.4	GA2.3.5	44	44	0	0	0	0	0	0	0	0	0	0	0	0	0	0	0	0	0	0	0	0	1	0	1	0	1	0	0	0	0	0	0	0	0	0	0	0	0	0	0	0	1	1	0	0	0
patient_isolate_212_24-01-2025	A.D.1.4	GA2.3.5	47	47	0	0	0	0	0	0	0	0	0	0	0	0	0	0	0	0	0	0	0	0	1	0	1	0	1	0	0	0	0	0	0	0	0	0	0	0	0	0	0	0	1	1	0	0	0
patient_isolate_207_24-01-2025	A.D.1.4	GA2.3.5	51	51	0	0	0	0	0	0	0	0	0	0	0	0	0	0	0	0	0	0	0	0	1	0	1	0	1	0	0	0	0	0	0	0	0	0	0	0	0	0	0	0	1	1	0	0	0
patient_isolate_208_24-01-2025	A.D.1.4	GA2.3.5	51	51	0	0	0	0	0	0	0	0	0	0	0	0	0	0	0	0	0	0	0	0	1	0	1	0	1	0	0	0	0	0	0	0	0	0	0	0	0	0	0	0	1	1	0	0	0
patient_isolate_211_24-01-2025	A.D.1.4	GA2.3.5	49	49	0	0	0	0	0	0	0	0	0	0	0	0	0	0	0	0	0	0	0	0	1	0	1	0	1	0	0	0	0	0	0	0	0	0	0	0	0	0	0	0	1	1	0	0	0
patient_isolate_210_24-01-2025	A.D.1.4	GA2.3.5	44	44	0	0	0	0	0	0	0	0	0	0	0	0	0	0	0	0	0	0	0	0	1	0	1	0	1	0	0	0	0	0	0	0	0	0	0	0	0	0	0	0	1	1	0	0	0
patient_isolate_213_24-01-2025	A.D.1.4	GA2.3.5	46	46	0	0	0	0	0	0	0	0	0	0	0	0	0	0	0	0	0	0	0	0	1	0	1	0	1	0	0	0	0	0	0	0	0	0	0	0	0	0	0	0	1	1	0	0	0
patient_isolate_209_24-01-2025	A.D.1.4	GA2.3.5	52	52	0	0	0	0	0	0	0	0	0	0	0	0	0	0	0	0	0	0	0	0	1	0	1	0	1	0	0	0	0	0	0	0	0	0	0	0	0	0	0	0	1	1	0	0	0
[truncated: 301 more columns]

## Sheet: RSV_B_patient_aa_mutation_table
Suppl. Table 3. The Nextclade output for all samples. Data is sorted in sheets according to material and RSV subtype.
Sample	Genome-wide clade	G clade	No.mutations	No.substitutions	No.deletions	No.insertions	NS1:S62G	NS1:K74E	NS1:I82T	NS1:I89M	NS1:M126I	NS2:T3A	NS2:D6N	NS2:T8I	NS2:I26T	NS2:T28I	NS2:K80R	NS2:E83K	NS2:K112R	N:A57V	N:V97I	N:S117T	N:I123V	N:I163V	P:S31P	P:V43I	P:T60I	P:S67G	P:A69V	P:L223M	P:D225N	P:D229G	M:T89I	M:M153I	SH:I49M	SH:I49T	SH:C51Y	SH:Q59*	SH:D64N	G:L71P	G:A74V	G:Y90H	G:L91F	G:R98K	G:R98G	G:S100G	G:A107T	G:A107S	G:P109S
patient_isolate_133_15-01-2024	B.D.4.1.1		22	22	0	0	0	0	0	0	1	0	0	0	0	0	0	0	0	0	1	0	0	0	0	0	0	0	0	0	0	0	0	0	0	0	0	0	0	0	1	0	0	0	1	0	0	0	0
patient_isolate_142_08-02-2024	B.D.E.1		35	35	0	0	0	0	1	0	0	0	0	0	0	0	0	1	0	0	1	0	0	1	0	0	0	0	0	0	0	0	0	0	0	0	0	0	0	0	1	0	0	0	0	1	0	0	1
patient_isolate_144_13-02-2024	B.D.E.1		35	35	0	0	0	0	1	0	0	0	0	0	0	0	0	1	0	0	1	0	0	1	0	0	0	0	0	0	0	0	0	0	0	0	0	0	0	0	1	0	0	0	0	1	0	0	1
patient_isolate_147_07-03-2024	B.D.4.1		36	36	0	0	1	0	0	0	0	0	0	0	0	0	1	0	0	1	1	0	1	0	0	0	1	0	0	0	0	0	0	0	0	1	0	0	1	0	1	0	0	1	0	0	0	0	0
patient_isolate_149_27-10-2024	B.D.4.1.1		27	27	0	0	0	0	0	0	0	0	0	0	0	0	0	0	0	0	1	0	0	0	0	0	0	0	1	0	1	0	1	1	0	0	0	0	0	0	1	0	0	0	0	1	0	0	0
patient_isolate_152_05-12-2024	B.D.E.1		25	25	0	0	0	0	0	0	0	0	0	0	1	0	0	0	0	0	1	0	0	0	0	0	0	0	0	0	0	0	0	0	0	0	0	0	0	0	1	0	0	0	0	1	0	0	0
patient_isolate_156_17-12-2024	B.D.E.1		26	26	0	0	0	0	0	0	0	0	0	0	0	0	0	0	0	0	1	1	0	0	0	0	0	0	0	0	0	0	0	0	0	0	0	0	0	0	1	0	0	0	0	1	0	1	0
patient_isolate_158_19-12-2024	B.D.4.1.3		41	41	0	0	0	0	0	1	0	0	0	0	0	0	1	0	1	0	1	0	0	0	0	1	0	0	0	0	0	0	0	0	0	0	1	1	1	0	1	1	1	0	0	0	0	0	0
patient_isolate_160_21-12-2024	B.D.E.1		32	32	0	0	0	0	0	0	0	0	0	1	0	0	0	0	0	0	1	0	0	0	0	0	0	0	0	0	0	0	0	0	0	0	0	0	0	0	1	0	0	0	0	1	1	0	0
patient_isolate_161_23-12-2024	B.D.E.1		28	28	0	0	0	0	0	0	0	0	0	0	0	0	0	0	0	0	1	0	0	0	0	0	0	0	0	1	0	0	0	0	0	0	0	0	0	0	1	0	0	0	0	1	0	0	0
patient_isolate_162_25-12-2024	B.D.4.1.1		24	24	0	0	0	0	0	0	1	0	0	0	0	0	0	0	0	0	1	0	0	0	0	0	0	0	0	0	0	0	0	0	0	0	0	0	0	0	1	0	0	0	1	0	0	0	0
patient_isolate_164_26-12-2024	B.D.E.1.1		30	30	0	0	0	1	0	0	0	0	0	0	0	0	0	0	0	0	1	0	0	0	0	0	0	0	0	0	1	0	0	0	1	0	0	0	0	0	1	0	0	0	0	1	0	0	0
patient_isolate_166_27-12-2024	B.D.E.1.1		30	30	0	0	0	1	0	0	0	0	0	0	0	0	0	0	0	0	1	0	0	0	0	0	0	0	0	0	1	0	0	0	1	0	0	0	0	0	1	0	0	0	0	1	0	0	0
patient_isolate_169_30-12-2024	B.D.E.1.2		34	34	0	0	0	0	0	0	0	0	1	0	0	0	0	0	0	0	1	0	0	0	0	0	0	0	0	0	0	0	0	0	0	0	0	0	0	0	1	0	0	0	0	1	0	0	0
patient_isolate_171_30-12-2024	B.D.E.1.1		28	28	0	0	0	1	0	0	0	0	0	0	0	0	0	0	0	0	1	0	0	0	0	0	0	0	0	0	1	0	0	0	1	0	0	0	0	0	1	0	0	0	0	1	0	0	0
patient_isolate_182_09-01-2025	B.D.E.1		29	29	0	0	0	0	0	0	0	0	0	0	0	0	0	0	0	0	1	0	0	0	0	0	0	0	0	0	0	0	0	0	0	0	0	0	0	0	1	0	0	0	0	1	0	0	0
patient_isolate_184_12-01-2025	B.D.4.1.1		37	37	0	0	0	0	0	0	0	1	0	0	0	1	0	0	0	0	1	0	0	0	0	0	0	1	0	0	0	1	1	0	0	0	0	0	0	0	1	0	0	1	0	1	0	0	0
patient_isolate_187_15-01-2025	B.D.E.1		31	31	0	0	0	0	0	0	0	0	0	0	0	0	0	0	0	0	1	0	0	0	1	0	0	0	0	0	0	0	0	0	0	0	0	0	0	1	1	0	0	0	0	1	0	0	0
patient_isolate_195_20-01-2025	B.D.E.1		27	27	0	0	0	0	0	0	0	0	0	0	0	0	0	0	0	0	1	1	0	0	0	0	0	0	0	0	0	0	0	0	0	0	0	0	0	0	1	0	0	0	0	1	0	1	0
[truncated: 130 more columns]
