# Supplementary material for: Whole-genome nanopore sequencing and automatic downstream analysis of respiratory syncytial virus using RSVTyper
Source: Sci Rep. 2025 Oct 31;15:38101. doi: 10.1038/s41598-025-20371-5 (PMC12578865; doi:10.1038/s41598-025-20371-5)
Supplement: Supplementary file 5 — Supplementary Material 5 [file 41598_2025_20371_MOESM5_ESM.xlsx]

## Sheet: Final_reference_sequences
Reference	Sequence
cluster_A_1_consensus	acgcgaaaaaatgcgtacaacaaacttgcgtaaaccaaaaaaatggggcaaataagaatttgataagtaccacttaaatttaactcctttggttagagatgggcagcaactcattgagtatgataaaagttagattgcaaaatctgtttgacaatgatgaagtagcattgttaaaaataacatgctatactgacaaattaatacagttaactaatgctttggctaaggcagttatacatacaatcaaattgaatggcattgtatttgtgcatgttattacaagtagtgatatttgccctaataataatattgtagtgaaatccaatttcacaacaatgccagtattacaaaatggaggttatatatgggaaatgatggaattaacacactgctctcaac…
cluster_A_2_consensus	acgcgaaaaaatgcgtacaacaaacttgcgtaaaccaaaaaaatggggcaaataagaatttgataagtaccacttaaatttaactcctttggttagagatgggcagcaattcattgagtatgataaaagttagattgcaaaatttatttgacaatgatgaagtagcattgttaaaaataacctgctatactgacaaattgatacatttaactaatgctttggctaaggcagtgatacatacaatcaaattgaatggcattgtatttgtgcatgttattacaagtagtgatatttgccctaataataatattgtagtgaaatccaacttcacaacaatgccagtgttacaaaatggaggttatatatgggaaatgatggaattaacacactgctctcaac…
cluster_A_3_consensus	acgcgaaaaaatgcgtacaacaaacttgcgtaaaccaaaaaaatggggcaaataagaatttgataagtaccacttaaatttaactcctttggttagagatgggcagcaactcattgagtatgataaaagttagattgcaaaatctgtttgacaatgatgaagtagcattgttaaaaataacatgctatactgacaaattaatacagttaactaatgctttggctaaggcagttatacatacaatcaaattgaatggcattgtatttgtgcatgttattacaagtagtgatatttgccctaataataatattgtagtgaaatccaatttcacaacaatgccagtattacaaaatggaggttatatatgggaaatgatggaattaacacactgctctcaac…
cluster_A_4_consensus	acgcgaaaaaatgcgtacaacaaacttgcgtaaaccaaaaaaatggggcaaataagaatttgataagtaccacttaaattcaactcctttggttagagatgggcagcaactcattgagtatgataaaagttagattgcaaaatctgtttgacaatgatgaagtagcattgttaaaaataacatgctatactgacaaattaatacagttaactaatgctttggctaaggcagttatacatacaatcaaattgaatggcattgtatttgtgcatgttattacaagtagtgatatttgccctaataataatattgtagtgaaatccaatttcacaacaatgccagtattacaaaatggaggttatatatgggaaatgatggaattaacacactgctctcaac…
cluster_A_5_consensus	acgcgtaaaaatgcgtacaacaaacttgcgtaaaccaaaaaaatggggcaaataagaatttgataagtaccacttaaatttaactcctttggttagagatgggcagcaattcattaagtatgataaaagttagattacaaaatttatttgacaatgatgaagtagcattgttaaaaataacctgctatactgacaaattgatacatttaactaatgctttggctaaggcagtgatacatacaatcaaattgaatggcattgtatttgtgcatgttattacaagtagtgatatttgccctaataataatattgtagtgaaatccaacttcacaacaatgccagtgttacaaaatggaggttatatatgggaaatgatggaattaacacactgctctcaac…
cluster_A_6_consensus	acgcgaaaaaatgcgtactacaaacttgcgtaaaccaaaaaaatggggcaaataagaatttgataagtaccacttaaatttaactcctttggttagagatgggcagcaactcattgagtatgttaaaagttagattgcaaaatctgtttgacaatgatgaagtagcattgttaaaaataacatgctatactgacaaattaatacagttaactaatgctttggctaaagcagttatacatacaatcaaattgaatggcattgtatttgtgcatgttattacaagtagtgatatttgccctaataataatattgtagtgaaatccaatttcacaacaatgccagtattacaaaatggaggttatatatgggaaatgatggaattaacacactgctctcaac…
cluster_A_7_consensus	acgcgaaaaaatgcgtacaacaaacttgcgtaaaccaaaaaaatggggcaaataagaatttgataagtaccacttaaatttaactcctttggttagagatgggcagcaactcattgagtatgataaaagttagattgcaaaatctgtttgacaatgatgaagtagcattgttaaaaataacatgctatactgacaaattaatacagttaactaatgctttggctaaagcagttatacatacaatcaaattgaatggcattgtatttgtgcatgttataacaagtagtgatatttgccctaataataatattgtagtgaaatccaatttcacaacaatgccagtattacaaaatggaggttatatatgggaaatgatggaattaacacactgctctcaac…
cluster_A_8_consensus	acgcgaaaaaatgcgtacaacaaacttgcgtaaaccaaaaaaatggggcaaataagaatttgataagtaccacttaaatttaactcctttggttagagatgggcagcaactcattgagtatgataaaagttagattgcaaaatctgtttgacaatgatgaagtagcattgttaaaaataacatgctatactgacaaattaatacagttaactaatgctttggctaaggcagttatacatacaatcaaattgaatggcattgtatttgtgcatgttattacaagtagtgatatttgccctaataataatattgtagtgaaatccaatttcacaacaatgccagtattacaaaatggaggttatatatgggaaatgatggaattaacacactgctctcaac…
cluster_A_9_consensus	acgcgaaaaaatgcgtactacaaacttgcgtaaaccaaaaaaatggggcaaataagaatttgataagtaccacttaaatttaactcctttggttagagatgggcagcaactcattgagtatgataaaagttagattgcaaaatctgtttgacaatgatgaagtagcattgttaaaaataacatgctatactgacaaattaatacagttaactaatgctttggctaaagcagttatacatacaatcaaattgaatggcattgtatttgtgcatgttattacaagtagtgatatttgccctaataataatattgtagtgaaatccaatttcacaacaatgccagtattacaaaatggaggttatatatgggaaatgatggaattaacacactgctctcaac…
cluster_A_10_consensus	acgcgaaaaaatgcgtacaacaaacttgcgtaaaccaaaaaaatggggcaaataagaatttgataagtaccacttaaatttaactcccttggttagagatgggcagcaactcattgagtatgataaaagttagattgcaaaatctgtttgacaatgatgaagtagcattgttaaaaataacatgctatactgacaaattaatacagttaactaatgctttggctaaggcagttatacatacaatcaaattgaatggcattgtatttgtgcatgttattacaagtagtgatatttgccctaataataatattgtagtgaaatccaatttcacaacaatgccagtattacaaaatggaggttatatatgggaaatgatggaattaacacactgctctcaac…
cluster_B_1_consensus	acgcgaaaaaatgcgtactacaaacttgcacactcgaaaaaaatggggcaaataagaatttgataagtgctatttaagtctaacctttttaatcagaaatggggtgcaattcactgagcatgataaaggttagattacaaaatttgtttgataatgacgaagtagcattgttaaaaataacatgttatactgacaaattaattcttctgactaatgcattagccaaagcaacaatacatacaattaaattaaacggcatagtttttatacatgttataacaagcagtgaagtgtgccctgataacaatattgtagtgaaatctaactttacaacaatgccaatattacaaaatggaggatacatatgggaattgattgaattgacacactgctctcaat…
cluster_B_2_consensus	acgcgaaaaaatgcgtactacaaacttgcacactcgaaaaaaatggggcaaataagaatttgataagtgctatttaagtctaacctttttaatcagaaatggggtgcaattcactgagcatgataaaggttagattacaaaatttatttgacaatgacgaagtagcattgttaaaaataacatgttatactgacaaattaattcttctgactaatgcattagccaaagcaacaatacatacaattaaattaaacggcatagtttttatacatgttataacaagcagtgaagtgtgccctgataacaatattgtagtgaaatctaactttacaacaatgccaatattacaaaatggaggatacatatgggagttgattgaattgacacactgctctcaat…
cluster_B_3_consensus	acgcgaaaaaatgcgtactacaaacttgcacactcgaaaaaaatggggcaaataagaatttgataagtgctatttaagtctaatctttttaatcagaaatggggtgcaattcactgagcatgataaaggttagattacaaaatttatttgacaatgacgaagtagcattgttaaaaataacatgttatactgacaaattaattcttctgactaatgcattagctaaagcaacaatacatacaattaaattaaacggcatagtttttatacatgttataacaagcagtgaagtgtgccctgataacaatattgtagtgaaatctaactttacaacaatgccaatattacaaaatggaggatacatatgggaattgattgaattgacacactgctctcaat…
cluster_B_4_consensus	acgcgaaaaaatgcgtactacaaacttgcacactcgaaaaaaatggggcaaataagaacttgataagtgctatttaagtctaacctttttaatcagaaatggggtgcaattcactgagcatgataaaggttagattacaaaatttatttgacaatgatgaagtagcattgttaaaaataacatgttatactgacaaattaattcttctgactaatgcattagccaaagcaacaatacatacaattaaattaaacggtatagtttttatacatgttataacaagcagtgaagtgtgccctgataacaatattgtagtgaaatctaactttacaacaatgccaatattacaaaatggaggatacatatgggagttgattgaattgacacactgctctcaat…
cluster_B_5_consensus	acgcgaaaaatgcgtactacaaacttgcacactcgaaaaaaatggggcaaataagaatttgataagtgctatttaagtctaacctttttaatcagaaatggggtgcaattcactgagcatgataaaggttagattacaaaatttatttgacaatgacgaagtagcattgttaaaaataacatgttatactgacaaattaattcttctgactaatgcattagccaaagcaacaatacatacaattaaattaaacggcatagtttttatacatgttataacaagcagtgaagtgtgccctgataacaatattgtagtgaaatctaactttacaacaatgccaatattacaaaatggaggatacatatgggaattgattgaattgacacactgctctcaatt…
cluster_B_6_consensus	acgcgaaaaaatgcgtactacaaacttgcacattcggaaaaaatggggcaaataagaatttgataagtgctatttaagtctaaccttttcaatcagaaatggggtgcaattcactgagcatgataaaggttagattacaaaatttatttgacaatgacgaggtagcattgttaaaaataacatgttatactgacaaattaattcttctgaccaatgcattagcaaaagcagcaatacatacaattaaattaaacggcatagtttttatacatgttataacaagcagtgaagtgtgccctgataacaacattgtagtaaaatctaactttacaacaatgccaatattacaaaatggaggatacatatgggaattgattgagttgacacactgctctcaat…
cluster_B_7_consensus	acgcgaaaaaatgcgtactacaaacttgcacactcgaaaaaaatggggcaaataagaatttgataagtgctatttaagtctaacctttttaatcagaaatggggtgcaattcactgagcatgataaaggttagattacaaaatttatttgacaatgacgaagtagcattgttaaaaataacatgttatactgacaaattaattcttctgactaatgcattggccaaagcaacaatacatacaattaaattaaacggcatagtttttatacatgttataacaagcagtgaagtgtgccctgataacaatattgtagtgaaatctaactttacaacaatgccaatattacaaaatggaggatacatatgggagttgattgaattgacacactgctctcaat…
cluster_B_8_consensus	acgcgaaaaaatgcgtactacaaacttgcacattcgaaaaaaatggggcaaataagaatttgataagtgctatttaagtctaaccttttcaatcagaaatggggtgcaattcactgagcatgataaaggttagattacaaaatttatttgacaatgacgaagtagcattgttaaaaataacatgttatactgacaaattaattcttctgaccaatgcattagccaaagcagcaatacatacaattaaattaaacggcatagtttttatacatgttataacaagcagtgaagtgtgccctgataacaatattgtagtaaaatctaactttacaacaatgccaatattacaaaatggaggatacatatgggaattgattgagttgacacactgctctcaat…
cluster_B_9_consensus	acgcgaaaaaatgcgtactacaaacttgcacattcggaaaaaatggggcaaataagaatttgataagtgctatttaagtctaaccttttcaatcagaaatggggtgcaattcactgagcatgataaaggttagattacaaaatttatttgacaatgacgaagtagcattgttaaaaataacatgttatactgataaattaattcttctgaccaatgcattagccaaagcagcaatacatacaattaaattaaacggcatagtttttatacatgttataacaagcagtgaagtgtgccctgataacaatattgtagtgaaatctaactttacaacaatgccaatactacaaaatggaggatacatatgggaattgattgagttgacacactgctctcaat…
cluster_B_10_consensus	acgcgaaaaaatgcgtactacaaacttgcacattcggaaaaaatggggcaaataagaatttgataagtgttatttaagtctaaccttttcaatcagaaatggggtgcaattcactgagcatgataaaggttagattacaaaatttatttgacaatgatgaagtagcattgttaaaaataacatgttatactgacaaattaattcttctgactaatgcattagccaaagcagcaatacatacaattaaattaaacggcatagtttttatacatgttataacaagcagtgaagtgtgccctgataacaatattgtagtgaaatctaactttacaacaatgccaatattacaaaatggaggatacatatgggaattgattgagttgacacactgctctcaat…

## Sheet: Cluster_A_sequences
cluster_A_1	cluster_A_2	cluster_A_3	cluster_A_4	cluster_A_5	cluster_A_6	cluster_A_7	cluster_A_8	cluster_A_9	cluster_A_10
hRSV_A_Australia_VIC-RCH047_2019_EPI_ISL_1653990_2019-03-16	hRSV_A_USA_12-21_1998_EPI_ISL_2544028_1998-12-12	hRSV_A_England_RE20000102_2020_EPI_ISL_1647418_2020-02-08	hRSV_A_South_Africa_NICD-R08589_2021_EPI_ISL_11055752_2021-06-10	hRSV_A_USA_A-US-BID-V8537_2003_EPI_ISL_2582878_2003	hRSV_A_Australia_WM3324484_2020_EPI_ISL_2839349_2020-11-27	hRSV_A_Australia_VIC-RCH071_2021_EPI_ISL_11817092_2021-03-27	hRSV_A_Peru_PER-FLE2322_2009_EPI_ISL_2544055_2009-08-16	hRSV_A_Australia_9009560_2021_EPI_ISL_2839397_2021-01-19	hRSV_A_South_Africa_NICD-R03470_2022_EPI_ISL_12870553_2022-03-11
hRSV_A_Argentina_ARG-001sanger_2015_EPI_ISL_2544051_2015-04-30	hRSV_A_Australia_AUS-248_2007_EPI_ISL_2544033_2007	hRSV_A_Belgium_SCI-VD-FD-00001_2022_EPI_ISL_13297987_2022-04-14	hRSV_A_South_Africa_NICD-R00038_2021_EPI_ISL_11055715_2021-01-05	hRSV_A_Argentina_159_2004_EPI_ISL_2544045_2004-05-26	hRSV_A_Australia_P507573_2020_EPI_ISL_2839308_2020-11-19	hRSV_A_Australia_QLD-RBWH015_2021_EPI_ISL_11817021_2021-01-13	hRSV_A_Argentina_177_2006_EPI_ISL_2544046_2006-06-06	hRSV_A_Australia_1002541_2021_EPI_ISL_2839444_2021-01-01	hRSV_A_China_HB-40255_2020_EPI_ISL_6268619_2020-12-24
hRSV_A_Argentina_ARG-012_2015_EPI_ISL_2588828_2015-06-10	hRSV_A_USA_A-US-BID-V7335_2002_EPI_ISL_2582706_2002	hRSV_A_England_194980352_2019_EPI_ISL_1834153_2019-12-05	hRSV_A_South_Africa_NICD-R00749_2021_EPI_ISL_11055716_2021-01-19	hRSV_A_England_094820034_2009_EPI_ISL_6494911_2009-11-23	hRSV_A_Australia_P517150_2020_EPI_ISL_2839306_2020-11-22	hRSV_A_Australia_QLD-RBWH020_2021_EPI_ISL_11817023_2021-01-17	hRSV_A_China_A-GZ-11-224_2011_EPI_ISL_2582561_2011-02-24	hRSV_A_Australia_1010209_2021_EPI_ISL_2839403_2021-01-11	hRSV_A_South_Africa_NICD-R01348_2022_EPI_ISL_11055719_2022-02-02
hRSV_A_Argentina_BA-HNRG-002_2014_EPI_ISL_1074035_2014-03-31	hRSV_A_USA_A-US-BID-V7336_2002_EPI_ISL_2582709_2002	hRSV_A_England_195100343_2019_EPI_ISL_1520397_2019-12-13	hRSV_A_South_Africa_NICD-R00917_2021_EPI_ISL_11055717_2021-01-21	hRSV_A_England_104800018_2010_EPI_ISL_6494935_2010-11-25	hRSV_A_Australia_P533369_2020_EPI_ISL_2839218_2020-12-03	hRSV_A_Australia_QLD-RBWH022_2021_EPI_ISL_11817025_2021-01-18	hRSV_A_China_A-GZ-12-110_2012_EPI_ISL_2582796_2012-01-10	hRSV_A_Australia_1011044_2020_EPI_ISL_2839438_2020-12-01	hRSV_A_South_Africa_NICD-R01350_2022_EPI_ISL_11055720_2022-02-03
hRSV_A_Argentina_BA-HNRG-006_2014_EPI_ISL_1074248_2014-05-12	hRSV_A_USA_A-US-BID-V7337_2002_EPI_ISL_2582711_2002	hRSV_A_England_195180517_2019_EPI_ISL_1520403_2019-12-17	hRSV_A_South_Africa_NICD-R01072_2022_EPI_ISL_11055718_2022-01-25	hRSV_A_Mexico_MEX-23_2004_EPI_ISL_2543967_2004-12-24	hRSV_A_Australia_QLD-RBWH009_2021_EPI_ISL_11817020_2021-01-09	hRSV_A_Australia_QLD-RBWH026_2021_EPI_ISL_11817026_2021-01-22	hRSV_A_Jordan_C2101_2011_EPI_ISL_2582571_2011-01-13	hRSV_A_Australia_3012220_2020_EPI_ISL_2839439_2020-12-03	hRSV_A_South_Africa_NICD-R01353_2022_EPI_ISL_11055721_2022-01-31
hRSV_A_Argentina_BA-HNRG-009_2014_EPI_ISL_1074036_2014-05-15	hRSV_A_USA_A-US-BID-V7338_2002_EPI_ISL_2582714_2002	hRSV_A_England_200100153_2019_EPI_ISL_1520410_2019-12-24	hRSV_A_South_Africa_NICD-R02323_2021_EPI_ISL_11055735_2021-01-27	hRSV_A_USA_1D1_2015_EPI_ISL_2543985_2015	hRSV_A_Australia_QLD-RBWH041_2021_EPI_ISL_11817030_2021-01-29	hRSV_A_Australia_QLD-RBWH053_2021_EPI_ISL_11817036_2021-02-02	hRSV_A_Jordan_D3055_2010_EPI_ISL_2582569_2010-09-19	hRSV_A_Australia_3073_2020_EPI_ISL_2839398_2020-11-20	hRSV_A_South_Africa_NICD-R01667_2022_EPI_ISL_11055724_2022-02-07
hRSV_A_Argentina_BA-HNRG-010_2014_EPI_ISL_1074165_2014-05-19	hRSV_A_USA_A-US-BID-V7339_2002_EPI_ISL_2582716_2002	hRSV_A_England_RE20000020_2020_EPI_ISL_1647410_2020-01-06	hRSV_A_South_Africa_NICD-R03242_2022_EPI_ISL_12870543_2022-03-08	hRSV_A_USA_A-US-BID-V7354_2002_EPI_ISL_2592569_2002	hRSV_A_Australia_VIC-MMC039_2020_EPI_ISL_2543772_2020-12-23	hRSV_A_Australia_QLD-RBWH060_2021_EPI_ISL_11817039_2021-02-04	hRSV_A_Jordan_D3159_2011_EPI_ISL_2582547_2011-03-16	hRSV_A_Australia_4009301_2020_EPI_ISL_2839405_2020-12-04	hRSV_A_South_Africa_NICD-R01684_2022_EPI_ISL_11055727_2022-02-04
hRSV_A_Argentina_BA-HNRG-016_2014_EPI_ISL_1074113_2014-05-23	hRSV_A_USA_A-US-BID-V7340_2002_EPI_ISL_2582719_2002	hRSV_A_Philippines_99060_2019_EPI_ISL_12970403_2019-06-25	hRSV_A_South_Africa_NICD-R03243_2022_EPI_ISL_12870544_2022-03-09	hRSV_A_USA_A-US-BID-V7357_2002_EPI_ISL_2592568_2002	hRSV_A_Australia_VIC-MMC054_2020_EPI_ISL_2543775_2020-12-30	hRSV_A_Australia_QLD-RBWH065_2021_EPI_ISL_11817041_2021-02-05	hRSV_A_Jordan_JOR-A0215_2011_EPI_ISL_2587163_2011-02-24	hRSV_A_Australia_4011388_2020_EPI_ISL_2839440_2020-11-04	hRSV_A_South_Africa_NICD-R01938_2022_EPI_ISL_11055728_2022-02-17
hRSV_A_Argentina_BA-HNRG-016_2014_EPI_ISL_412858_2014-05-23	hRSV_A_USA_A-US-BID-V7342_2002_EPI_ISL_2582722_2002	hRSV_A_Philippines_99064_2019_EPI_ISL_12970407_2019-08-19	hRSV_A_South_Africa_NICD-R03247_2022_EPI_ISL_12870545_2022-03-09	hRSV_A_USA_A-US-BID-V7358_2002_EPI_ISL_2592567_2002	hRSV_A_Australia_VIC-MMC099_2021_EPI_ISL_2543781_2021-01-18	hRSV_A_Australia_QLD-RBWH068_2021_EPI_ISL_11817043_2021-02-07	hRSV_A_Kenya_KILIFI-WGS-1022-28-12_2011_EPI_ISL_2582789_2011-12-28	hRSV_A_Australia_6003147_2020_EPI_ISL_2839406_2020-12-06	hRSV_A_South_Africa_NICD-R01966_2022_EPI_ISL_11055734_2022-02-16
hRSV_A_Argentina_BA-HNRG-018_2014_EPI_ISL_1074164_2014-05-26	hRSV_A_USA_A-US-BID-V7343_2002_EPI_ISL_2582724_2002	hRSV_A_Philippines_99065_2019_EPI_ISL_12970408_2019-08-25	hRSV_A_South_Africa_NICD-R03505_2021_EPI_ISL_11055737_2021-03-08	hRSV_A_USA_A-US-BID-V7359_2002_EPI_ISL_2592572_2002	hRSV_A_Australia_VIC-RCH001_2020_EPI_ISL_1653938_2020-12-22	hRSV_A_Australia_QLD-RBWH075_2021_EPI_ISL_11817046_2021-02-09	hRSV_A_Kenya_KILIFI-WGS-1031-05-03_2012_EPI_ISL_2582910_2012-03-05	hRSV_A_Australia_7002419_2021_EPI_ISL_2991498_2021-01-17	hRSV_A_South_Africa_NICD-R03159_2021_EPI_ISL_11055736_2021-02-25
hRSV_A_Argentina_BA-HNRG-020_2014_EPI_ISL_1074029_2014-05-27	hRSV_A_USA_A-US-BID-V7344_2002_EPI_ISL_2582727_2002	hRSV_A_Philippines_99066_2019_EPI_ISL_12970409_2019-08-28	hRSV_A_South_Africa_NICD-R03651_2021_EPI_ISL_12529634_2021-03-09	hRSV_A_USA_A-US-BID-V8372_2003_EPI_ISL_2582745_2003	hRSV_A_Australia_VIC-RCH007_2021_EPI_ISL_2543783_2021-01-16	hRSV_A_Australia_QLD-RBWH130_2021_EPI_ISL_11817053_2021-02-18	hRSV_A_Kenya_KILIFI-WGS-1159-24-05_2013_EPI_ISL_2582866_2013-05-24	hRSV_A_Australia_7003912_2020_EPI_ISL_2839409_2020-11-17	hRSV_A_South_Africa_NICD-R03358_2022_EPI_ISL_12870547_2022-03-16
hRSV_A_Argentina_BA-HNRG-023_2014_EPI_ISL_1074270_2014-05-28	hRSV_A_USA_A-US-BID-V7345_2002_EPI_ISL_2582471_2002	hRSV_A_Philippines_99068_2019_EPI_ISL_12970411_2019-09-14	hRSV_A_South_Africa_NICD-R03652_2021_EPI_ISL_12529635_2021-03-09	hRSV_A_USA_A-US-BID-V8382_2003_EPI_ISL_2582694_2003	hRSV_A_Australia_VIC-RCH009_2021_EPI_ISL_2543785_2021-02-07	hRSV_A_Australia_QLD-RBWH185_2021_EPI_ISL_11817061_2021-03-05	hRSV_A_Kenya_KILIFI-WGS-1169-07-11_2013_EPI_ISL_2582565_2013-11-07	hRSV_A_Australia_8001840_2020_EPI_ISL_2839414_2020-10-08
hRSV_A_Argentina_BA-HNRG-028_2014_EPI_ISL_1074183_2014-06-02	hRSV_A_USA_A-US-BID-V7346_2002_EPI_ISL_2582729_2002	hRSV_A_Philippines_99069_2019_EPI_ISL_12970412_2019-09-09	hRSV_A_South_Africa_NICD-R03672_2021_EPI_ISL_12529638_2021-03-12	hRSV_A_USA_A-US-BID-V8383_2003_EPI_ISL_2582696_2003	hRSV_A_Australia_VIC-RCH020_2021_EPI_ISL_2543793_2021-02-14	hRSV_A_Australia_QLD-RBWH206_2021_EPI_ISL_11817065_2021-03-10	hRSV_A_Peru_PER-FLE4190_2009_EPI_ISL_2544057_2009-09-17	hRSV_A_Australia_8006635_2020_EPI_ISL_2839372_2020-11-28
hRSV_A_Argentina_BA-HNRG-032_2014_EPI_ISL_1074208_2014-06-04	hRSV_A_USA_A-US-BID-V7347_2002_EPI_ISL_2582732_2002	hRSV_A_Philippines_99070_2019_EPI_ISL_12970413_2019-09-23	hRSV_A_South_Africa_NICD-R03864_2021_EPI_ISL_12529639_2021-03-15	hRSV_A_USA_A-US-BID-V8384_2003_EPI_ISL_2582699_2003	hRSV_A_Australia_VIC-RCH031_2021_EPI_ISL_2543798_2021-02-27	hRSV_A_Australia_QLD-RBWH227_2021_EPI_ISL_11817069_2021-03-15	hRSV_A_Peru_PER-FLE9761_2010_EPI_ISL_2544056_2010-05-20	hRSV_A_Australia_9002436_2020_EPI_ISL_2839407_2020-11-28
hRSV_A_Argentina_BA-HNRG-033_2014_EPI_ISL_1074194_2014-06-04	hRSV_A_USA_A-US-BID-V7348_2002_EPI_ISL_2592570_2002	hRSV_A_Philippines_99074_2019_EPI_ISL_12970417_2019-10-19	hRSV_A_South_Africa_NICD-R03865_2021_EPI_ISL_11055738_2021-03-16	hRSV_A_USA_A-US-BID-V8392_2003_EPI_ISL_2582766_2003	hRSV_A_Australia_VIC-RCH056_2021_EPI_ISL_2543809_2021-03-07	hRSV_A_Australia_QLD-RBWH229_2021_EPI_ISL_11817070_2021-03-15	hRSV_A_Peru_PER-FPP00538_2011_EPI_ISL_2544064_2011-05-16	hRSV_A_Australia_9005740_2020_EPI_ISL_2839448_2020-10-29
hRSV_A_Argentina_BA-HNRG-037_2014_EPI_ISL_1074249_2014-06-09	hRSV_A_USA_A-US-BID-V7349_2002_EPI_ISL_2582735_2002	hRSV_A_Philippines_99075_2019_EPI_ISL_12970418_2019-11-04	hRSV_A_South_Africa_NICD-R03866_2021_EPI_ISL_12529640_2021-03-15	hRSV_A_USA_A-US-BID-V8505_2003_EPI_ISL_2582747_2003	hRSV_A_Australia_VIC-RCH063_2021_EPI_ISL_11817090_2021-03-14	hRSV_A_Australia_QLD-RBWH244_2021_EPI_ISL_11817072_2021-03-18	hRSV_A_USA_6A5_2015_EPI_ISL_2543986_2015	hRSV_A_Australia_9005762_2020_EPI_ISL_2839364_2020-10-19
hRSV_A_Argentina_BA-HNRG-044_2014_EPI_ISL_1074037_2014-06-13	hRSV_A_USA_A-US-BID-V7350_2002_EPI_ISL_2544020_2002	hRSV_A_Philippines_99078_2019_EPI_ISL_12970421_2019-11-28	hRSV_A_South_Africa_NICD-R04004_2021_EPI_ISL_12529642_2021-03-19	hRSV_A_USA_A-US-BID-V8507_2003_EPI_ISL_2582750_2003	hRSV_A_Australia_VIC-RCH075_2021_EPI_ISL_11817094_2021-03-27	hRSV_A_Australia_QLD-RBWH264_2021_EPI_ISL_11817075_2021-03-27	hRSV_A_Vietnam_VN-733-10-09_2009_EPI_ISL_2543943_2009-10-28
hRSV_A_Argentina_BA-HNRG-045_2014_EPI_ISL_1074104_2014-06-13	hRSV_A_USA_A-US-BID-V7351_2002_EPI_ISL_2592571_2002	hRSV_A_Philippines_99084_2020_EPI_ISL_12970426_2020-01-22	hRSV_A_South_Africa_NICD-R04181_2021_EPI_ISL_12529643_2021-03-25	hRSV_A_USA_A-US-BID-V8508_2003_EPI_ISL_2582688_2003	hRSV_A_Australia_VIC-RCH092_2021_EPI_ISL_11817099_2021-04-10	hRSV_A_Australia_QLD-RBWH273_2021_EPI_ISL_11817076_2021-03-30
hRSV_A_Argentina_BA-HNRG-046_2014_EPI_ISL_1074233_2014-06-16	hRSV_A_USA_A-US-BID-V7355_2002_EPI_ISL_2582738_2002	hRSV_A_South_Africa_NICD-R01358_2022_EPI_ISL_11055722_2022-02-03	hRSV_A_South_Africa_NICD-R04354_2021_EPI_ISL_12529644_2021-03-31	hRSV_A_USA_A-US-BID-V8509_2001_EPI_ISL_2582439_2001	hRSV_A_Australia_VIC-RCH095_2021_EPI_ISL_11817101_2021-04-10	hRSV_A_Australia_QLD-RBWH278_2021_EPI_ISL_11817078_2021-04-01
hRSV_A_Argentina_BA-HNRG-047_2014_EPI_ISL_1074038_2014-06-16	hRSV_A_USA_A-US-BID-V8316_2001_EPI_ISL_2582635_2001	hRSV_A_South_Africa_NICD-R01675_2022_EPI_ISL_11055725_2022-02-09	hRSV_A_South_Africa_NICD-R04469_2021_EPI_ISL_12529645_2021-03-30	hRSV_A_USA_A-US-BID-V8510_2003_EPI_ISL_2582691_2003	hRSV_A_Australia_VIC-RCH110_2021_EPI_ISL_11817109_2021-05-16	hRSV_A_Australia_QLD-RBWH287_2021_EPI_ISL_11817083_2021-04-06
hRSV_A_Argentina_BA-HNRG-052_2014_EPI_ISL_1074111_2014-06-18	hRSV_A_USA_A-US-BID-V8320_2002_EPI_ISL_2582469_2002	hRSV_A_South_Africa_NICD-R01677_2022_EPI_ISL_11055768_2022-02-10	hRSV_A_South_Africa_NICD-R04470_2021_EPI_ISL_12529646_2021-03-30	hRSV_A_USA_A-US-BID-V8518_2004_EPI_ISL_2582760_2004	hRSV_A_Australia_WM3114268_2020_EPI_ISL_2839326_2020-11-06	hRSV_A_Australia_VIC-RCH050_2021_EPI_ISL_2543806_2021-03-08
hRSV_A_Argentina_BA-HNRG-056_2014_EPI_ISL_1074088_2014-06-23	hRSV_A_USA_A-US-BID-V8323_2002_EPI_ISL_2582743_2002	hRSV_A_South_Africa_NICD-R01679_2022_EPI_ISL_11055726_2022-02-07	hRSV_A_South_Africa_NICD-R04476_2021_EPI_ISL_12529647_2021-03-30	hRSV_A_USA_A-US-BID-V8521_2004_EPI_ISL_2582758_2004	hRSV_A_Australia_WM3260993_2020_EPI_ISL_2839237_2020-11-21
hRSV_A_Argentina_BA-HNRG-058_2014_EPI_ISL_1074267_2014-06-23	hRSV_A_USA_A-US-BID-V8352_2003_EPI_ISL_2579886_2003	hRSV_A_South_Africa_NICD-R01940_2022_EPI_ISL_11055729_2022-02-17	hRSV_A_South_Africa_NICD-R08230_2021_EPI_ISL_11055742_2021-06-02	hRSV_A_USA_A-US-BID-V8522_2004_EPI_ISL_2582751_2004
hRSV_A_Argentina_BA-HNRG-059_2014_EPI_ISL_1074150_2014-06-23	hRSV_A_USA_A-US-BID-V8354_2003_EPI_ISL_2582476_2003	hRSV_A_South_Africa_NICD-R01943_2022_EPI_ISL_11055730_2022-02-16	hRSV_A_South_Africa_NICD-R08232_2021_EPI_ISL_11055743_2021-06-02	hRSV_A_USA_A-US-BID-V8523_2004_EPI_ISL_2582756_2004
hRSV_A_Argentina_BA-HNRG-063_2014_EPI_ISL_1074184_2014-06-26	hRSV_A_USA_A-US-BID-V8356_2003_EPI_ISL_2582477_2003	hRSV_A_South_Africa_NICD-R01949_2022_EPI_ISL_11055731_2022-02-15	hRSV_A_South_Africa_NICD-R08391_2021_EPI_ISL_11055749_2021-06-07
hRSV_A_Argentina_BA-HNRG-069_2014_EPI_ISL_1074190_2014-07-03	hRSV_A_USA_A-US-BID-V8375_2003_EPI_ISL_2579891_2003	hRSV_A_South_Africa_NICD-R03671_2021_EPI_ISL_12529637_2021-03-12
hRSV_A_Argentina_BA-HNRG-075_2014_EPI_ISL_1074124_2014-07-14	hRSV_A_USA_A-US-BID-V8376_2003_EPI_ISL_2579892_2003	hRSV_A_South_Africa_NICD-R08238_2021_EPI_ISL_11055745_2021-06-01
hRSV_A_Argentina_BA-HNRG-079_2014_EPI_ISL_1074039_2014-07-23	hRSV_A_USA_A-US-BID-V8397_2003_EPI_ISL_2582491_2003	hRSV_A_South_Africa_NICD-R08383_2021_EPI_ISL_11055747_2021-06-04
hRSV_A_Argentina_BA-HNRG-080_2014_EPI_ISL_1074187_2014-07-28	hRSV_A_USA_A-US-BID-V8405_2003_EPI_ISL_2582487_2003	hRSV_A_South_Africa_NICD-R08385_2021_EPI_ISL_11055748_2021-06-07
hRSV_A_Argentina_BA-HNRG-092_2014_EPI_ISL_1074108_2014-08-22	hRSV_A_USA_A-US-BID-V8411_2001_EPI_ISL_2582502_2001	hRSV_A_South_Africa_NICD-R08590_2021_EPI_ISL_11055753_2021-06-10
hRSV_A_Argentina_BA-HNRG-097_2014_EPI_ISL_1074105_2014-08-27	hRSV_A_USA_A-US-BID-V8413_2001_EPI_ISL_2582509_2001	hRSV_A_South_Africa_NICD-R08603_2021_EPI_ISL_11055755_2021-06-10
hRSV_A_Argentina_BA-HNRG-099_2014_EPI_ISL_1074271_2014-09-01	hRSV_A_USA_A-US-BID-V8414_2001_EPI_ISL_2582503_2001	hRSV_A_South_Africa_NICD-R09740_2021_EPI_ISL_11055760_2021-06-29
hRSV_A_Argentina_BA-HNRG-105_2015_EPI_ISL_1074040_2015-04-27	hRSV_A_USA_A-US-BID-V8415_2001_EPI_ISL_2582505_2001
hRSV_A_Argentina_BA-HNRG-111_2015_EPI_ISL_1074041_2015-05-11	hRSV_A_USA_A-US-BID-V8422_2001_EPI_ISL_2582449_2001
hRSV_A_Argentina_BA-HNRG-120_2015_EPI_ISL_1074227_2015-05-26	hRSV_A_USA_A-US-BID-V8423_2001_EPI_ISL_2582451_2001
hRSV_A_Argentina_BA-HNRG-121_2015_EPI_ISL_1074244_2015-05-26	hRSV_A_USA_A-US-BID-V8432_2001_EPI_ISL_2579887_2001
hRSV_A_Argentina_BA-HNRG-123_2015_EPI_ISL_1074262_2015-05-27	hRSV_A_USA_A-US-BID-V8433_2001_EPI_ISL_2579888_2001
hRSV_A_Argentina_BA-HNRG-125_2015_EPI_ISL_1074042_2015-05-29	hRSV_A_USA_A-US-BID-V8434_2001_EPI_ISL_2579889_2001
hRSV_A_Argentina_BA-HNRG-134_2015_EPI_ISL_1074043_2015-06-03	hRSV_A_USA_A-US-BID-V8435_2001_EPI_ISL_2582456_2001
hRSV_A_Argentina_BA-HNRG-135_2015_EPI_ISL_1074272_2015-06-03	hRSV_A_USA_A-US-BID-V8436_2001_EPI_ISL_2582442_2001
hRSV_A_Argentina_BA-HNRG-136_2015_EPI_ISL_1074135_2015-06-05	hRSV_A_USA_A-US-BID-V8437_2001_EPI_ISL_2582443_2001
hRSV_A_Argentina_BA-HNRG-138_2015_EPI_ISL_1074044_2015-06-08	hRSV_A_USA_A-US-BID-V8453_2001_EPI_ISL_2582513_2001
hRSV_A_Argentina_BA-HNRG-142_2015_EPI_ISL_1074114_2015-06-11	hRSV_A_USA_A-US-BID-V8456_2001_EPI_ISL_2579890_2001
hRSV_A_Argentina_BA-HNRG-149_2015_EPI_ISL_1074209_2015-06-16	hRSV_A_USA_A-US-BID-V8466_2001_EPI_ISL_2582448_2001
hRSV_A_Argentina_BA-HNRG-151_2015_EPI_ISL_1074090_2015-06-19	hRSV_A_USA_A-US-BID-V8481_2001_EPI_ISL_2582457_2001
hRSV_A_Argentina_BA-HNRG-166_2015_EPI_ISL_1074136_2015-06-30	hRSV_A_USA_A-US-BID-V8482_2001_EPI_ISL_2582616_2001
hRSV_A_Argentina_BA-HNRG-169_2015_EPI_ISL_1074210_2015-06-30	hRSV_A_USA_A-US-BID-V8483_2001_EPI_ISL_2582519_2001
hRSV_A_Argentina_BA-HNRG-170_2015_EPI_ISL_1074166_2015-07-01	hRSV_A_USA_A-US-BID-V8484_2001_EPI_ISL_2582460_2001
hRSV_A_Argentina_BA-HNRG-172_2015_EPI_ISL_1074145_2015-07-02	hRSV_A_USA_A-US-BID-V8485_2001_EPI_ISL_2582461_2001
hRSV_A_Argentina_BA-HNRG-174_2015_EPI_ISL_1074228_2015-07-06	hRSV_A_USA_A-US-BID-V8486_2001_EPI_ISL_2582463_2001
hRSV_A_Argentina_BA-HNRG-178_2015_EPI_ISL_1074167_2015-07-08	hRSV_A_USA_A-US-BID-V8493_2001_EPI_ISL_2582508_2001
hRSV_A_Argentina_BA-HNRG-180_2015_EPI_ISL_1074098_2015-07-10	hRSV_A_USA_A-US-BID-V8524_2004_EPI_ISL_2582479_2004
hRSV_A_Argentina_BA-HNRG-181_2015_EPI_ISL_1074045_2015-07-13	hRSV_A_USA_A-US-BID-V8525_2004_EPI_ISL_2582481_2004
hRSV_A_Argentina_BA-HNRG-183_2015_EPI_ISL_1074260_2015-07-15	hRSV_A_USA_A-US-BID-V8526_2004_EPI_ISL_2582484_2004
hRSV_A_Argentina_BA-HNRG-185_2015_EPI_ISL_1074046_2015-07-17	hRSV_A_USA_A-US-BID-V8535_2003_EPI_ISL_2579894_2003
hRSV_A_Argentina_BA-HNRG-186_2015_EPI_ISL_1074211_2015-07-20	hRSV_A_USA_A-US-BID-V8536_2003_EPI_ISL_2579895_2003
hRSV_A_Argentina_BA-HNRG-188_2015_EPI_ISL_1074151_2015-07-22	hRSV_A_USA_A-US-BID-V8540_2003_EPI_ISL_2579896_2003
hRSV_A_Argentina_BA-HNRG-197_2015_EPI_ISL_1074250_2015-08-03	hRSV_A_USA_A-US-BID-V8547_2003_EPI_ISL_2579897_2003
hRSV_A_Argentina_BA-HNRG-200_2015_EPI_ISL_1074047_2015-08-12	hRSV_A_USA_A-US-BID-V9372_2013_EPI_ISL_2582309_2013
hRSV_A_Argentina_BA-HNRG-204_2016_EPI_ISL_1074048_2016-04-05	hRSV_A_USA_A-US-BID-V9374_2013_EPI_ISL_2582819_2013
hRSV_A_Argentina_BA-HNRG-215_2016_EPI_ISL_1074049_2016-05-11	hRSV_A_USA_A-US-BID-V9375_2013_EPI_ISL_2582603_2013
hRSV_A_Argentina_BA-HNRG-217_2016_EPI_ISL_1074034_2016-05-16	hRSV_A_USA_A-US-BID-V9376_2013_EPI_ISL_2582312_2013
hRSV_A_Argentina_BA-HNRG-218_2016_EPI_ISL_1074273_2016-05-16	hRSV_A_USA_A-US-BID-V9377_2013_EPI_ISL_2582583_2013
hRSV_A_Argentina_BA-HNRG-221_2016_EPI_ISL_1074149_2016-05-19	hRSV_A_USA_A-US-BID-V9378_2013_EPI_ISL_2582381_2013
hRSV_A_Argentina_BA-HNRG-227_2016_EPI_ISL_1074099_2016-05-26	hRSV_A_USA_A-US-BID-V9379_2013_EPI_ISL_2582430_2013
hRSV_A_Argentina_BA-HNRG-228_2016_EPI_ISL_1074031_2016-05-27	hRSV_A_USA_A-US-BID-V9381_2013_EPI_ISL_2582313_2013
hRSV_A_Argentina_BA-HNRG-235_2016_EPI_ISL_1074118_2016-05-30	hRSV_A_USA_A-US-BID-V9382_2013_EPI_ISL_2582316_2013
hRSV_A_Argentina_BA-HNRG-237_2016_EPI_ISL_1074240_2016-05-31	hRSV_A_USA_A-US-BID-V9383_2013_EPI_ISL_2582585_2013
hRSV_A_Argentina_BA-HNRG-240_2016_EPI_ISL_1074139_2016-06-01	hRSV_A_USA_A-US-BID-V9385_2013_EPI_ISL_2582318_2013
hRSV_A_Argentina_BA-HNRG-254_2016_EPI_ISL_1074274_2016-06-10	hRSV_A_USA_A-US-BID-V9386_2013_EPI_ISL_2582319_2013
hRSV_A_Argentina_BA-HNRG-264_2016_EPI_ISL_1074140_2016-06-21	hRSV_A_USA_A-US-BID-V9387_2013_EPI_ISL_2582321_2013
hRSV_A_Argentina_BA-HNRG-266_2016_EPI_ISL_1074191_2016-06-21	hRSV_A_USA_A-US-BID-V9388_2013_EPI_ISL_2582411_2013
hRSV_A_Argentina_BA-HNRG-269_2016_EPI_ISL_1074125_2016-06-24	hRSV_A_USA_A-US-BID-V9389_2013_EPI_ISL_2582820_2013
hRSV_A_Argentina_BA-HNRG-270_2016_EPI_ISL_1074141_2016-06-27	hRSV_A_USA_A-US-BID-V9390_2013_EPI_ISL_2582324_2013
hRSV_A_Argentina_BA-HNRG-275_2016_EPI_ISL_1074168_2016-06-29	hRSV_A_USA_A-US-BID-V9392_2013_EPI_ISL_2582325_2013
hRSV_A_Argentina_BA-HNRG-289_2016_EPI_ISL_1074050_2016-07-12	hRSV_A_USA_A-US-BID-V9393_2013_EPI_ISL_2582327_2013
hRSV_A_Argentina_BA-HNRG-289_2016_EPI_ISL_412857_2016-07-12	hRSV_A_USA_A-US-BID-V9394_2013_EPI_ISL_2582383_2013
hRSV_A_Argentina_BA-HNRG-293_2016_EPI_ISL_1074051_2016-07-22	hRSV_A_USA_A-US-BID-V9395_2013_EPI_ISL_2582330_2013
hRSV_A_Argentina_BA-HNRG-294_2016_EPI_ISL_1074052_2016-07-25	hRSV_A_USA_A-US-BID-V9396_2013_EPI_ISL_2582587_2013
hRSV_A_Argentina_BA-HNRG-301_2017_EPI_ISL_1074053_2017-02-22	hRSV_A_USA_A-US-BID-V9397_2013_EPI_ISL_2582386_2013
hRSV_A_Argentina_BA-HNRG-304_2017_EPI_ISL_1074253_2017-04-17	hRSV_A_USA_A-US-BID-V9398_2013_EPI_ISL_2582387_2013
hRSV_A_Argentina_BA-HNRG-305_2017_EPI_ISL_1074054_2017-04-24	hRSV_A_USA_A-US-BID-V9400_2013_EPI_ISL_2582332_2013
hRSV_A_Argentina_BA-HNRG-307_2017_EPI_ISL_1074100_2017-05-02	hRSV_A_USA_A-US-BID-V9410_2013_EPI_ISL_2582333_2013
hRSV_A_Argentina_BA-HNRG-310_2017_EPI_ISL_1074055_2017-05-08	hRSV_A_USA_A-US-BID-V9412_2013_EPI_ISL_2582389_2013
hRSV_A_Argentina_BA-HNRG-311_2017_EPI_ISL_1074056_2017-05-10	hRSV_A_USA_A-US-BID-V9413_2013_EPI_ISL_2582335_2013
hRSV_A_Argentina_BA-HNRG-314_2017_EPI_ISL_1074259_2017-05-12	hRSV_A_USA_A-US-BID-V9415_2013_EPI_ISL_2582337_2013
hRSV_A_Argentina_BA-HNRG-315_2017_EPI_ISL_1074158_2017-05-15	hRSV_A_USA_A-US-BID-V9418_2013_EPI_ISL_2582340_2013
hRSV_A_Argentina_BA-HNRG-316_2017_EPI_ISL_1074159_2017-05-15	hRSV_A_USA_A-US-BID-V9419_2013_EPI_ISL_2582341_2013
hRSV_A_Argentina_BA-HNRG-317_2017_EPI_ISL_1074057_2017-05-17	hRSV_A_USA_A-US-BID-V9420_2013_EPI_ISL_2582445_2013
hRSV_A_Argentina_BA-HNRG-318_2017_EPI_ISL_1074058_2017-05-18	hRSV_A_USA_A-US-BID-V9424_2013_EPI_ISL_2582342_2013
hRSV_A_Argentina_BA-HNRG-320_2017_EPI_ISL_1074169_2017-05-19	hRSV_A_USA_A-US-BID-V9425_2013_EPI_ISL_2582413_2013
hRSV_A_Argentina_BA-HNRG-321_2017_EPI_ISL_1074152_2017-05-22	hRSV_A_USA_A-US-BID-V9426_2013_EPI_ISL_2582344_2013
hRSV_A_Argentina_BA-HNRG-323_2017_EPI_ISL_1074170_2017-05-22	hRSV_A_USA_A-US-BID-V9427_2013_EPI_ISL_2582416_2013
hRSV_A_Argentina_BA-HNRG-324_2017_EPI_ISL_1074245_2017-05-24	hRSV_A_USA_A-US-BID-V9428_2013_EPI_ISL_2582417_2013
hRSV_A_Argentina_BA-HNRG-326_2017_EPI_ISL_1074171_2017-05-26	hRSV_A_USA_A-US-BID-V9429_2013_EPI_ISL_2582588_2013
hRSV_A_Argentina_BA-HNRG-328_2017_EPI_ISL_1074059_2017-05-29	hRSV_A_USA_A-US-BID-V9430_2013_EPI_ISL_2582419_2013
hRSV_A_Argentina_BA-HNRG-331_2017_EPI_ISL_1074060_2017-05-29	hRSV_A_USA_A-US-BID-V9431_2013_EPI_ISL_2582495_2013
hRSV_A_Argentina_BA-HNRG-332_2017_EPI_ISL_1074172_2017-05-30	hRSV_A_USA_A-US-BID-V9433_2013_EPI_ISL_2582345_2013
hRSV_A_Argentina_BA-HNRG-333_2017_EPI_ISL_1074153_2017-05-30	hRSV_A_USA_A-US-BID-V9434_2013_EPI_ISL_2582348_2013
hRSV_A_Argentina_BA-HNRG-334_2017_EPI_ISL_1074061_2017-05-31	hRSV_A_USA_A-US-BID-V9435_2013_EPI_ISL_2582349_2013
hRSV_A_Argentina_BA-HNRG-336_2017_EPI_ISL_1074160_2017-06-01	hRSV_A_USA_A-US-BID-V9437_2013_EPI_ISL_2582391_2013
hRSV_A_Argentina_BA-HNRG-338_2017_EPI_ISL_1074256_2017-06-02	hRSV_A_USA_A-US-BID-V9438_2013_EPI_ISL_2582351_2013
hRSV_A_Argentina_BA-HNRG-340_2017_EPI_ISL_1074103_2017-06-05	hRSV_A_USA_A-US-BID-V9443_2013_EPI_ISL_2582355_2013
hRSV_A_Argentina_BA-HNRG-341_2017_EPI_ISL_1074089_2017-06-05	hRSV_A_USA_A-US-BID-V9444_2013_EPI_ISL_2582393_2013
hRSV_A_Argentina_BA-HNRG-342_2017_EPI_ISL_1074188_2017-06-06	hRSV_A_USA_A-US-BID-V9445_2013_EPI_ISL_2582590_2013
hRSV_A_Argentina_BA-HNRG-343_2017_EPI_ISL_1074156_2017-06-07	hRSV_A_USA_A-US-BID-V9448_2013_EPI_ISL_2582357_2013
hRSV_A_Argentina_BA-HNRG-344_2017_EPI_ISL_1074062_2017-06-08	hRSV_A_USA_A-US-BID-V9450_2013_EPI_ISL_2582395_2013
hRSV_A_Argentina_BA-HNRG-345_2017_EPI_ISL_1074063_2017-06-08	hRSV_A_USA_A-US-BID-V9452_2013_EPI_ISL_2582618_2013
hRSV_A_Argentina_BA-HNRG-346_2017_EPI_ISL_1074154_2017-06-09	hRSV_A_USA_A-US-BID-V9454_2013_EPI_ISL_2582360_2013
hRSV_A_Argentina_BA-HNRG-347_2017_EPI_ISL_1074212_2017-06-12	hRSV_A_USA_A-US-BID-V9456_2013_EPI_ISL_2582686_2013
hRSV_A_Argentina_BA-HNRG-350_2017_EPI_ISL_1074255_2017-06-12	hRSV_A_USA_A-US-BID-V9457_2013_EPI_ISL_2582904_2013
hRSV_A_Argentina_BA-HNRG-351_2017_EPI_ISL_1074275_2017-06-13	hRSV_A_USA_A-US-BID-V9459_2013_EPI_ISL_2582517_2013
hRSV_A_Argentina_BA-HNRG-352_2017_EPI_ISL_1074161_2017-06-13	hRSV_A_USA_A-US-BID-V9461_2013_EPI_ISL_2582592_2013
hRSV_A_Argentina_BA-HNRG-353_2017_EPI_ISL_1074120_2017-06-14	hRSV_A_USA_A-US-BID-V9463_2013_EPI_ISL_2582397_2013
hRSV_A_Argentina_BA-HNRG-354_2017_EPI_ISL_1074064_2017-06-15	hRSV_A_USA_A-US-BID-V9464_2013_EPI_ISL_2582361_2013
hRSV_A_Argentina_BA-HNRG-355_2017_EPI_ISL_1074234_2017-06-16	hRSV_A_USA_A-US-BID-V9465_2013_EPI_ISL_2582363_2013
hRSV_A_Argentina_BA-HNRG-356_2017_EPI_ISL_1074094_2017-06-16	hRSV_A_USA_A-US-BID-V9471_2013_EPI_ISL_2582683_2013
hRSV_A_Argentina_BA-HNRG-357_2017_EPI_ISL_1074126_2017-06-16	hRSV_A_USA_A-US-BID-V9475_2013_EPI_ISL_2582810_2013
hRSV_A_Argentina_BA-HNRG-359_2017_EPI_ISL_1074106_2017-06-19	hRSV_A_USA_A-US-BID-V9476_2013_EPI_ISL_2582500_2013
hRSV_A_Argentina_BA-HNRG-364_2017_EPI_ISL_1074028_2017-06-22	hRSV_A_USA_A-US-BID-V9477_2013_EPI_ISL_2582813_2013
hRSV_A_Argentina_BA-HNRG-366_2017_EPI_ISL_1074213_2017-06-23	hRSV_A_USA_A-US-BID-V9480_2013_EPI_ISL_2582422_2013
hRSV_A_Argentina_BA-HNRG-367_2017_EPI_ISL_1074065_2017-06-23	hRSV_A_USA_A-US-BID-V9482_2013_EPI_ISL_2582854_2013
hRSV_A_Argentina_BA-HNRG-369_2017_EPI_ISL_1074246_2017-06-26	hRSV_A_USA_A-US-BID-V9483_2013_EPI_ISL_2582780_2013
hRSV_A_Argentina_BA-HNRG-375_2017_EPI_ISL_1074276_2017-06-29	hRSV_A_USA_A-US-BID-V9484_2013_EPI_ISL_2582826_2013
hRSV_A_Argentina_BA-HNRG-376_2017_EPI_ISL_1074127_2017-06-30	hRSV_A_USA_A-US-BID-V9485_2013_EPI_ISL_2582581_2013
hRSV_A_Argentina_BA-HNRG-377_2017_EPI_ISL_1074146_2017-06-30	hRSV_A_USA_A-US-BID-V9486_2013_EPI_ISL_2582605_2013
hRSV_A_Argentina_BA-HNRG-379_2017_EPI_ISL_1074277_2017-07-03	hRSV_A_USA_A-US-BID-V9491_2013_EPI_ISL_2582366_2013
hRSV_A_Argentina_BA-HNRG-381_2017_EPI_ISL_1074066_2017-07-05	hRSV_A_USA_A-US-BID-V9492_2013_EPI_ISL_2582367_2013
hRSV_A_Argentina_BA-HNRG-382_2017_EPI_ISL_1074112_2017-07-05	hRSV_A_USA_A-US-BID-V9494_2013_EPI_ISL_2582402_2013
hRSV_A_Argentina_BA-HNRG-385_2017_EPI_ISL_1074214_2017-07-10	hRSV_A_USA_A-US-BID-V9496_2013_EPI_ISL_2582370_2013
hRSV_A_Argentina_BA-HNRG-386_2017_EPI_ISL_1074278_2017-07-12	hRSV_A_USA_A-US-BID-V9498_2013_EPI_ISL_2582607_2013
hRSV_A_Argentina_BA-HNRG-388_2017_EPI_ISL_1074173_2017-07-17	hRSV_A_USA_A-US-BID-V9499_2013_EPI_ISL_2582784_2013
hRSV_A_Argentina_BA-HNRG-390_2017_EPI_ISL_1074279_2017-07-18	hRSV_A_USA_A-US-BID-V9500_2013_EPI_ISL_2582609_2013
hRSV_A_Argentina_BA-HNRG-397_2017_EPI_ISL_1074281_2017-07-31	hRSV_A_USA_A-US-BID-V9501_2013_EPI_ISL_2582610_2013
hRSV_A_Argentina_BA-HNRG-399_2017_EPI_ISL_1074067_2017-08-08	hRSV_A_USA_A-US-BID-V9502_2013_EPI_ISL_2582410_2013
hRSV_A_Argentina_BA-HNRG-401_2017_EPI_ISL_1074282_2017-08-17	hRSV_A_USA_A-US-BID-V9506_2013_EPI_ISL_2582431_2013
hRSV_A_Argentina_BA-HNRG-402_2017_EPI_ISL_1074068_2017-08-30	hRSV_A_USA_A-US-BID-V9507_2013_EPI_ISL_2582612_2013
hRSV_A_Australia_1003117_2020_EPI_ISL_2839418_2020-11-10	hRSV_A_USA_A-US-BID-V9508_2013_EPI_ISL_2582403_2013
hRSV_A_Australia_1008347_2021_EPI_ISL_2839411_2021-02-01	hRSV_A_USA_A-US-BID-V9510_2013_EPI_ISL_2582405_2013
hRSV_A_Australia_1514_2021_EPI_ISL_2835616_2021-01-18	hRSV_A_USA_A-US-BID-V9512_2013_EPI_ISL_2582594_2013
hRSV_A_Australia_3002027_2021_EPI_ISL_2839445_2021-01-22	hRSV_A_USA_A-US-BID-V9513_2013_EPI_ISL_2582407_2013
hRSV_A_Australia_3904_2020_EPI_ISL_2839443_2020-12-10	hRSV_A_USA_A-US-BID-V9514_2013_EPI_ISL_2582596_2013
hRSV_A_Australia_4004352_2020_EPI_ISL_2839446_2020-11-14	hRSV_A_USA_A-US-BID-V9517_2013_EPI_ISL_2582497_2013
hRSV_A_Australia_6002331_2020_EPI_ISL_2839447_2020-12-06	hRSV_A_USA_A-US-BID-V9519_2013_EPI_ISL_2582598_2013
hRSV_A_Australia_6003904_2020_EPI_ISL_2839441_2020-12-06	hRSV_A_USA_A-US-BID-V9520_2013_EPI_ISL_2582600_2013
hRSV_A_Australia_7006882_2020_EPI_ISL_2839412_2020-11-27	hRSV_A_USA_A-US-BID-V9521_2013_EPI_ISL_2582823_2013
hRSV_A_Australia_7494P_2020_EPI_ISL_2839413_2020-09-03	hRSV_A_USA_A-US-BID-V9522_2013_EPI_ISL_2582844_2013
hRSV_A_Australia_A-NSW-WM0166A-16_2016_EPI_ISL_2578811_2016-11-10	hRSV_A_USA_A-US-BID-V9523_2013_EPI_ISL_2582579_2013
hRSV_A_Australia_A-NSW-WM0230A-16_2016_EPI_ISL_2595715_2016-09-18	hRSV_A_USA_A-US-BID-V9524_2013_EPI_ISL_2582601_2013
hRSV_A_Australia_A-NSW-WM0279A-14_2014_EPI_ISL_2582223_2014-09-11	hRSV_A_USA_A-US-BID-V9526_2013_EPI_ISL_2582371_2013
hRSV_A_Australia_A-NSW-WM0301A-16_2016_EPI_ISL_2582771_2016-06-06	hRSV_A_USA_A-US-BID-V9529_2013_EPI_ISL_2582490_2013
hRSV_A_Australia_A-NSW-WM0359B-15_2015_EPI_ISL_2582512_2015-08-10	hRSV_A_USA_A-US-BID-V9531_2013_EPI_ISL_2582808_2013
hRSV_A_Australia_A-NSW-WM0371A-16_2016_EPI_ISL_2578812_2016-10-02	hRSV_A_USA_A-US-BID-V9532_2013_EPI_ISL_2582423_2013
hRSV_A_Australia_A-NSW-WM0467B-16_2016_EPI_ISL_2582644_2016-11-05	hRSV_A_USA_A-US-BID-V9533_2013_EPI_ISL_2582435_2013
hRSV_A_Australia_A-NSW-WM0620A-16_2016_EPI_ISL_2578813_2016-10-02	hRSV_A_USA_A-US-BID-V9535_2013_EPI_ISL_2582379_2013
hRSV_A_Australia_A-NSW-WM0644C-14_2014_EPI_ISL_2595607_2014-08-19	hRSV_A_USA_A-US-BID-V9537_2013_EPI_ISL_2582883_2013
hRSV_A_Australia_A-NSW-WM0672A-16_2016_EPI_ISL_2595718_2016-10-03	hRSV_A_USA_A-US-BID-V9539_2013_EPI_ISL_2582375_2013
hRSV_A_Australia_A-NSW-WM0737A-16_2016_EPI_ISL_2578715_2016-08-15	hRSV_A_USA_A-US-BID-V9549_2013_EPI_ISL_2582378_2013
hRSV_A_Australia_A-NSW-WM0778A-16_2016_EPI_ISL_2595708_2016-07-30	hRSV_A_USA_A-US-BID-V9552_2013_EPI_ISL_2582427_2013
hRSV_A_Australia_A-NSW-WM0879A-16_2016_EPI_ISL_2595707_2016-07-30	hRSV_A_USA_A-US-BID-V9553_2013_EPI_ISL_2582614_2013
hRSV_A_Australia_A-NSW-WM1008A-13_2013_EPI_ISL_2595477_2013-05-31	hRSV_A_USA_A-US-BID-V9554_2013_EPI_ISL_2582307_2013
hRSV_A_Australia_A-NSW-WM1045A-16_2016_EPI_ISL_2595711_2016-08-06	hRSV_A_USA_A-US-BID-V9555_2013_EPI_ISL_2582577_2013
hRSV_A_Australia_A-NSW-WM1053A-16_2016_EPI_ISL_2595716_2016-09-24	hRSV_A_USA_Memphis-37_2001_EPI_ISL_2544025_2001
hRSV_A_Australia_A-NSW-WM1079A-16_2016_EPI_ISL_2578767_2016-08-14
hRSV_A_Australia_A-NSW-WM1112A-16_2016_EPI_ISL_2578825_2016-10-27
hRSV_A_Australia_A-NSW-WM1236A-12_2012_EPI_ISL_2582226_2012-08-06
hRSV_A_Australia_A-NSW-WM1254A-16_2016_EPI_ISL_2578788_2016-07-31
hRSV_A_Australia_A-NSW-WM1339A-16_2016_EPI_ISL_2582239_2016-09-30
hRSV_A_Australia_A-NSW-WM1514A-16_2016_EPI_ISL_2595719_2016-11-19
hRSV_A_Australia_A-NSW-WM1554A-16_2016_EPI_ISL_2578826_2016-08-02
hRSV_A_Australia_A-NSW-WM1585A-16_2016_EPI_ISL_2582253_2016-11-19
hRSV_A_Australia_A-NSW-WM1670A-16_2016_EPI_ISL_2582841_2016-07-31
hRSV_A_Australia_A-NSW-WM1676B-15_2015_EPI_ISL_2595681_2015-06-30
hRSV_A_Australia_A-NSW-WM1681A-16_2016_EPI_ISL_2578716_2016-10-13
hRSV_A_Australia_A-NSW-WM1734B-16_2016_EPI_ISL_2578789_2016-01-04
hRSV_A_Australia_A-NSW-WM1825A-16_2016_EPI_ISL_2595709_2016-07-31
hRSV_A_Australia_A-NSW-WM1991A-16_2016_EPI_ISL_2595710_2016-08-04
hRSV_A_Australia_A-NSW-WM2021A-16_2016_EPI_ISL_2582641_2016-06-05
hRSV_A_Australia_A-NSW-WM2111B-14_2014_EPI_ISL_2595605_2014-08-06
hRSV_A_Australia_A-NSW-WM2209A-16_2016_EPI_ISL_2582264_2016-09-13
hRSV_A_Australia_A-NSW-WM2369B-16_2016_EPI_ISL_2582265_2016-08-03
hRSV_A_Australia_A-NSW-WM2797A-16_2016_EPI_ISL_2595714_2016-09-16
hRSV_A_Australia_A-NSW-WM2841A-16_2016_EPI_ISL_2582250_2016-08-03
hRSV_A_Australia_A-NSW-WM2866A-15_2015_EPI_ISL_2595684_2015-07-09
hRSV_A_Australia_A-NSW-WM2906A-14_2014_EPI_ISL_2595608_2014-08-29
hRSV_A_Australia_A-NSW-WM3409A-16_2016_EPI_ISL_2582241_2016-09-28
hRSV_A_Australia_A-NSW-WM3453A-13_2013_EPI_ISL_2578679_2013-07-08
hRSV_A_Australia_A-NSW-WM3458A-14_2014_EPI_ISL_2582227_2014-08-13
hRSV_A_Australia_A-NSW-WM3629A-16_2016_EPI_ISL_2595706_2016-06-07
hRSV_A_Australia_A-NSW-WM3743A-16_2016_EPI_ISL_2582244_2016-09-27
hRSV_A_Australia_A-NSW-WM3790A-15_2015_EPI_ISL_2582646_2015-07-08
hRSV_A_Australia_A-NSW-WM3837A-14_2014_EPI_ISL_2595609_2014-09-02
hRSV_A_Australia_A-NSW-WM3992A-16_2016_EPI_ISL_2578768_2016-09-20
hRSV_A_Australia_A-NSW-WM4241A-16_2016_EPI_ISL_2578717_2016-09-21
hRSV_A_Australia_A-NSW-WM4313A-16_2016_EPI_ISL_2582251_2016-09-19
hRSV_A_Australia_A-NSW-WM4539A-15_2015_EPI_ISL_2582510_2015-07-01
hRSV_A_Australia_A-NSW-WM4754A-16_2016_EPI_ISL_2595712_2016-08-15
hRSV_A_Australia_N122610_2020_EPI_ISL_2839300_2020-11-23
hRSV_A_Australia_P507350_2020_EPI_ISL_2839302_2020-11-18
hRSV_A_Australia_P508521_2020_EPI_ISL_2839231_2020-11-19
hRSV_A_Australia_P510167_2020_EPI_ISL_2839229_2020-11-19
hRSV_A_Australia_P510179_2020_EPI_ISL_2839351_2020-11-19
hRSV_A_Australia_P511402_2020_EPI_ISL_2839213_2020-11-27
hRSV_A_Australia_P511794_2020_EPI_ISL_2839356_2020-11-27
hRSV_A_Australia_P511810_2020_EPI_ISL_2839296_2020-11-27
hRSV_A_Australia_P511846_2020_EPI_ISL_2839228_2020-11-20
hRSV_A_Australia_P514323_2020_EPI_ISL_2839304_2020-11-23
hRSV_A_Australia_P514373_2020_EPI_ISL_2839294_2020-11-23
hRSV_A_Australia_P514660_2020_EPI_ISL_2839354_2020-11-22
hRSV_A_Australia_P515852_2020_EPI_ISL_2839233_2020-11-28
hRSV_A_Australia_P520445_2020_EPI_ISL_2839190_2020-11-26
hRSV_A_Australia_P520806_2020_EPI_ISL_2839230_2020-11-28
hRSV_A_Australia_P520872_2020_EPI_ISL_2839310_2020-11-27
hRSV_A_Australia_P522722_2020_EPI_ISL_2839217_2020-11-29
hRSV_A_Australia_P525045_2020_EPI_ISL_2839216_2020-11-30
hRSV_A_Australia_P525519_2020_EPI_ISL_2839232_2020-11-30
hRSV_A_Australia_P526371_2020_EPI_ISL_2839298_2020-11-30
hRSV_A_Australia_P527750_2020_EPI_ISL_2839227_2020-11-28
hRSV_A_Australia_P527755_2020_EPI_ISL_2839215_2020-11-28
hRSV_A_Australia_P527905_2020_EPI_ISL_2839214_2020-11-25
hRSV_A_Australia_P535659_2020_EPI_ISL_2839197_2020-12-04
hRSV_A_Australia_P536277_2020_EPI_ISL_2839312_2020-12-04
hRSV_A_Australia_P538685_2020_EPI_ISL_2839234_2020-12-07
hRSV_A_Australia_QLD-RBWH008_2021_EPI_ISL_11817019_2021-01-08
hRSV_A_Australia_QLD-RBWH021_2021_EPI_ISL_11817024_2021-01-17
hRSV_A_Australia_QLD-RBWH034_2021_EPI_ISL_11817027_2021-01-26
hRSV_A_Australia_QLD-RBWH035_2021_EPI_ISL_11817028_2021-01-27
hRSV_A_Australia_QLD-RBWH044_2021_EPI_ISL_11817032_2021-01-30
hRSV_A_Australia_QLD-RBWH056_2021_EPI_ISL_11817038_2021-02-03
hRSV_A_Australia_QLD-RBWH067_2021_EPI_ISL_11817042_2021-02-07
hRSV_A_Australia_QLD-RBWH073_2021_EPI_ISL_11817045_2021-02-08
hRSV_A_Australia_QLD-RBWH089_2021_EPI_ISL_11817049_2021-02-12
hRSV_A_Australia_QLD-RBWH114_2021_EPI_ISL_11817051_2021-02-15
hRSV_A_Australia_QLD-RBWH155_2021_EPI_ISL_11817056_2021-02-24
hRSV_A_Australia_QLD-RBWH190_2021_EPI_ISL_11817062_2021-03-06
hRSV_A_Australia_QLD-RBWH215_2021_EPI_ISL_11817066_2021-03-11
hRSV_A_Australia_QLD-RBWH230_2021_EPI_ISL_11817071_2021-03-15
hRSV_A_Australia_QLD-RBWH282_2021_EPI_ISL_11817080_2021-04-04
hRSV_A_Australia_QLD-RBWH286_2021_EPI_ISL_11817082_2021-04-06
hRSV_A_Australia_QLD-RBWH291_2021_EPI_ISL_11817086_2021-04-12
hRSV_A_Australia_VIC-MMC007_2021_EPI_ISL_2543764_2021-01-02
hRSV_A_Australia_VIC-MMC014_2020_EPI_ISL_2543765_2020-12-19
hRSV_A_Australia_VIC-MMC019_2021_EPI_ISL_2989613_2021-01-03
hRSV_A_Australia_VIC-MMC024_2020_EPI_ISL_2543766_2020-12-21
hRSV_A_Australia_VIC-MMC027_2020_EPI_ISL_2543767_2020-12-21
hRSV_A_Australia_VIC-MMC028_2021_EPI_ISL_2543768_2021-01-05
hRSV_A_Australia_VIC-MMC033_2020_EPI_ISL_2543769_2020-12-21
hRSV_A_Australia_VIC-MMC035_2020_EPI_ISL_2543770_2020-12-22
hRSV_A_Australia_VIC-MMC038_2020_EPI_ISL_2543771_2020-12-23
hRSV_A_Australia_VIC-MMC045_2020_EPI_ISL_2543773_2020-12-27
hRSV_A_Australia_VIC-MMC053_2020_EPI_ISL_2543774_2020-12-30
hRSV_A_Australia_VIC-MMC055_2020_EPI_ISL_2543776_2020-12-30
hRSV_A_Australia_VIC-MMC055_2021_EPI_ISL_2543777_2021-01-10
hRSV_A_Australia_VIC-MMC064_2020_EPI_ISL_2543778_2020-12-31
hRSV_A_Australia_VIC-MMC064_2021_EPI_ISL_2543779_2021-01-12
hRSV_A_Australia_VIC-MMC065_2021_EPI_ISL_2543780_2021-01-12
hRSV_A_Australia_VIC-MMC073_2021_EPI_ISL_2543762_2021-01-13
hRSV_A_Australia_VIC-RCH001_2019_EPI_ISL_1653937_2019-07-08
hRSV_A_Australia_VIC-RCH001_2021_EPI_ISL_1653939_2021-01-02
hRSV_A_Australia_VIC-RCH002_2019_EPI_ISL_1653940_2019-05-03
hRSV_A_Australia_VIC-RCH002_2020_EPI_ISL_1653941_2020-12-20
hRSV_A_Australia_VIC-RCH002_2021_EPI_ISL_1653942_2021-01-03
hRSV_A_Australia_VIC-RCH003_2019_EPI_ISL_1653943_2019-05-12
hRSV_A_Australia_VIC-RCH003_2020_EPI_ISL_1653944_2020-12-28
hRSV_A_Australia_VIC-RCH004_2018_EPI_ISL_1834083_2018-01-12
hRSV_A_Australia_VIC-RCH004_2019_EPI_ISL_1653945_2019-05-12
hRSV_A_Australia_VIC-RCH004_2020_EPI_ISL_1653946_2020-12-29
hRSV_A_Australia_VIC-RCH005_2019_EPI_ISL_1653947_2019-05-19
hRSV_A_Australia_VIC-RCH005_2020_EPI_ISL_1653948_2020-12-29
hRSV_A_Australia_VIC-RCH006_2019_EPI_ISL_1653949_2019-05-18
hRSV_A_Australia_VIC-RCH006_2021_EPI_ISL_2543782_2021-01-15
hRSV_A_Australia_VIC-RCH007_2019_EPI_ISL_1653950_2019-05-19
hRSV_A_Australia_VIC-RCH007_2020_EPI_ISL_2811729_2020-11-26
hRSV_A_Australia_VIC-RCH008_2019_EPI_ISL_1653951_2019-05-25
hRSV_A_Australia_VIC-RCH008_2021_EPI_ISL_2543784_2021-01-31
hRSV_A_Australia_VIC-RCH009_2019_EPI_ISL_1653952_2019-05-26
hRSV_A_Australia_VIC-RCH010_2017_EPI_ISL_1834084_2017-06-02
hRSV_A_Australia_VIC-RCH010_2018_EPI_ISL_1834085_2018-01-23
hRSV_A_Australia_VIC-RCH010_2019_EPI_ISL_1653953_2019-05-26
hRSV_A_Australia_VIC-RCH010_2021_EPI_ISL_2543786_2021-02-06
hRSV_A_Australia_VIC-RCH011_2019_EPI_ISL_1653954_2019-05-25
hRSV_A_Australia_VIC-RCH011_2021_EPI_ISL_2543787_2021-02-06
hRSV_A_Australia_VIC-RCH012_2019_EPI_ISL_1653955_2019-06-02
hRSV_A_Australia_VIC-RCH012_2021_EPI_ISL_2543788_2021-02-07
hRSV_A_Australia_VIC-RCH013_2019_EPI_ISL_1653956_2019-06-01
hRSV_A_Australia_VIC-RCH013_2021_EPI_ISL_2543789_2021-02-12
hRSV_A_Australia_VIC-RCH014_2019_EPI_ISL_1653957_2019-06-23
hRSV_A_Australia_VIC-RCH015_2019_EPI_ISL_1653958_2019-06-30
hRSV_A_Australia_VIC-RCH016_2019_EPI_ISL_1653959_2019-06-30
hRSV_A_Australia_VIC-RCH016_2021_EPI_ISL_2543790_2021-02-11
hRSV_A_Australia_VIC-RCH017_2017_EPI_ISL_1834086_2017-06-14
hRSV_A_Australia_VIC-RCH017_2018_EPI_ISL_1834087_2018-02-11
hRSV_A_Australia_VIC-RCH017_2019_EPI_ISL_1653960_2019-06-30
hRSV_A_Australia_VIC-RCH018_2019_EPI_ISL_1653961_2019-06-30
hRSV_A_Australia_VIC-RCH018_2021_EPI_ISL_2543791_2021-02-14
hRSV_A_Australia_VIC-RCH019_2019_EPI_ISL_1653962_2019-06-29
hRSV_A_Australia_VIC-RCH019_2021_EPI_ISL_2543792_2021-02-14
hRSV_A_Australia_VIC-RCH020_2018_EPI_ISL_1834088_2018-02-28
hRSV_A_Australia_VIC-RCH020_2019_EPI_ISL_1653963_2019-06-30
hRSV_A_Australia_VIC-RCH021_2019_EPI_ISL_1653964_2019-06-29
hRSV_A_Australia_VIC-RCH021_2021_EPI_ISL_2543794_2021-02-10
hRSV_A_Australia_VIC-RCH022_2017_EPI_ISL_2156812_2017-06-20
hRSV_A_Australia_VIC-RCH022_2019_EPI_ISL_1653965_2019-06-30
hRSV_A_Australia_VIC-RCH022_2021_EPI_ISL_2543795_2021-02-15
hRSV_A_Australia_VIC-RCH023_2019_EPI_ISL_1653966_2019-07-01
hRSV_A_Australia_VIC-RCH024_2019_EPI_ISL_1653967_2019-07-07
hRSV_A_Australia_VIC-RCH025_2019_EPI_ISL_1653968_2019-07-07
hRSV_A_Australia_VIC-RCH026_2019_EPI_ISL_1653969_2019-07-06
hRSV_A_Australia_VIC-RCH026_2021_EPI_ISL_2543796_2021-02-20
hRSV_A_Australia_VIC-RCH027_2018_EPI_ISL_1834089_2018-03-07
hRSV_A_Australia_VIC-RCH027_2019_EPI_ISL_1653970_2019-07-08
hRSV_A_Australia_VIC-RCH028_2019_EPI_ISL_1653971_2019-07-14
hRSV_A_Australia_VIC-RCH029_2019_EPI_ISL_1653972_2019-07-13
hRSV_A_Australia_VIC-RCH030_2019_EPI_ISL_1653973_2019-07-15
hRSV_A_Australia_VIC-RCH030_2021_EPI_ISL_2543797_2021-02-22
hRSV_A_Australia_VIC-RCH031_2018_EPI_ISL_1834090_2018-03-13
hRSV_A_Australia_VIC-RCH031_2019_EPI_ISL_1653974_2019-07-15
hRSV_A_Australia_VIC-RCH032_2019_EPI_ISL_1653975_2019-08-02
hRSV_A_Australia_VIC-RCH033_2019_EPI_ISL_1653976_2019-08-11
hRSV_A_Australia_VIC-RCH033_2021_EPI_ISL_2543799_2021-02-27
hRSV_A_Australia_VIC-RCH034_2019_EPI_ISL_1653977_2019-08-12
hRSV_A_Australia_VIC-RCH035_2019_EPI_ISL_1653978_2019-08-10
hRSV_A_Australia_VIC-RCH035_2021_EPI_ISL_2543800_2021-02-28
hRSV_A_Australia_VIC-RCH036_2019_EPI_ISL_1653979_2019-08-09
hRSV_A_Australia_VIC-RCH037_2019_EPI_ISL_1653980_2019-08-12
hRSV_A_Australia_VIC-RCH038_2019_EPI_ISL_1653981_2019-08-26
hRSV_A_Australia_VIC-RCH039_2017_EPI_ISL_2156813_2017-07-05
hRSV_A_Australia_VIC-RCH039_2019_EPI_ISL_1653982_2019-09-01
hRSV_A_Australia_VIC-RCH040_2019_EPI_ISL_1653983_2019-09-01
hRSV_A_Australia_VIC-RCH040_2021_EPI_ISL_2543801_2021-02-28
hRSV_A_Australia_VIC-RCH041_2017_EPI_ISL_1834091_2017-07-05
hRSV_A_Australia_VIC-RCH041_2019_EPI_ISL_1653984_2019-09-08
hRSV_A_Australia_VIC-RCH041_2021_EPI_ISL_2543802_2021-03-01
hRSV_A_Australia_VIC-RCH042_2019_EPI_ISL_1653985_2019-11-04
hRSV_A_Australia_VIC-RCH042_2021_EPI_ISL_2543803_2021-02-28
hRSV_A_Australia_VIC-RCH043_2019_EPI_ISL_1653986_2019-01-31
hRSV_A_Australia_VIC-RCH044_2019_EPI_ISL_1653987_2019-12-09
hRSV_A_Australia_VIC-RCH045_2019_EPI_ISL_1653988_2019-02-11
hRSV_A_Australia_VIC-RCH046_2019_EPI_ISL_1653989_2019-02-10
hRSV_A_Australia_VIC-RCH047_2021_EPI_ISL_2543804_2021-03-04
hRSV_A_Australia_VIC-RCH048_2019_EPI_ISL_1653991_2019-04-08
hRSV_A_Australia_VIC-RCH048_2021_EPI_ISL_2543805_2021-03-07
hRSV_A_Australia_VIC-RCH049_2019_EPI_ISL_1653992_2019-04-15
hRSV_A_Australia_VIC-RCH051_2021_EPI_ISL_2543807_2021-03-08
hRSV_A_Australia_VIC-RCH052_2021_EPI_ISL_2543808_2021-03-07
hRSV_A_Australia_VIC-RCH053_2017_EPI_ISL_1834092_2017-07-07
hRSV_A_Australia_VIC-RCH053_2018_EPI_ISL_1834093_2018-04-14
hRSV_A_Australia_VIC-RCH054_2018_EPI_ISL_1834094_2018-04-14
hRSV_A_Australia_VIC-RCH061_2021_EPI_ISL_2543810_2021-02-18
hRSV_A_Australia_VIC-RCH062_2018_EPI_ISL_1834095_2018-04-22
hRSV_A_Australia_VIC-RCH062_2019_EPI_ISL_1834096_2019-03-31
hRSV_A_Australia_VIC-RCH063_2018_EPI_ISL_1834097_2018-04-24
hRSV_A_Australia_VIC-RCH067_2021_EPI_ISL_11817091_2021-03-20
hRSV_A_Australia_VIC-RCH068_2017_EPI_ISL_1834098_2017-07-20
hRSV_A_Australia_VIC-RCH069_2019_EPI_ISL_1834099_2019-05-20
hRSV_A_Australia_VIC-RCH070_2019_EPI_ISL_1834100_2019-05-18
hRSV_A_Australia_VIC-RCH072_2019_EPI_ISL_1834101_2019-05-13
hRSV_A_Australia_VIC-RCH073_2018_EPI_ISL_1834102_2018-04-30
hRSV_A_Australia_VIC-RCH078_2021_EPI_ISL_11817095_2021-03-29
hRSV_A_Australia_VIC-RCH079_2021_EPI_ISL_11823065_2021-03-28
hRSV_A_Australia_VIC-RCH081_2021_EPI_ISL_11817096_2021-03-29
hRSV_A_Australia_VIC-RCH083_2017_EPI_ISL_1834103_2017-07-26
hRSV_A_Australia_VIC-RCH083_2021_EPI_ISL_11817097_2021-03-29
hRSV_A_Australia_VIC-RCH085_2017_EPI_ISL_1834104_2017-07-26
hRSV_A_Australia_VIC-RCH088_2018_EPI_ISL_1834105_2018-06-11
hRSV_A_Australia_VIC-RCH094_2021_EPI_ISL_11817100_2021-04-11
hRSV_A_Australia_VIC-RCH095_2018_EPI_ISL_1834106_2018-06-17
hRSV_A_Australia_VIC-RCH096_2021_EPI_ISL_11817102_2021-04-17
hRSV_A_Australia_VIC-RCH097_2021_EPI_ISL_11817103_2021-04-17
hRSV_A_Australia_VIC-RCH098_2021_EPI_ISL_11817104_2021-04-13
hRSV_A_Australia_VIC-RCH100_2017_EPI_ISL_1834107_2017-08-01
hRSV_A_Australia_VIC-RCH100_2021_EPI_ISL_11817105_2021-04-18
hRSV_A_Australia_VIC-RCH101_2017_EPI_ISL_2156814_2017-08-01
hRSV_A_Australia_VIC-RCH101_2018_EPI_ISL_1834108_2018-06-25
hRSV_A_Australia_VIC-RCH101_2021_EPI_ISL_11817106_2021-04-18
hRSV_A_Australia_VIC-RCH103_2021_EPI_ISL_11817107_2021-04-25
hRSV_A_Australia_VIC-RCH105_2018_EPI_ISL_1834109_2018-06-24
hRSV_A_Australia_VIC-RCH107_2019_EPI_ISL_1834110_2019-07-07
hRSV_A_Australia_VIC-RCH109_2021_EPI_ISL_11817108_2021-05-09
hRSV_A_Australia_VIC-RCH112_2018_EPI_ISL_1834112_2018-06-30
hRSV_A_Australia_VIC-RCH112_2021_EPI_ISL_11817088_2021-03-13
hRSV_A_Australia_VIC-RCH113_2018_EPI_ISL_1834113_2018-07-01
hRSV_A_Australia_VIC-RCH113_2019_EPI_ISL_1834114_2019-07-08
hRSV_A_Australia_VIC-RCH114_2018_EPI_ISL_1834115_2018-07-01
hRSV_A_Australia_VIC-RCH119_2018_EPI_ISL_1834116_2018-07-02
hRSV_A_Australia_VIC-RCH120_2017_EPI_ISL_1834117_2017-08-20
hRSV_A_Australia_VIC-RCH125_2018_EPI_ISL_1834118_2018-07-08
hRSV_A_Australia_VIC-RCH126_2017_EPI_ISL_1834119_2017-08-29
hRSV_A_Australia_VIC-RCH132_2017_EPI_ISL_1834120_2017-09-08
hRSV_A_Australia_VIC-RCH133_2018_EPI_ISL_1834121_2018-07-14
hRSV_A_Australia_VIC-RCH135_2018_EPI_ISL_1834123_2018-07-14
hRSV_A_Australia_VIC-RCH137_2018_EPI_ISL_1834124_2018-07-16
hRSV_A_Australia_VIC-RCH138_2017_EPI_ISL_1834125_2017-09-20
hRSV_A_Australia_VIC-RCH139_2019_EPI_ISL_1834126_2019-08-04
hRSV_A_Australia_VIC-RCH140_2018_EPI_ISL_1834127_2018-07-22
hRSV_A_Australia_VIC-RCH141_2018_EPI_ISL_1834128_2018-07-22
hRSV_A_Australia_VIC-RCH142_2019_EPI_ISL_1834129_2019-08-12
hRSV_A_Australia_VIC-RCH144_2017_EPI_ISL_1834130_2017-12-31
hRSV_A_Australia_VIC-RCH145_2018_EPI_ISL_1834131_2018-07-21
hRSV_A_Australia_VIC-RCH149_2018_EPI_ISL_1834132_2018-07-30
hRSV_A_Australia_VIC-RCH150_2018_EPI_ISL_1834133_2018-07-28
hRSV_A_Australia_VIC-RCH151_2018_EPI_ISL_1834134_2018-07-29
hRSV_A_Australia_VIC-RCH158_2019_EPI_ISL_1834135_2019-08-18
hRSV_A_Australia_VIC-RCH166_2018_EPI_ISL_1834137_2018-08-27
hRSV_A_Australia_VIC-RCH168_2018_EPI_ISL_1834138_2018-08-26
hRSV_A_Australia_VIC-RCH169_2018_EPI_ISL_1834139_2018-08-26
hRSV_A_Australia_VIC-RCH179_2018_EPI_ISL_1834140_2018-11-29
hRSV_A_Australia_VIC-RCH180_2018_EPI_ISL_1834141_2018-11-30
hRSV_A_Australia_VIC-RCH181_2018_EPI_ISL_1834142_2018-10-06
hRSV_A_Australia_VIC-RCH181_2019_EPI_ISL_1834143_2019-09-02
hRSV_A_Australia_VIC-RCH182_2018_EPI_ISL_1834144_2018-10-14
hRSV_A_Australia_VIC-RCH182_2019_EPI_ISL_1834145_2019-09-02
hRSV_A_Australia_VIC-RCH187_2018_EPI_ISL_1834146_2018-11-11
hRSV_A_Australia_VIC-RCH188_2018_EPI_ISL_1834147_2018-11-24
hRSV_A_Australia_VIC-RCH192_2018_EPI_ISL_1834148_2018-12-16
hRSV_A_Australia_VIC-RCH202_2019_EPI_ISL_1834149_2019-12-09
hRSV_A_Australia_VIC-VIDRL002_2016_EPI_ISL_10914989_2016-06-27
hRSV_A_Australia_VIC-VIDRL002_2018_EPI_ISL_4602779_2018-07-25
hRSV_A_Australia_WM3060152_2020_EPI_ISL_2839260_2020-11-01
hRSV_A_Australia_WM3071478_2020_EPI_ISL_2839187_2020-11-02
hRSV_A_Australia_WM3071531_2020_EPI_ISL_2839186_2020-11-02
hRSV_A_Australia_WM3071668_2020_EPI_ISL_2839208_2020-11-02
hRSV_A_Australia_WM3073568_2020_EPI_ISL_2839188_2020-11-02
hRSV_A_Australia_WM3080072_2020_EPI_ISL_2839189_2020-11-03
hRSV_A_Australia_WM3081573_2020_EPI_ISL_2839275_2020-11-03
hRSV_A_Australia_WM3081844_2020_EPI_ISL_2839254_2020-11-03
hRSV_A_Australia_WM3084781_2020_EPI_ISL_2839320_2020-11-03
hRSV_A_Australia_WM3090116_2020_EPI_ISL_2839264_2020-11-04
hRSV_A_Australia_WM3100311_2020_EPI_ISL_2839318_2020-11-05
hRSV_A_Australia_WM3101170_2020_EPI_ISL_2839358_2020-11-05
hRSV_A_Australia_WM3101273_2020_EPI_ISL_2839341_2020-11-05
hRSV_A_Australia_WM3111229_2020_EPI_ISL_2839332_2020-11-06
hRSV_A_Australia_WM3120229_2020_EPI_ISL_2839277_2020-11-07
hRSV_A_Australia_WM3131917_2020_EPI_ISL_2839201_2020-11-08
hRSV_A_Australia_WM3140467_2020_EPI_ISL_2839279_2020-11-09
hRSV_A_Australia_WM3141851_2020_EPI_ISL_2839239_2020-11-09
hRSV_A_Australia_WM3142234_2020_EPI_ISL_2839221_2020-11-09
hRSV_A_Australia_WM3145009_2020_EPI_ISL_2839207_2020-11-09
hRSV_A_Australia_WM3150792_2020_EPI_ISL_2839206_2020-11-10
hRSV_A_Australia_WM3150812_2020_EPI_ISL_2839288_2020-11-10
hRSV_A_Australia_WM3151206_2020_EPI_ISL_2839219_2020-11-10
hRSV_A_Australia_WM3151215_2020_EPI_ISL_2839204_2020-11-10
hRSV_A_Australia_WM3151664_2020_EPI_ISL_2839337_2020-11-10
hRSV_A_Australia_WM3151688_2020_EPI_ISL_2839196_2020-11-10
hRSV_A_Australia_WM3152673_2020_EPI_ISL_2839362_2020-11-10
hRSV_A_Australia_WM3152749_2020_EPI_ISL_2839334_2020-11-10
hRSV_A_Australia_WM3160376_2020_EPI_ISL_2839328_2020-11-11
hRSV_A_Australia_WM3160671_2020_EPI_ISL_2839256_2020-11-11
hRSV_A_Australia_WM3171321_2020_EPI_ISL_2839281_2020-11-12
hRSV_A_Australia_WM3171598_2020_EPI_ISL_2839248_2020-11-12
hRSV_A_Australia_WM3180278_2020_EPI_ISL_2839222_2020-11-13
hRSV_A_Australia_WM3180542_2020_EPI_ISL_2839246_2020-11-13
hRSV_A_Australia_WM3181215_2020_EPI_ISL_2839235_2020-11-13
hRSV_A_Australia_WM3200400_2020_EPI_ISL_2839290_2020-11-15
hRSV_A_Australia_WM3201552_2020_EPI_ISL_2839220_2020-11-15
hRSV_A_Australia_WM3202125_2020_EPI_ISL_2839266_2020-11-15
hRSV_A_Australia_WM3202528_2020_EPI_ISL_2839224_2020-11-15
hRSV_A_Australia_WM3212551_2020_EPI_ISL_2839236_2020-11-16
hRSV_A_Australia_WM3220266_2020_EPI_ISL_2839250_2020-11-17
hRSV_A_Australia_WM3220890_2020_EPI_ISL_2839252_2020-11-17
hRSV_A_Australia_WM3221617_2020_EPI_ISL_2839258_2020-11-17
hRSV_A_Australia_WM3221870_2020_EPI_ISL_2839343_2020-11-17
hRSV_A_Australia_WM3231345_2020_EPI_ISL_2839209_2020-11-18
hRSV_A_Australia_WM3280473_2020_EPI_ISL_2839269_2020-11-23
hRSV_A_Australia_WM3280848_2020_EPI_ISL_2839292_2020-11-23
hRSV_A_Australia_WM3281572_2020_EPI_ISL_2839339_2020-11-23
hRSV_A_Australia_WM3281795_2020_EPI_ISL_2839202_2020-11-23
hRSV_A_Australia_WM3291066_2020_EPI_ISL_2839313_2020-11-24
hRSV_A_Australia_WM3291444_2020_EPI_ISL_2839211_2020-11-24
hRSV_A_Australia_WM3292889_2020_EPI_ISL_2839345_2020-11-24
hRSV_A_Australia_WM3293488_2020_EPI_ISL_2839322_2020-11-24
hRSV_A_Australia_WM3300592_2020_EPI_ISL_2839285_2020-11-25
hRSV_A_Australia_WM3301224_2020_EPI_ISL_2839225_2020-11-25
hRSV_A_Australia_WM3301231_2020_EPI_ISL_2839242_2020-11-25
hRSV_A_Australia_WM3301586_2020_EPI_ISL_2839205_2020-11-25
hRSV_A_Australia_WM3301616_2020_EPI_ISL_2839316_2020-11-25
hRSV_A_Australia_WM3302850_2020_EPI_ISL_2839244_2020-11-25
hRSV_A_Australia_WM3303286_2020_EPI_ISL_2839198_2020-11-25
hRSV_A_Australia_WM3312123_2020_EPI_ISL_2839347_2020-11-26
hRSV_A_Australia_WM3312926_2020_EPI_ISL_2839262_2020-11-26
hRSV_A_Australia_WM3321046_2020_EPI_ISL_2839210_2020-11-27
hRSV_A_Australia_WM3321824_2020_EPI_ISL_2839203_2020-11-27
hRSV_A_Australia_WM3322984_2020_EPI_ISL_2839283_2020-11-27
hRSV_A_Australia_WM3323284_2020_EPI_ISL_2839223_2020-11-27
hRSV_A_Australia_WM3331626_2020_EPI_ISL_2839330_2020-11-28
hRSV_A_Australia_WM3341337_2020_EPI_ISL_2839271_2020-11-29
hRSV_A_Australia_WM3341608_2020_EPI_ISL_2839360_2020-11-29
hRSV_A_Australia_WM3341974_2020_EPI_ISL_2839324_2020-11-29
hRSV_A_Australia_WM3351169_2020_EPI_ISL_2839273_2020-11-30
hRSV_A_Belgium_BE06-6650_2006_EPI_ISL_2543949_2006-11-22
hRSV_A_China_A-Chongqing-13-73-11_2011_EPI_ISL_2582621_2011-12-11
hRSV_A_China_B614122905_2014_EPI_ISL_2543931_2014-12-29
hRSV_A_China_BJ-40180-2_2012_EPI_ISL_2595173_2012-11
hRSV_A_China_BJ-45117_2013_EPI_ISL_2578662_2013-05
hRSV_A_China_HB-48869_2021_EPI_ISL_6268624_2021-02-04
hRSV_A_China_HB-60082_2021_EPI_ISL_6314483_2021-03-28
hRSV_A_China_LZ170020448-17_2017_EPI_ISL_2582864_2017-11
hRSV_A_China_LZ170020467-17_2017_EPI_ISL_2595723_2017-11
hRSV_A_Cote_d_Ivoire_IPCI-006_2019_EPI_ISL_2543816_2019-07-30
hRSV_A_Cote_d_Ivoire_IPCI-007_2019_EPI_ISL_6174135_2019-08-02
hRSV_A_Cote_d_Ivoire_IPCI-008_2017_EPI_ISL_2543824_2017-08-20
hRSV_A_Cote_d_Ivoire_IPCI-008_2019_EPI_ISL_2543820_2019-08-14
hRSV_A_Cote_d_Ivoire_IPCI-009_2017_EPI_ISL_2543814_2017-08-25
hRSV_A_Cote_d_Ivoire_IPCI-011_2019_EPI_ISL_2543822_2019-08-19
hRSV_A_Cote_d_Ivoire_IPCI-012_2019_EPI_ISL_6174136_2019-08-26
hRSV_A_Cote_d_Ivoire_IPCI-013_2017_EPI_ISL_2543817_2017-09-02
hRSV_A_Cote_d_Ivoire_IPCI-013_2019_EPI_ISL_2543821_2019-08-27
hRSV_A_Cote_d_Ivoire_IPCI-014_2019_EPI_ISL_5522630_2019-08-27
hRSV_A_Cote_d_Ivoire_IPCI-017_2017_EPI_ISL_2543818_2017-09-05
hRSV_A_Cote_d_Ivoire_IPCI-017_2019_EPI_ISL_2543825_2019-09-05
hRSV_A_Cote_d_Ivoire_IPCI-021_2019_EPI_ISL_2543811_2019-09-16
hRSV_A_Cote_d_Ivoire_IPCI-022_2017_EPI_ISL_2543815_2017-09-04
hRSV_A_Cote_d_Ivoire_IPCI-022_2019_EPI_ISL_2543826_2019-09-16
hRSV_A_Cote_d_Ivoire_IPCI-026_2019_EPI_ISL_2543823_2019-10-19
hRSV_A_Cote_d_Ivoire_IPCI-028_2019_EPI_ISL_2543813_2019-10-21
hRSV_A_Cote_d_Ivoire_IPCI-043_2017_EPI_ISL_2543819_2017-10-20
hRSV_A_Egypt_C-CPHL001_2019_EPI_ISL_6208719_2019-01-06
hRSV_A_Egypt_KB-CPHL001_2020_EPI_ISL_6208724_2020-01-05
hRSV_A_Egypt_KB-CPHL002_2020_EPI_ISL_6208725_2020-01-08
hRSV_A_Egypt_KB-CPHL003_2020_EPI_ISL_6208726_2020-01-08
hRSV_A_Egypt_KB-CPHL004_2020_EPI_ISL_6208727_2020-01-08
hRSV_A_England_124660497_2012_EPI_ISL_6494953_2012-11-14
hRSV_A_England_124680747_2012_EPI_ISL_6494954_2012-11-15
hRSV_A_England_124700119_2012_EPI_ISL_6494955_2012-11-19
hRSV_A_England_124700130_2012_EPI_ISL_6494957_2012-11-16
hRSV_A_England_124740535_2012_EPI_ISL_6494958_2012-11-19
hRSV_A_England_124740544_2012_EPI_ISL_6494960_2012-11-19
hRSV_A_England_124840860_2012_EPI_ISL_6494963_2012-11-27
hRSV_A_England_124900135_2012_EPI_ISL_6494965_2012-11-30
hRSV_A_England_124940513_2012_EPI_ISL_6494966_2012-12-04
hRSV_A_England_125000251_2012_EPI_ISL_6494970_2012-12-06
hRSV_A_England_125040451_2012_EPI_ISL_6494971_2012-12-07
hRSV_A_England_125040466_2012_EPI_ISL_6494973_2012-12-10
hRSV_A_England_125100323_2012_EPI_ISL_6494974_2012-12-14
hRSV_A_England_125140175_2012_EPI_ISL_6494975_2012-12-17
hRSV_A_England_125140188_2012_EPI_ISL_6494976_2012-12-17
hRSV_A_England_130100156_2012_EPI_ISL_6494979_2012-12-28
hRSV_A_England_130140094_2012_EPI_ISL_6494980_2012-12-28
hRSV_A_England_130160362_2012_EPI_ISL_6494981_2012-12-31
hRSV_A_England_130620183_2013_EPI_ISL_6494983_2013-02-05
hRSV_A_England_130700478_2013_EPI_ISL_6494984_2013-02-11
hRSV_A_England_134640740_2013_EPI_ISL_6494988_2013-11-11
hRSV_A_England_134760101_2013_EPI_ISL_6494991_2013-11-18
hRSV_A_England_134780029_2013_EPI_ISL_6494992_2013-11-20
hRSV_A_England_134840011_2013_EPI_ISL_6494993_2013-11-25
hRSV_A_England_135000088_2013_EPI_ISL_6494995_2013-12-06
hRSV_A_England_135140098_2013_EPI_ISL_6494997_2013-12-12
hRSV_A_England_135160120_2013_EPI_ISL_6494998_2013-12-16
hRSV_A_England_135220342_2013_EPI_ISL_6495001_2013-12-19
hRSV_A_England_140180168_2013_EPI_ISL_6495003_2013-12-27
hRSV_A_England_140200258_2014_EPI_ISL_6495004_2014-01-06
hRSV_A_England_140220141_2014_EPI_ISL_6495007_2014-01-03
hRSV_A_England_140220145_2014_EPI_ISL_6495008_2014-01-06
hRSV_A_England_140360362_2014_EPI_ISL_6495009_2014-01-15
hRSV_A_England_140400200_2014_EPI_ISL_6495010_2014-01-17
hRSV_A_England_144960086_2014_EPI_ISL_6494784_2014-12-02
hRSV_A_England_144960095_2014_EPI_ISL_6494785_2014-12-01
hRSV_A_England_144980005_2014_EPI_ISL_6494787_2014-12-02
hRSV_A_England_144980013_2014_EPI_ISL_6494788_2014-12-03
hRSV_A_England_145160086_2014_EPI_ISL_6494792_2014-12-16
hRSV_A_England_145240248_2014_EPI_ISL_6494794_2014-12-24
hRSV_A_England_150140099_2014_EPI_ISL_6494796_2014-12-31
hRSV_A_England_154640011_2015_EPI_ISL_6494800_2015-11-09
hRSV_A_England_155000459_2015_EPI_ISL_6494806_2015-12-07
hRSV_A_England_155180078_2015_EPI_ISL_6494809_2015-12-14
hRSV_A_England_160400024_2016_EPI_ISL_6494811_2016-01-21
hRSV_A_England_164320005_2016_EPI_ISL_6494815_2016-10-20
hRSV_A_England_164400049_2016_EPI_ISL_6494816_2016-10-28
hRSV_A_England_164560313_2016_EPI_ISL_6494818_2016-11-07
hRSV_A_England_164640446_2016_EPI_ISL_6494819_2016-11-16
hRSV_A_England_164640450_2016_EPI_ISL_6494820_2016-11-14
hRSV_A_England_164680285_2016_EPI_ISL_6494821_2016-11-16
hRSV_A_England_164700052_2016_EPI_ISL_6494822_2016-11-17
hRSV_A_England_164720126_2016_EPI_ISL_6494824_2016-11-18
hRSV_A_England_174360331_2017_EPI_ISL_10954007_2017-10-24
hRSV_A_England_174400229_2017_EPI_ISL_732337_2017-10-26
hRSV_A_England_174560282_2017_EPI_ISL_10954008_2017-11-07
hRSV_A_England_174580361_2017_EPI_ISL_732340_2017-11-09
hRSV_A_England_174580366_2017_EPI_ISL_732341_2017-11-08
hRSV_A_England_174660365_2017_EPI_ISL_732342_2017-11-14
hRSV_A_England_174680287_2017_EPI_ISL_732344_2017-11-15
hRSV_A_England_174700286_2017_EPI_ISL_732345_2017-11-17
hRSV_A_England_174820313_2017_EPI_ISL_732346_2017-11-27
hRSV_A_England_174820321_2017_EPI_ISL_732347_2017-11-27
hRSV_A_England_174820387_2017_EPI_ISL_732348_2017-11-23
hRSV_A_England_184660356_2018_EPI_ISL_732359_2018-11-14
hRSV_A_England_184700192_2018_EPI_ISL_732360_2018-11-15
hRSV_A_England_185140684_2018_EPI_ISL_732368_2018-12-17
hRSV_A_England_185140687_2018_EPI_ISL_732369_2018-12-17
hRSV_A_England_194360324_2019_EPI_ISL_1520381_2019-10-23
hRSV_A_England_194380302_2019_EPI_ISL_1647383_2019-10-22
hRSV_A_England_194400253_2019_EPI_ISL_1647384_2019-10-24
hRSV_A_England_194560609_2019_EPI_ISL_1520382_2019-11-06
hRSV_A_England_194580267_2019_EPI_ISL_1834150_2019-11-06
hRSV_A_England_194600343_2019_EPI_ISL_1647386_2019-11-08
hRSV_A_England_194660588_2019_EPI_ISL_1647387_2019-11-13
hRSV_A_England_194840215_2019_EPI_ISL_1647389_2019-11-25
hRSV_A_England_194960686_2019_EPI_ISL_1520388_2019-12-02
hRSV_A_England_194980218_2019_EPI_ISL_1520390_2019-12-04
hRSV_A_England_194980363_2019_EPI_ISL_1834154_2019-12-05
hRSV_A_England_195020395_2019_EPI_ISL_1834155_2019-12-06
hRSV_A_England_195020407_2019_EPI_ISL_1647390_2019-12-06
hRSV_A_England_195040643_2019_EPI_ISL_1834158_2019-12-09
hRSV_A_England_195040668_2019_EPI_ISL_1520393_2019-12-09
hRSV_A_England_195060581_2019_EPI_ISL_1520394_2019-12-10
hRSV_A_England_195080598_2019_EPI_ISL_1647391_2019-12-09
hRSV_A_England_195100342_2019_EPI_ISL_1520396_2019-12-13
hRSV_A_England_195100498_2019_EPI_ISL_1520398_2019-12-12
hRSV_A_England_195180359_2019_EPI_ISL_1647392_2019-12-17
hRSV_A_England_195180530_2019_EPI_ISL_1520404_2019-12-18
hRSV_A_England_195200142_2019_EPI_ISL_1520406_2019-12-18
hRSV_A_England_195200145_2019_EPI_ISL_1520407_2019-12-20
hRSV_A_England_195200782_2019_EPI_ISL_1520408_2019-12-20
hRSV_A_England_200181040_2019_EPI_ISL_1520411_2019-12-30
hRSV_A_England_282_2017_EPI_ISL_412865_2017-01-01
hRSV_A_England_397_2017_EPI_ISL_412866_2017-01-01
hRSV_A_England_E19003242_2019_EPI_ISL_11428328_2019-12-16
hRSV_A_England_RE19003122_2019_EPI_ISL_1520413_2019-11-12
hRSV_A_England_RE19003124_2019_EPI_ISL_1520415_2019-11-30
hRSV_A_England_RE19003125_2019_EPI_ISL_1520416_2019-11-13
hRSV_A_England_RE19003126_2019_EPI_ISL_1647394_2019-11-15
hRSV_A_England_RE19003127_2019_EPI_ISL_1647395_2019-11-27
hRSV_A_England_RE19003128_2019_EPI_ISL_1834163_2019-11-26
hRSV_A_England_RE19003130_2019_EPI_ISL_1520418_2019-12-04
hRSV_A_England_RE19003135_2019_EPI_ISL_1834165_2019-11-30
hRSV_A_England_RE19003136_2019_EPI_ISL_1647396_2019-11-16
hRSV_A_England_RE19003137_2019_EPI_ISL_1520422_2019-12-04
hRSV_A_England_RE19003139_2019_EPI_ISL_1647397_2019-12-01
hRSV_A_England_RE19003140_2019_EPI_ISL_1647398_2019-11-04
hRSV_A_England_RE19003141_2019_EPI_ISL_1520424_2019-12-05
hRSV_A_England_RE19003143_2019_EPI_ISL_1647399_2019-11-12
hRSV_A_England_RE19003148_2019_EPI_ISL_1647401_2019-11-20
hRSV_A_England_RE19003150_2019_EPI_ISL_1647402_2019-11-15
hRSV_A_England_RE19003235_2019_EPI_ISL_1647403_2019-12-05
hRSV_A_England_RE19003238_2019_EPI_ISL_1647404_2019-12-02
hRSV_A_England_RE19003239_2019_EPI_ISL_1520429_2019-12-10
hRSV_A_England_RE19003240_2019_EPI_ISL_1520430_2019-12-12
hRSV_A_England_RE19003244_2019_EPI_ISL_1647405_2019-12-06
hRSV_A_England_RE19003244_2019_EPI_ISL_1647422_2020-12-16
hRSV_A_England_RE19003252_2019_EPI_ISL_1834167_2019-12-12
hRSV_A_England_RE19003255_2019_EPI_ISL_1520432_2019-12-13
hRSV_A_England_RE19003256_2019_EPI_ISL_1520433_2019-12-17
hRSV_A_England_RE19003270_2019_EPI_ISL_1834168_2019-12-16
hRSV_A_England_RE19003271_2019_EPI_ISL_1834169_2019-12-17
hRSV_A_England_RE19003299_2019_EPI_ISL_1520435_2019-12-18
hRSV_A_England_RE20000009_2019_EPI_ISL_1520437_2019-12-29
hRSV_A_England_RE20000010_2019_EPI_ISL_1647407_2019-12-29
hRSV_A_England_RE20000012_2020_EPI_ISL_1647408_2020-01-01
hRSV_A_England_RE20000013_2019_EPI_ISL_1834171_2019-12-31
hRSV_A_England_RE20000014_2020_EPI_ISL_1647409_2020-01-02
hRSV_A_England_RE20000021_2020_EPI_ISL_1647411_2020-01-05
hRSV_A_England_RE20000023_2020_EPI_ISL_1647412_2020-01-06
hRSV_A_England_RE20000024_2020_EPI_ISL_1834172_2020-01-03
hRSV_A_England_RE20000025_2020_EPI_ISL_1647413_2020-01-09
hRSV_A_England_RE20000027_2020_EPI_ISL_1647414_2020-01-09
hRSV_A_England_RE20000092_2020_EPI_ISL_1834173_2020-01-28
hRSV_A_England_RE20000093_2020_EPI_ISL_1520438_2020-01-28
hRSV_A_England_RE20000100_2020_EPI_ISL_1647416_2020-01-26
hRSV_A_England_RS20000580_2020_EPI_ISL_1647420_2020-02-05
hRSV_A_England_RS20000581_2020_EPI_ISL_1647421_2020-02-04
hRSV_A_India_A-NIV1114046-11_2011_EPI_ISL_2579857_2011
hRSV_A_India_A-NIV1114073-11_2011_EPI_ISL_2543933_2011
hRSV_A_Italy_ITA-123_2009_EPI_ISL_2543954_2009-03-26
hRSV_A_Japan_sugckmmahtNGO3_2019_EPI_ISL_2582675_2019-10-19
hRSV_A_Jordan_B1318_2011_EPI_ISL_2582196_2011-09-14
hRSV_A_Jordan_JOR-A0614_2012_EPI_ISL_2588437_2012-10-23
hRSV_A_Jordan_JOR-D3317_2011_EPI_ISL_2543935_2011-12-19
hRSV_A_Jordan_JOR-D3431_2012_EPI_ISL_2587389_2012-02-28
hRSV_A_Jordan_JOR-D3633_2012_EPI_ISL_2585284_2012-12-19
hRSV_A_Jordan_JOR-D3721_2013_EPI_ISL_2588376_2013-02-11
hRSV_A_Kenya_Kilifi-11862-29-2011_2012_EPI_ISL_2543922_2012-03-23
hRSV_A_Kenya_KILIFI-WGS-1025-13-02_2012_EPI_ISL_2578718_2012-02-13
hRSV_A_Kenya_KILIFI-WGS-1032-07-03_2012_EPI_ISL_2578680_2012-03-07
hRSV_A_Kenya_KILIFI-WGS-1033-09-03_2012_EPI_ISL_2578693_2012-03-09
hRSV_A_Kenya_KILIFI-WGS-1034-11-03_2012_EPI_ISL_2578681_2012-03-11
hRSV_A_Kenya_KILIFI-WGS-1035-16-03_2012_EPI_ISL_2578694_2012-03-16
hRSV_A_Kenya_KILIFI-WGS-1036-21-03_2012_EPI_ISL_2578695_2012-03-21
hRSV_A_Kenya_KILIFI-WGS-1038-23-03_2012_EPI_ISL_2574728_2012-03-23
hRSV_A_Kenya_KILIFI-WGS-1040-26-03_2012_EPI_ISL_2578696_2012-03-26
hRSV_A_Kenya_KILIFI-WGS-1041-29-03_2012_EPI_ISL_2578719_2012-03-29
hRSV_A_Kenya_KILIFI-WGS-1043-05-04_2012_EPI_ISL_2578697_2012-04-05
hRSV_A_Kenya_KILIFI-WGS-1044-10-04_2012_EPI_ISL_2578698_2012-04-10
hRSV_A_Kenya_KILIFI-WGS-1051-24-04_2012_EPI_ISL_2578699_2012-04-24
hRSV_A_Kenya_KILIFI-WGS-1053-26-04_2012_EPI_ISL_2578720_2012-04-26
hRSV_A_Kenya_KILIFI-WGS-1054-16-05_2012_EPI_ISL_2578682_2012-05-16
hRSV_A_Kenya_KILIFI-WGS-1056-30-05_2012_EPI_ISL_2578669_2012-05-30
hRSV_A_Kenya_KILIFI-WGS-1058-08-06_2012_EPI_ISL_2583023_2012-06-08
hRSV_A_Kenya_KILIFI-WGS-1059-08-06_2012_EPI_ISL_2578670_2012-06-08
hRSV_A_Kenya_KILIFI-WGS-1060-11-06_2012_EPI_ISL_2583024_2012-06-11
hRSV_A_Kenya_KILIFI-WGS-1061-13-06_2012_EPI_ISL_2578721_2012-06-13
hRSV_A_Kenya_KILIFI-WGS-1062-15-06_2012_EPI_ISL_2578722_2012-06-15
hRSV_A_Kenya_KILIFI-WGS-1066-28-06_2012_EPI_ISL_2578724_2012-06-28
hRSV_A_Kenya_KILIFI-WGS-1068-10-07_2012_EPI_ISL_2578683_2012-07-10
hRSV_A_Kenya_KILIFI-WGS-1070-23-07_2012_EPI_ISL_2578671_2012-07-23
hRSV_A_Kenya_KILIFI-WGS-1071-14-08_2012_EPI_ISL_2578769_2012-08-14
hRSV_A_Kenya_KILIFI-WGS-1075-27-10_2012_EPI_ISL_2578663_2012-10-27
hRSV_A_Kenya_KILIFI-WGS-1076-30-10_2012_EPI_ISL_2578664_2012-10-30
hRSV_A_Kenya_KILIFI-WGS-1077-31-10_2012_EPI_ISL_2578700_2012-10-31
hRSV_A_Kenya_KILIFI-WGS-1078-31-10_2012_EPI_ISL_2578725_2012-10-31
hRSV_A_Kenya_KILIFI-WGS-1079-05-11_2012_EPI_ISL_2578770_2012-11-05
hRSV_A_Kenya_KILIFI-WGS-1080-05-11_2012_EPI_ISL_2578672_2012-11-05
hRSV_A_Kenya_KILIFI-WGS-1081-07-11_2012_EPI_ISL_2578684_2012-11-07
hRSV_A_Kenya_KILIFI-WGS-1082-10-11_2012_EPI_ISL_2578799_2012-11-10
hRSV_A_Kenya_KILIFI-WGS-1083-12-11_2012_EPI_ISL_2578701_2012-11-12
hRSV_A_Kenya_KILIFI-WGS-1086-15-11_2012_EPI_ISL_2595188_2012-11-15
hRSV_A_Kenya_KILIFI-WGS-1087-17-11_2012_EPI_ISL_2578727_2012-11-17
hRSV_A_Kenya_KILIFI-WGS-1088-19-11_2012_EPI_ISL_2578702_2012-11-19
hRSV_A_Kenya_KILIFI-WGS-1089-19-11_2012_EPI_ISL_2595192_2012-11-19
hRSV_A_Kenya_KILIFI-WGS-1090-19-11_2012_EPI_ISL_2578685_2012-11-19
hRSV_A_Kenya_KILIFI-WGS-1091-22-11_2012_EPI_ISL_2578686_2012-11-22
hRSV_A_Kenya_KILIFI-WGS-1092-23-11_2012_EPI_ISL_2578665_2012-11-23
hRSV_A_Kenya_KILIFI-WGS-1093-23-11_2012_EPI_ISL_2595196_2012-11-23
hRSV_A_Kenya_KILIFI-WGS-1094-23-11_2012_EPI_ISL_2578703_2012-11-23
hRSV_A_Kenya_KILIFI-WGS-1095-24-11_2012_EPI_ISL_2595197_2012-11-24
hRSV_A_Kenya_KILIFI-WGS-1096-24-11_2012_EPI_ISL_2578704_2012-11-24
hRSV_A_Kenya_KILIFI-WGS-1097-24-11_2012_EPI_ISL_2595198_2012-11-24
hRSV_A_Kenya_KILIFI-WGS-1098-25-11_2012_EPI_ISL_2578687_2012-11-25
hRSV_A_Kenya_KILIFI-WGS-1099-25-11_2012_EPI_ISL_2578666_2012-11-25
hRSV_A_Kenya_KILIFI-WGS-1100-25-11_2012_EPI_ISL_2578705_2012-11-25
hRSV_A_Kenya_KILIFI-WGS-1102-27-11_2012_EPI_ISL_2582267_2012-11-27
hRSV_A_Kenya_KILIFI-WGS-1103-27-11_2012_EPI_ISL_2578771_2012-11-27
hRSV_A_Kenya_KILIFI-WGS-1104-27-11_2012_EPI_ISL_2578667_2012-11-27
hRSV_A_Kenya_KILIFI-WGS-1105-28-11_2012_EPI_ISL_2595205_2012-11-28
hRSV_A_Kenya_KILIFI-WGS-1106-28-11_2012_EPI_ISL_2578688_2012-11-28
hRSV_A_Kenya_KILIFI-WGS-1107-28-11_2012_EPI_ISL_2578706_2012-11-28
hRSV_A_Kenya_KILIFI-WGS-1109-29-11_2012_EPI_ISL_2578689_2012-11-29
hRSV_A_Kenya_KILIFI-WGS-1110-29-11_2012_EPI_ISL_2578707_2012-11-29
hRSV_A_Kenya_KILIFI-WGS-1112-29-11_2012_EPI_ISL_2578728_2012-11-29
hRSV_A_Kenya_KILIFI-WGS-1113-03-12_2012_EPI_ISL_2578708_2012-12-03
hRSV_A_Kenya_KILIFI-WGS-1115-04-12_2012_EPI_ISL_2578772_2012-12-04
hRSV_A_Kenya_KILIFI-WGS-1117-10-12_2012_EPI_ISL_2578729_2012-12-10
hRSV_A_Kenya_KILIFI-WGS-1118-12-12_2012_EPI_ISL_2578730_2012-12-12
hRSV_A_Kenya_KILIFI-WGS-1119-15-12_2012_EPI_ISL_2578668_2012-12-15
hRSV_A_Kenya_KILIFI-WGS-1120-19-12_2012_EPI_ISL_2578804_2012-12-19
hRSV_A_Kenya_KILIFI-WGS-1121-21-12_2012_EPI_ISL_2578673_2012-12-21
hRSV_A_Kenya_KILIFI-WGS-1122-23-12_2012_EPI_ISL_2578690_2012-12-23
hRSV_A_Kenya_KILIFI-WGS-1124-24-12_2012_EPI_ISL_2578674_2012-12-24
hRSV_A_Kenya_KILIFI-WGS-1125-26-12_2012_EPI_ISL_2578675_2012-12-26
hRSV_A_Kenya_KILIFI-WGS-1126-03-01_2013_EPI_ISL_2578709_2013-01-03
hRSV_A_Kenya_KILIFI-WGS-1128-07-01_2013_EPI_ISL_2578731_2013-01-07
hRSV_A_Kenya_KILIFI-WGS-1129-08-01_2013_EPI_ISL_2578773_2013-01-08
hRSV_A_Kenya_KILIFI-WGS-1131-10-01_2013_EPI_ISL_2578774_2013-01-10
hRSV_A_Kenya_KILIFI-WGS-1132-11-01_2013_EPI_ISL_2578676_2013-01-11
hRSV_A_Kenya_KILIFI-WGS-1133-11-01_2013_EPI_ISL_2578732_2013-01-11
hRSV_A_Kenya_KILIFI-WGS-1134-12-01_2013_EPI_ISL_2578775_2013-01-12
hRSV_A_Kenya_KILIFI-WGS-1140-17-01_2013_EPI_ISL_2578733_2013-01-17
hRSV_A_Kenya_KILIFI-WGS-1141-17-01_2013_EPI_ISL_2578710_2013-01-17
hRSV_A_Kenya_KILIFI-WGS-1142-21-01_2013_EPI_ISL_2595315_2013-01-21
hRSV_A_Kenya_KILIFI-WGS-1148-07-02_2013_EPI_ISL_2582157_2013-02-07
hRSV_A_Kenya_KILIFI-WGS-1149-07-02_2013_EPI_ISL_2582160_2013-02-07
hRSV_A_Kenya_KILIFI-WGS-1155-13-03_2013_EPI_ISL_2582161_2013-03-13
hRSV_A_Kenya_KILIFI-WGS-1162-12-10_2013_EPI_ISL_2595540_2013-10-12
hRSV_A_Kenya_KILIFI-WGS-1163-15-10_2013_EPI_ISL_2595541_2013-10-15
hRSV_A_Kenya_KILIFI-WGS-1173-19-11_2013_EPI_ISL_2578807_2013-11-19
hRSV_A_Kenya_KILIFI-WGS-1246-26-11_2014_EPI_ISL_2578818_2014-11-26
hRSV_A_Kenya_KILIFI-WGS-1249-05-12_2014_EPI_ISL_2578814_2014-12-05
hRSV_A_Kenya_KILIFI-WGS-1253-08-12_2014_EPI_ISL_2595627_2014-12-08
hRSV_A_Kenya_KILIFI-WGS-1254-08-12_2014_EPI_ISL_2595628_2014-12-08
hRSV_A_Kenya_KILIFI-WGS-1257-10-12_2014_EPI_ISL_2595631_2014-12-10
hRSV_A_Kenya_KILIFI-WGS-1258-11-12_2014_EPI_ISL_2578819_2014-12-11
hRSV_A_Kenya_KILIFI-WGS-1260-14-12_2014_EPI_ISL_2595634_2014-12-14
hRSV_A_Kenya_KILIFI-WGS-1261-14-12_2014_EPI_ISL_2595633_2014-12-14
hRSV_A_Kenya_KILIFI-WGS-1263-15-12_2014_EPI_ISL_2595636_2014-12-15
hRSV_A_Kenya_KILIFI-WGS-1266-17-12_2014_EPI_ISL_2578820_2014-12-17
hRSV_A_Kenya_KILIFI-WGS-1269-17-12_2014_EPI_ISL_2582279_2014-12-17
hRSV_A_Kenya_KILIFI-WGS-1271-18-12_2014_EPI_ISL_2582669_2014-12-18
hRSV_A_Kenya_KILIFI-WGS-1273-19-12_2014_EPI_ISL_2595639_2014-12-19
hRSV_A_Kenya_KILIFI-WGS-1274-21-12_2014_EPI_ISL_2595640_2014-12-21
hRSV_A_Kenya_KILIFI-WGS-1275-22-12_2014_EPI_ISL_2595641_2014-12-22
hRSV_A_Kenya_KILIFI-WGS-1281-30-12_2014_EPI_ISL_2578711_2014-12-30
hRSV_A_Kenya_KILIFI-WGS-1283-31-12_2014_EPI_ISL_2595644_2014-12-31
hRSV_A_Kenya_KILIFI-WGS-1284-02-01_2015_EPI_ISL_2595653_2015-01-02
hRSV_A_Kenya_KILIFI-WGS-1286-04-01_2015_EPI_ISL_2595654_2015-01-04
hRSV_A_Kenya_KILIFI-WGS-1287-06-01_2015_EPI_ISL_2595655_2015-01-06
hRSV_A_Kenya_KILIFI-WGS-1288-07-01_2015_EPI_ISL_2578815_2015-01-07
hRSV_A_Kenya_KILIFI-WGS-1289-08-01_2015_EPI_ISL_2582292_2015-01-08
hRSV_A_Kenya_KILIFI-WGS-1293-24-01_2015_EPI_ISL_2595657_2015-01-24
hRSV_A_Kenya_KILIFI-WGS-1295-27-01_2015_EPI_ISL_2595658_2015-01-27
hRSV_A_Kenya_KILIFI-WGS-1296-29-01_2015_EPI_ISL_2595660_2015-01-29
hRSV_A_Kenya_KILIFI-WGS-1307-26-02_2015_EPI_ISL_2582284_2015-02-26
hRSV_A_Kenya_KILIFI-WGS-1308-05-03_2015_EPI_ISL_2582670_2015-03-05
hRSV_A_Kenya_KILIFI-WGS-1309-08-03_2015_EPI_ISL_2578800_2015-03-08
hRSV_A_Kenya_KILIFI-WGS-1314-31-03_2015_EPI_ISL_2582201_2015-03-31
hRSV_A_Kenya_KILIFI-WGS-1315-01-04_2015_EPI_ISL_2595672_2015-04-01
hRSV_A_Kenya_KILIFI-WGS-1318-08-04_2015_EPI_ISL_2595673_2015-04-08
hRSV_A_Kenya_KILIFI-WGS-1320-12-04_2015_EPI_ISL_2578808_2015-04-12
hRSV_A_Kenya_Kilifi-WGS-1582-01-04_2014_EPI_ISL_2578801_2014-04-01
hRSV_A_Kenya_Kilifi-WGS-1585-17-02_2016_EPI_ISL_2578734_2016-02-17
hRSV_A_Kenya_Kilifi-WGS-1590-01-02_2016_EPI_ISL_2595702_2016-02-01
hRSV_A_Kenya_Kilifi-WGS-1591-18-01_2016_EPI_ISL_2595697_2016-01-18
hRSV_A_Kenya_Kilifi-WGS-1592-07-04_2016_EPI_ISL_2582678_2016-04-07
hRSV_A_Lebanon_14LJF289_2015_EPI_ISL_2582681_2015-02-01
hRSV_A_Lebanon_JF204_2014_EPI_ISL_2582147_2014-11-28
hRSV_A_Madagascar_00267_2014_EPI_ISL_413222_2014-01-29
hRSV_A_Madagascar_00904_2016_EPI_ISL_413353_2016-03-21
hRSV_A_Mongolia_NCCD003_2019_EPI_ISL_2543761_2019-01-02
hRSV_A_Mongolia_NCCD004_2019_EPI_ISL_2543827_2019-01-07
hRSV_A_Mongolia_NCCD006_2018_EPI_ISL_2543828_2018-07-10
hRSV_A_Mongolia_NCCD006_2019_EPI_ISL_2543829_2019-01-15
hRSV_A_Mongolia_NCCD007_2018_EPI_ISL_2543830_2018-01-10
hRSV_A_Mongolia_NCCD007_2019_EPI_ISL_2543831_2019-01-15
hRSV_A_Mongolia_NCCD008_2018_EPI_ISL_2543832_2018-01-10
hRSV_A_Mongolia_NCCD008_2019_EPI_ISL_2543833_2019-01-17
hRSV_A_Mongolia_NCCD009_2019_EPI_ISL_2543834_2019-01-18
hRSV_A_Mongolia_NCCD010_2019_EPI_ISL_2543835_2019-01-21
hRSV_A_Mongolia_NCCD011_2019_EPI_ISL_2543836_2019-01-28
hRSV_A_Mongolia_NCCD014_2019_EPI_ISL_2543837_2019-01-30
hRSV_A_Mongolia_NCCD017_2019_EPI_ISL_2543838_2019-02-02
hRSV_A_Mongolia_NCCD018_2019_EPI_ISL_2543839_2019-02-14
hRSV_A_Mongolia_NCCD021_2018_EPI_ISL_2543841_2018-01-31
hRSV_A_Mongolia_NCCD028_2019_EPI_ISL_2543842_2019-03-11
hRSV_A_Mongolia_NCCD029_2019_EPI_ISL_2543843_2019-03-18
hRSV_A_Mongolia_NCCD039_2018_EPI_ISL_2543844_2018-03-07
hRSV_A_Mozambique_MAP-INS001_2018_EPI_ISL_1647456_2018-02-28
hRSV_A_Mozambique_MAP-INS006_2018_EPI_ISL_1647457_2018-04-03
hRSV_A_Mozambique_MAP-INS008_2018_EPI_ISL_1647458_2018-04-06
hRSV_A_Mozambique_MAP-INS009_2018_EPI_ISL_1647459_2018-04-17
hRSV_A_Mozambique_MAP-INS011_2018_EPI_ISL_1647460_2018-05-10
hRSV_A_Mozambique_MAP-INS012_2018_EPI_ISL_1647461_2018-05-11
hRSV_A_Mozambique_MAP-INS014_2017_EPI_ISL_1647462_2017-02-14
hRSV_A_Mozambique_MAP-INS014_2018_EPI_ISL_1647463_2018-05-25
hRSV_A_Mozambique_MAP-INS015_2018_EPI_ISL_1647464_2018-06-07
hRSV_A_Mozambique_MAP-INS016_2018_EPI_ISL_1647465_2018-05-30
hRSV_A_Mozambique_MAP-INS017_2018_EPI_ISL_1647466_2018-06-05
hRSV_A_Mozambique_MAP-INS019_2017_EPI_ISL_1647468_2017-02-21
hRSV_A_Mozambique_MAP-INS020_2018_EPI_ISL_1647469_2018-07-11
hRSV_A_Netherlands_RSV607_2007_EPI_ISL_2543959_2007-11-23
hRSV_A_New_Zealand_NZL-LJRSV02_2015_EPI_ISL_2585316_2015-06-18
hRSV_A_New_Zealand_NZL-LJRSV03_2015_EPI_ISL_2587342_2015-06-19
hRSV_A_NewZealand_NZL-LJRSV04_2015_EPI_ISL_2544038_2015-06-24
hRSV_A_New_Zealand_NZL-LJRSV04_2015_EPI_ISL_2585312_2015-06-22
hRSV_A_New_Zealand_NZL-LJRSV05_2015_EPI_ISL_2587381_2015-06-24
hRSV_A_NewZealand_NZL-LJRSV06_2015_EPI_ISL_2544036_2015-06-28
hRSV_A_New_Zealand_NZL-LJRSV06_2015_EPI_ISL_2587391_2015-06-28
hRSV_A_New_Zealand_NZL-LJRSV08_2015_EPI_ISL_2585318_2015-06-29
hRSV_A_New_Zealand_NZL-LJRSV09_2015_EPI_ISL_2587393_2015-06-29
hRSV_A_New_Zealand_NZL-LJRSV11_2015_EPI_ISL_2587408_2015-07-08
hRSV_A_New_Zealand_NZL-LJRSV12_2015_EPI_ISL_2585307_2015-07-08
hRSV_A_New_Zealand_NZL-LJRSV13_2015_EPI_ISL_2585256_2015-07-08
hRSV_A_New_Zealand_NZL-LJRSV14_2015_EPI_ISL_2587383_2015-07-09
hRSV_A_New_Zealand_NZL-LJRSV15_2015_EPI_ISL_2587379_2015-07-11
hRSV_A_New_Zealand_NZL-LJRSV17_2015_EPI_ISL_2587410_2015-07-10
hRSV_A_New_Zealand_NZL-LJRSV18_2014_EPI_ISL_2585313_2014-02-12
hRSV_A_New_Zealand_NZL-LJRSV27_2014_EPI_ISL_2585268_2014-06-08
hRSV_A_NewZealand_NZL-LJRSV28_2014_EPI_ISL_2544034_2014-06-16
hRSV_A_New_Zealand_NZL-LJRSV28_2014_EPI_ISL_2585269_2014-06-11
hRSV_A_New_Zealand_NZL-LJRSV31_2014_EPI_ISL_2588356_2014-06-22
hRSV_A_New_Zealand_NZL-LJRSV33_2014_EPI_ISL_2585267_2014-06-28
hRSV_A_NewZealand_NZL-LJRSV36_2013_EPI_ISL_2544039_2013-05-08
hRSV_A_New_Zealand_NZL-LJRSV36_2013_EPI_ISL_2587396_2013-04-30
hRSV_A_New_Zealand_NZL-LJRSV37_2013_EPI_ISL_2587398_2013-05-08
hRSV_A_New_Zealand_NZL-LJRSV38_2013_EPI_ISL_2587400_2013-06-09
hRSV_A_New_Zealand_NZL-LJRSV39_2013_EPI_ISL_2587402_2013-06-11
hRSV_A_New_Zealand_NZL-LJRSV41_2013_EPI_ISL_2587404_2013-06-29
hRSV_A_NewZealand_NZL-LJRSV45_2013_EPI_ISL_2544041_2013-08-01
hRSV_A_New_Zealand_NZL-LJRSV45_2013_EPI_ISL_2587385_2013-08-01
hRSV_A_New_Zealand_NZL-LJRSV47_2013_EPI_ISL_2587387_2013-08-24
hRSV_A_New_Zealand_NZL-LJRSV59_2012_EPI_ISL_2585291_2012-08-01
hRSV_A_New_Zealand_NZL-LJRSV62_2012_EPI_ISL_2585261_2012-08-06
hRSV_A_New_Zealand_NZL-LJRSV64_2012_EPI_ISL_2585258_2012-08-19
hRSV_A_NewZealand_NZL-LJRSV66_2012_EPI_ISL_2544035_2012-08-28
hRSV_A_NewZealand_NZL-LJRSV68_2012_EPI_ISL_2544040_2012-09-11
hRSV_A_New_Zealand_NZL-LJRSV70_2011_EPI_ISL_2585277_2011-06-23
hRSV_A_New_Zealand_NZL-LJRSV74_2011_EPI_ISL_2585275_2011-07-03
hRSV_A_New_Zealand_NZL-LJRSV75_2011_EPI_ISL_2585279_2011-07-06
hRSV_A_New_Zealand_NZL-LJRSV76_2011_EPI_ISL_2585311_2011-07-17
hRSV_A_New_Zealand_NZL-LJRSV84_2011_EPI_ISL_2585276_2011-09-18
hRSV_A_Nicaragua_DIV-001_2016_EPI_ISL_412458_2016-10-04
hRSV_A_Nicaragua_NIC-IIIn-15-0256-01NT_2015_EPI_ISL_2595691_2015-11-16
hRSV_A_Nicaragua_NIC-IIIn-16-0214-01NT_2016_EPI_ISL_2578777_2016-10-11
hRSV_A_Nicaragua_NIC-IIIn-16-0238-01NT_2016_EPI_ISL_2582271_2016-10-21
hRSV_A_Nicaragua_NIC-IIIn-16-0242-01NT_2016_EPI_ISL_2582230_2016-10-04
hRSV_A_Nicaragua_NIC-IIIn-16-0244-01NT_2016_EPI_ISL_2582231_2016-10-03
hRSV_A_Nicaragua_NIC-IIIn-16-0250-01NT_2016_EPI_ISL_2595717_2016-09-30
hRSV_A_Nicaragua_NIC-IIIn-16-0265-01NT_2016_EPI_ISL_2582235_2016-11-08
hRSV_A_Nicaragua_NIC-IIIn-16-0267-01NT_2016_EPI_ISL_2578778_2016-11-01
hRSV_A_Nicaragua_NIC-IIIn-16-0270-01NT_2016_EPI_ISL_2582238_2016-11-03
hRSV_A_Nicaragua_NIC-IIIn-16-0276-01NT_2016_EPI_ISL_2582221_2016-10-31
hRSV_A_Nicaragua_NIC-IIIn-16-0313-01NT_2016_EPI_ISL_2578816_2016-11-19
hRSV_A_Peru_PER-FLE9490_2010_EPI_ISL_2544060_2010-04-24
hRSV_A_Peru_PER-IPE01270_2012_EPI_ISL_2588379_2012-03-14
hRSV_A_Philippines_99058_2019_EPI_ISL_12970401_2019-03-04
hRSV_A_Philippines_99062_2019_EPI_ISL_12970405_2019-08-05
hRSV_A_Philippines_99071_2019_EPI_ISL_12970414_2019-10-01
hRSV_A_Philippines_99072_2019_EPI_ISL_12970415_2019-10-08
hRSV_A_Philippines_99073_2019_EPI_ISL_12970416_2019-10-15
hRSV_A_Philippines_99076_2019_EPI_ISL_12970419_2019-11-09
hRSV_A_Philippines_99077_2019_EPI_ISL_12970420_2019-11-20
hRSV_A_Philippines_TBp-13-044_2013_EPI_ISL_2543940_2013-01-28
hRSV_A_Philippines_TEv-12-111_2012_EPI_ISL_2543937_2012-10-31
hRSV_A_Philippines_TEv-12-125_2012_EPI_ISL_2582183_2012-12-12
hRSV_A_Philippines_TEv-12-137_2012_EPI_ISL_2582173_2012-11-20
hRSV_A_Philippines_TEv-12-138_2012_EPI_ISL_2578779_2012-12-20
hRSV_A_Philippines_TEv-13-013_2013_EPI_ISL_2578780_2013-01-08
hRSV_A_Philippines_TEv-13-132_2013_EPI_ISL_2543939_2013-03-04
hRSV_A_Philippines_TOp-12-061_2012_EPI_ISL_2582166_2012-09-22
hRSV_A_Philippines_TOp-12-117_2012_EPI_ISL_2578809_2012-10-25
hRSV_A_Philippines_TOp-13-186_2013_EPI_ISL_2578810_2013-05-31
hRSV_A_Philippines_TOp-13-203_2013_EPI_ISL_2578802_2013-06-10
hRSV_A_Philippines_TTa-12-054_2012_EPI_ISL_2582181_2012-02-08
hRSV_A_Russia_460_2018_EPI_ISL_412859_2018-01-18
hRSV_A_Russia_Novosibirsk-108Hp_2019_EPI_ISL_2582838_2019-11-28
hRSV_A_Russia_Novosibirsk-138Hp_2019_EPI_ISL_2582836_2019-12-06
hRSV_A_Russia_Novosibirsk-893Hl_2019_EPI_ISL_2582275_2019-12-12
hRSV_A_Russia_Novosibirsk-893Hp_2019_EPI_ISL_2582278_2019-12-12
hRSV_A_South_Africa_NICD-R04108_2021_EPI_ISL_11055740_2021-03-23
hRSV_A_South_Africa_NICD-R04582_2021_EPI_ISL_12529648_2021-04-08
hRSV_A_South_Africa_NICD-R06229_2019_EPI_ISL_9003918_2019-05-31
hRSV_A_South_Africa_NICD-R08084_2021_EPI_ISL_11055741_2021-05-28
hRSV_A_South_Africa_NICD-R08236_2021_EPI_ISL_11055744_2021-06-03
hRSV_A_South_Africa_NICD-R08239_2021_EPI_ISL_11055746_2021-06-01
hRSV_A_South_Africa_NICD-R08604_2021_EPI_ISL_11055756_2021-06-08
hRSV_A_South_Africa_NICD-R09248_2021_EPI_ISL_11055759_2021-06-23
hRSV_A_South_Africa_NICD-R10102_2021_EPI_ISL_11055762_2021-07-08
hRSV_A_South_Korea_HA-IC688-12_2012_EPI_ISL_2543941_2012-07-16
hRSV_A_Taiwan_TW-00026_2010_EPI_ISL_2582801_2010-10-01
hRSV_A_Thailand_Ayuttaya-TNIC006_2020_EPI_ISL_2543845_2020-11-04
hRSV_A_Thailand_Ayuttaya-TNIC013_2020_EPI_ISL_2543846_2020-11-05
hRSV_A_Thailand_Ayuttaya-TNIC015_2020_EPI_ISL_2543847_2020-11-10
hRSV_A_Thailand_TH-B10625_2014_EPI_ISL_2582285_2014-08-09
hRSV_A_Thailand_TH-B10806_2014_EPI_ISL_2582296_2014-08-27
hRSV_A_Thailand_TH-B18177_2016_EPI_ISL_2595713_2016-09-01
hRSV_A_Thailand_TH-B18247_2016_EPI_ISL_2582906_2016-09-04
hRSV_A_Thailand_TH-B23576_2017_EPI_ISL_2578803_2017-08-12
hRSV_A_Thailand_TH-B23964_2017_EPI_ISL_2595722_2017-08-23
hRSV_A_Thailand_TH-C3208_2012_EPI_ISL_2578817_2012-09-17
hRSV_A_Thailand_TH-CB124_2013_EPI_ISL_2595546_2013-11-01
hRSV_A_Thailand_TH-CB135_2013_EPI_ISL_2578691_2013-11-01
hRSV_A_Thailand_TH-CU91_2011_EPI_ISL_2578787_2011-08-22
hRSV_A_Uganda_IDRC-CZB-01_2021_EPI_ISL_14018007_2021-01
hRSV_A_Uganda_IDRC-CZB-02_2021_EPI_ISL_14018008_2021-01
hRSV_A_Uganda_IDRC-CZB-07_2021_EPI_ISL_14039048_2021-06
hRSV_A_Uganda_IDRC-CZB-08_2021_EPI_ISL_14039049_2021-06
hRSV_A_USA_6A7_2015_EPI_ISL_2582541_2015
hRSV_A_USA_8L8_2008_EPI_ISL_2593173_2008
hRSV_A_USA_8O5_2015_EPI_ISL_2582167_2015
hRSV_A_USA_8P3_2015_EPI_ISL_2582798_2015
hRSV_A_USA_8P4_2015_EPI_ISL_2543988_2015
hRSV_A_USA_8Q7_2015_EPI_ISL_2582197_2015
hRSV_A_USA_8S5_2015_EPI_ISL_2595651_2015
hRSV_A_USA_ACRI-051_2016_EPI_ISL_2595703_2016-03-04
hRSV_A_USA_ACRI-064_2016_EPI_ISL_2595705_2016-03-28
hRSV_A_USA_A-NIID-2347-14_2014_EPI_ISL_2595591_2014-04-03
hRSV_A_USA_A-NIID-2367-14_2014_EPI_ISL_2595592_2014-04-07
hRSV_A_USA_A-NIID-2370-14_2014_EPI_ISL_2595604_2014-07-08
hRSV_A_USA_A-TX-009a-WGS_2012_EPI_ISL_2594878_2012-02-13
hRSV_A_USA_A-TX-009b-WGS_2012_EPI_ISL_2594879_2012-02-13
hRSV_A_USA_A-TX-010a-2014-WGS_2014_EPI_ISL_2578713_2014-11-24
hRSV_A_USA_A-TX-010b-2014-WGS_2014_EPI_ISL_2578714_2014-11-24
hRSV_A_USA_A-TX-018a-WGS_2012_EPI_ISL_2578677_2012-03-07
hRSV_A_USA_A-TX-018b-WGS_2012_EPI_ISL_2578678_2012-03-07
hRSV_A_USA_A-TX-029a-WGS_2012_EPI_ISL_2595159_2012-10-26
hRSV_A_USA_A-TX-029b-WGS_2012_EPI_ISL_2595160_2012-10-26
hRSV_A_USA_A-TX-032b-WGS_2012_EPI_ISL_2595182_2012-11-06
hRSV_A_USA_A-TX-034-WGS_2012_EPI_ISL_2578692_2012-11-13
hRSV_A_USA_A-TX-1043a-WGS_2013_EPI_ISL_2579858_2013-01-11
hRSV_A_USA_A-TX-1043b-WGS_2013_EPI_ISL_2579859_2013-01-11
hRSV_A_USA_A-TX-1043-WGS_2013_EPI_ISL_2579860_2013-01-11
hRSV_A_USA_A-US-BID-V8722_2013_EPI_ISL_2595277_2013
hRSV_A_USA_A-US-BID-V8723_2013_EPI_ISL_2595278_2013
hRSV_A_USA_A-US-BID-V8743_2013_EPI_ISL_2582180_2013
hRSV_A_USA_A-WI-629-Q0282-10_2010_EPI_ISL_2582573_2010-02-16
hRSV_A_USA_A-WI-629-Q0284-10_2010_EPI_ISL_2544030_2010-02-16
hRSV_A_USA_LA2-00069P_2013_EPI_ISL_2587349_2013-02-11
hRSV_A_USA_LA2-00074P_2013_EPI_ISL_2587412_2013-12-02
hRSV_A_USA_LA2-03_2013_EPI_ISL_2579900_2013-01-03
hRSV_A_USA_LA2-04_2012_EPI_ISL_2588304_2012-12-17
hRSV_A_USA_LA2-05_2012_EPI_ISL_2544021_2012-12-26
hRSV_A_USA_LA2-07_2012_EPI_ISL_2587469_2012-12-26
hRSV_A_USA_LA2-08_2012_EPI_ISL_2588357_2012-11-19
hRSV_A_USA_LA2-100_2013_EPI_ISL_2587434_2013-01-07
hRSV_A_USA_LA2-100_2013_EPI_ISL_2588358_2013-01-07
hRSV_A_USA_LA2-10_2012_EPI_ISL_2588347_2012-12-13
hRSV_A_USA_LA2_103_2012_EPI_ISL_2588368_2012-12-27
hRSV_A_USA_LA2-105_2012_EPI_ISL_2588359_2012-12-27
hRSV_A_USA_LA2-106_2012_EPI_ISL_2588360_2012-12-31
hRSV_A_USA_LA2-11_2012_EPI_ISL_2587436_2012-12-27
hRSV_A_USA_LA2-13_2012_EPI_ISL_2588361_2012-12-13
hRSV_A_USA_LA2-15_2012_EPI_ISL_2588292_2012-12-10
hRSV_A_USA_LA2-16_2012_EPI_ISL_2588348_2012-11-26
hRSV_A_USA_LA2-28_2012_EPI_ISL_2588362_2012-12-11
hRSV_A_USA_LA2-34_2012_EPI_ISL_2544023_2012-12-18
hRSV_A_USA_LA2-41_2012_EPI_ISL_2544024_2012-12-28
hRSV_A_USA_LA2-44_2013_EPI_ISL_2585286_2013-01-04
hRSV_A_USA_LA2-49_2013_EPI_ISL_2588349_2013-01-10
hRSV_A_USA_LA2-55_2013_EPI_ISL_2587414_2013-01-24
hRSV_A_USA_LA2-56_2013_EPI_ISL_2588350_2013-02-22
hRSV_A_USA_LA2-62_2013_EPI_ISL_2588290_2013-01-23
hRSV_A_USA_LA2-69_2013_EPI_ISL_2587351_2013-02-11
hRSV_A_USA_LA2-72_2013_EPI_ISL_2587438_2013-02-12
hRSV_A_USA_LA2-73_2013_EPI_ISL_2587353_2013-03-11
hRSV_A_USA_LA2-74_2013_EPI_ISL_2587415_2013-03-08
hRSV_A_USA_LA2-76_2013_EPI_ISL_2595321_2013-01-24
hRSV_A_USA_LA2-77_2013_EPI_ISL_2587358_2013-03-08
hRSV_A_USA_LA2-83_2013_EPI_ISL_2587345_2013-02-26
hRSV_A_USA_LA2-85_2013_EPI_ISL_2585280_2013-03-04
hRSV_A_USA_LA2-87_2013_EPI_ISL_2588597_2013-03-01
hRSV_A_USA_LA2_90_2012_EPI_ISL_2588351_2012-12-31
hRSV_A_USA_LA2-90_2012_EPI_ISL_2588352_2012-12-31
hRSV_A_USA_LA2-94_2013_EPI_ISL_2587406_2013-01-10
hRSV_A_USA_LA2-95_2013_EPI_ISL_2585259_2013-02-19
hRSV_A_USA_LA2-97_2013_EPI_ISL_2544022_2013-01-31
hRSV_A_USA_LA2-98_2013_EPI_ISL_2585319_2013-01-31
hRSV_A_USA_LA2-99_2013_EPI_ISL_2585302_2013-01-11
hRSV_A_USA_SC0135_2018_EPI_ISL_2582233_2018
hRSV_A_USA_SC0398_2019_EPI_ISL_2582832_2019
hRSV_A_USA_SC0460_2019_EPI_ISL_2585292_2019
hRSV_A_USA_SC0850_2019_EPI_ISL_2582247_2019
hRSV_A_USA_SC0885_2019_EPI_ISL_2582834_2019
hRSV_A_USA_SC1053_2019_EPI_ISL_2582176_2019
hRSV_A_USA_SC2745_2015_EPI_ISL_2582538_2015
hRSV_A_USA_TH-10085_2012_EPI_ISL_2587471_2012-11-21
hRSV_A_USA_TH-10093_2012_EPI_ISL_2588363_2012-08-27
hRSV_A_USA_TH-10094_2012_EPI_ISL_2588364_2012-09-21
hRSV_A_USA_TH-10098_2012_EPI_ISL_2588301_2012-10-22
hRSV_A_USA_TH-10104_2012_EPI_ISL_2543980_2012-10-05
hRSV_A_USA_TH-10109_2012_EPI_ISL_2588365_2012-10-05
hRSV_A_USA_TH-10110_2012_EPI_ISL_2587159_2012-08-08
hRSV_A_USA_TH-10126_2012_EPI_ISL_2587473_2012-11-13
hRSV_A_USA_TH-10128_2012_EPI_ISL_2588305_2012-10-10
hRSV_A_USA_TH-10130_2012_EPI_ISL_2588372_2012-10-10
hRSV_A_USA_TH-10138_2012_EPI_ISL_2588598_2012-10-18
hRSV_A_USA_TH-10147_2012_EPI_ISL_2543979_2012-11-12
hRSV_A_USA_TH-10148_2012_EPI_ISL_2588599_2012-11-12
hRSV_A_USA_TH-10149_2012_EPI_ISL_2588373_2012-09-11
hRSV_A_USA_TH-10150_2012_EPI_ISL_2588353_2012-08-15
hRSV_A_USA_TH-10155_2012_EPI_ISL_2588377_2012-12-17
hRSV_A_USA_TH-10159_2012_EPI_ISL_2585288_2012-10-19
hRSV_A_USA_TH-10166_2012_EPI_ISL_2588302_2012-12-14
hRSV_A_USA_TH-10173_2012_EPI_ISL_2585320_2012-10-03
hRSV_A_USA_TH-10195_2012_EPI_ISL_2588354_2012-11-02
hRSV_A_USA_TH-10209_2012_EPI_ISL_2588306_2012-11-28
hRSV_A_USA_TH-10210_2012_EPI_ISL_2588355_2012-09-28
hRSV_A_USA_TH-10217_2013_EPI_ISL_2588366_2013-01-14
hRSV_A_USA_TH-10220_2012_EPI_ISL_2543981_2012-11-19
hRSV_A_USA_TH-10221_2012_EPI_ISL_2585285_2012-11-19
hRSV_A_USA_TH-10229_2012_EPI_ISL_2587364_2012-09-24
hRSV_A_USA_TH-10233_2012_EPI_ISL_2587425_2012-12-19
hRSV_A_USA_TH-10236_2012_EPI_ISL_2585260_2012-09-12
hRSV_A_USA_TH-10255_2012_EPI_ISL_2588367_2012-08-31
hRSV_A_USA_TH-10260_2013_EPI_ISL_2587344_2013-02-08
hRSV_A_USA_TH-10268_2012_EPI_ISL_2585265_2012-08-15
hRSV_A_USA_TH-10272_2012_EPI_ISL_2585309_2012-10-02
hRSV_A_USA_TH-10280_2012_EPI_ISL_2588600_2012-12-19
hRSV_A_USA_TH-10280P_2013_EPI_ISL_2543983_2013-02-26
hRSV_A_USA_TH-10283_2012_EPI_ISL_2585323_2012-10-11
hRSV_A_USA_TH-10287_2012_EPI_ISL_2543973_2012-10-02
hRSV_A_USA_TH-10293_2013_EPI_ISL_2588374_2013-03-04
hRSV_A_USA_TH-10293P_2013_EPI_ISL_2588378_2012-12-27
hRSV_A_USA_TH-10305_2012_EPI_ISL_2543974_2012-12-04
hRSV_A_USA_TH-10305_2013_EPI_ISL_2588380_2013-03-07
hRSV_A_USA_TH-10307_2013_EPI_ISL_2588369_2013-03-04
hRSV_A_USA_TH-10323_2013_EPI_ISL_2543972_2013-11-26
hRSV_A_USA_TH-10324_2012_EPI_ISL_2588370_2012-12-03
hRSV_A_USA_TH-10327_2012_EPI_ISL_2543982_2012-09-26
hRSV_A_USA_TH-10366_2013_EPI_ISL_2587440_2013-10-02
hRSV_A_USA_TH-10367_2013_EPI_ISL_2543978_2013-09-23
hRSV_A_USA_TH-10387_2013_EPI_ISL_2587442_2013-07-09
hRSV_A_USA_TH-10398_2013_EPI_ISL_2587451_2013-07-30
hRSV_A_USA_TH-10433_2013_EPI_ISL_2587417_2013-07-30
hRSV_A_USA_TH-10438_2013_EPI_ISL_2585281_2013-10-01
hRSV_A_USA_TH-10454_2013_EPI_ISL_2587429_2013-10-07
hRSV_A_USA_TH-10464_2013_EPI_ISL_2588371_2013-11-15
hRSV_A_USA_TH-10470_2013_EPI_ISL_2587355_2013-06-19
hRSV_A_USA_TH-10473_2013_EPI_ISL_2587431_2013-08-12
hRSV_A_USA_TH-10477_2013_EPI_ISL_2587452_2013-12-05
hRSV_A_USA_TH-10487_2013_EPI_ISL_2585329_2013-10-16
hRSV_A_USA_TH-10506_2014_EPI_ISL_2587362_2014-01-08
hRSV_A_USA_TH-10508_2013_EPI_ISL_2588375_2013-10-15
hRSV_A_USA_TH-10509_2013_EPI_ISL_2585332_2013-10-15
hRSV_A_USA_TH-10518_2013_EPI_ISL_2587454_2013-08-23
hRSV_A_USA_TH-10523_2013_EPI_ISL_2543971_2013-08-19
hRSV_A_USA_TH-10532_2013_EPI_ISL_2543970_2013-10-10
hRSV_A_USA_TH-10533_2013_EPI_ISL_2587421_2013-10-10
hRSV_A_USA_TH-10534_2013_EPI_ISL_2587456_2013-08-26
hRSV_A_USA_TH-10536_2013_EPI_ISL_2585325_2013-12-27
hRSV_A_USA_TH-10546_2013_EPI_ISL_2587458_2013-11-21
hRSV_A_USA_TH-10552_2013_EPI_ISL_2587444_2013-06-19
hRSV_A_USA_TH-10566_2014_EPI_ISL_2588303_2014-01-27
hRSV_A_USA_TH-10594_2013_EPI_ISL_2587357_2013-10-28
hRSV_A_USA_TH-10603_2013_EPI_ISL_2543977_2013-11-25
hRSV_A_USA_TH-10606_2013_EPI_ISL_2587446_2013-11-25
hRSV_A_USA_TH-10613_2013_EPI_ISL_2587433_2013-10-23
hRSV_A_USA_TH-10618_2013_EPI_ISL_2585290_2013-06-25
hRSV_A_USA_TH-10629_2013_EPI_ISL_2587447_2013-10-01
hRSV_A_USA_TH-10630_2013_EPI_ISL_2587423_2013-10-29
hRSV_A_USA_TH-10631_2013_EPI_ISL_2543975_2013-11-05
hRSV_A_USA_TH-10632_2013_EPI_ISL_2587494_2013-11-05
hRSV_A_USA_TH-10651_2013_EPI_ISL_2585327_2013-12-02
hRSV_A_USA_UAMS-DID-002_2016_EPI_ISL_2595701_2016-02-01
hRSV_A_USA_UAMS-DID-009_2016_EPI_ISL_2595700_2016-01-23
hRSV_A_USA_UAMS-DID-016_2016_EPI_ISL_2582653_2016-01-16
hRSV_A_USA_UAMS-DID-021_2016_EPI_ISL_2595699_2016-01-19
hRSV_A_USA_UAMS-DID-023_2016_EPI_ISL_2582177_2016-01-21
hRSV_A_USA_UAMS-DID-028_2016_EPI_ISL_2582650_2016-01-19
hRSV_A_USA_UAMS-DID-040_2016_EPI_ISL_2582261_2016-02-01
hRSV_A_Vietnam_SARI18HH1896_2018_EPI_ISL_12544919_2018-06-18
hRSV_A_Vietnam_SARI18NH17018_2017_EPI_ISL_12544918_2017-05-19

## Sheet: Cluster_B_sequences
cluster_B_1	cluster_B_2	cluster_B_3	cluster_B_4	cluster_B_5	cluster_B_6	cluster_B_7	cluster_B_8	cluster_B_9	cluster_B_10
hRSV_B_China_B-GZ-13-730_2013_EPI_ISL_2577788_2013-07-30	hRSV_B_Belgium_BE-7004-06_2006_EPI_ISL_2588662_2006-12-05	hRSV_B_USA_6A6_2015_EPI_ISL_2560839_2015	hRSV_B_USA_TH-10548_2013_EPI_ISL_2584950_2013-11-25	hRSV_B_Kenya_Kilifi-HH-3803-19-Feb_2010_EPI_ISL_2577280_2010-02-19	hRSV_B_USA_MC274_1991_EPI_ISL_2558974_1991	hRSV_B_Argentina_BA-HNRG-067_2014_EPI_ISL_1074096_2014-07-01	hRSV_B_USA_MC228_1982_EPI_ISL_2544164_1982	hRSV_B_USA_82G-013-01_1982_EPI_ISL_2584697_1982	hRSV_B_USA_MC267_1983_EPI_ISL_2559011_1983
hRSV_B_Argentina_ARG-002sanger_2015_EPI_ISL_2588666_2015-02-23	hRSV_B_Argentina_187_2006_EPI_ISL_2544180_2006-07-25	hRSV_B_Argentina_BA-HNRG-001_2014_EPI_ISL_1074196_2014-01-30	hRSV_B_Argentina_BA-HNRG-011_2014_EPI_ISL_1074174_2014-05-19	hRSV_B_Kenya_Kilifi-9465-3_2012_EPI_ISL_2584847_2012-05-16	hRSV_B_USA_89I-102A-01-01_1989_EPI_ISL_2584703_1989	hRSV_B_Argentina_BA-HNRG-007_2014_EPI_ISL_1074093_2014-05-13	hRSV_B_USA_16F10_2016_EPI_ISL_2561401_2016	hRSV_B_USA_79E-159-01-1979_1979_EPI_ISL_2544153_1979	hRSV_B_USA_80E-030-01_1980_EPI_ISL_2584762_1980
hRSV_B_Argentina_ARG-004_2015_EPI_ISL_2588654_2015-05-21	hRSV_B_Argentina_195_2007_EPI_ISL_2588685_2007-05-22	hRSV_B_Argentina_BA-HNRG-030_2014_EPI_ISL_1074147_2014-06-03	hRSV_B_Argentina_BA-HNRG-029_2014_EPI_ISL_1074072_2014-06-03	hRSV_B_Kenya_Kilifi-9465-6_2010_EPI_ISL_2584726_2010-05-09	hRSV_B_USA_89I-132A-01_1989_EPI_ISL_2584850_1989	hRSV_B_Argentina_BA-HNRG-019_2014_EPI_ISL_1074242_2014-05-19	hRSV_B_USA_82E-087-01_1982_EPI_ISL_2584705_1982	hRSV_B_USA_86E-495-01_1986_EPI_ISL_2584678_1986	hRSV_B_USA_82G-002-01_1982_EPI_ISL_2544156_1982
hRSV_B_Argentina_ARG-016_2016_EPI_ISL_2544186_2016-07-12	hRSV_B_Argentina_201_2008_EPI_ISL_2544181_2008-06-10	hRSV_B_Argentina_BA-HNRG-049_2014_EPI_ISL_1074101_2014-06-16	hRSV_B_Argentina_BA-HNRG-034_2014_EPI_ISL_1074216_2014-06-06	hRSV_B_Kenya_Kilifi-9465-8_2011_EPI_ISL_2584824_2011-02-01	hRSV_B_USA_90E-158-01_1990_EPI_ISL_2584754_1990	hRSV_B_Argentina_BA-HNRG-022_2014_EPI_ISL_1074189_2014-05-28	hRSV_B_USA_85I-013A-01-01_1984_EPI_ISL_2544159_1984	hRSV_B_USA_87E-063-01_1987_EPI_ISL_2584683_1987	hRSV_B_USA_82I-117A-01-01_1982_EPI_ISL_2584760_1982
hRSV_B_Argentina_BA-HNRG-003_2014_EPI_ISL_1074069_2014-05-05	hRSV_B_Argentina_BA-HNRG-004_2014_EPI_ISL_1074070_2014-05-06	hRSV_B_Argentina_BA-HNRG-065_2014_EPI_ISL_1074285_2014-07-01	hRSV_B_Argentina_BA-HNRG-116_2015_EPI_ISL_1074287_2015-05-19	hRSV_B_Kenya_Kilifi-HH-1701-08-Mar_2010_EPI_ISL_2575479_2010-03-08	hRSV_B_USA_91I-020A-01_1991_EPI_ISL_2584817_1991	hRSV_B_Argentina_BA-HNRG-024_2014_EPI_ISL_1074185_2014-05-30	hRSV_B_USA_85I-049A-01-01_1985_EPI_ISL_2544160_1985	hRSV_B_USA_87I-028A-01_1987_EPI_ISL_2584684_1987	hRSV_B_USA_MC205-1979_1979_EPI_ISL_2559019_1979
hRSV_B_Argentina_BA-HNRG-014_2014_EPI_ISL_1074215_2014-05-20	hRSV_B_Argentina_BA-HNRG-004_2014_EPI_ISL_412863_2014-05-06	hRSV_B_Argentina_BA-HNRG-070_2014_EPI_ISL_1074198_2014-07-04	hRSV_B_Argentina_BA-HNRG-167_2015_EPI_ISL_1074180_2015-06-30	hRSV_B_Kenya_Kilifi-HH-1702-22-Mar_2010_EPI_ISL_2575489_2010-03-22	hRSV_B_USA_91I-043A-01_1991_EPI_ISL_2584818_1991	hRSV_B_Argentina_BA-HNRG-038_2014_EPI_ISL_1074225_2014-06-09	hRSV_B_USA_85I-063A-01_1985_EPI_ISL_2584768_1985	hRSV_B_USA_87I-042A-01_1987_EPI_ISL_2584696_1987	hRSV_B_USA_MC208_1980_EPI_ISL_2559013_1980
hRSV_B_Argentina_BA-HNRG-027_2014_EPI_ISL_1074071_2014-06-02	hRSV_B_Argentina_BA-HNRG-008_2014_EPI_ISL_1074131_2014-05-14	hRSV_B_Brazil_STA754_2010_EPI_ISL_2588663_2010-01-04	hRSV_B_Australia_B-NSW-WM0369A-16_2016_EPI_ISL_2577291_2016-06-06	hRSV_B_Kenya_Kilifi-HH-1901-02-Mar_2010_EPI_ISL_2575478_2010-03-02	hRSV_B_USA_91I-110A-01-01_1991_EPI_ISL_2584652_1991	hRSV_B_Argentina_BA-HNRG-072_2014_EPI_ISL_1074163_2014-07-07	hRSV_B_USA_90I-148A-01-01_1990_EPI_ISL_2544162_1990	hRSV_B_USA_87I-051A-01-01_1987_EPI_ISL_2584682_1987	hRSV_B_USA_MC213_1980_EPI_ISL_2559017_1980
hRSV_B_Argentina_BA-HNRG-064_2014_EPI_ISL_1074217_2014-06-30	hRSV_B_Argentina_BA-HNRG-013_2014_EPI_ISL_1074269_2014-05-20	hRSV_B_England_084840013_2008_EPI_ISL_6494899_2008-11-25	hRSV_B_Nicaragua_NIC-7309-04_2013_EPI_ISL_2577425_2013-11-10	hRSV_B_Kenya_Kilifi-HH-1902-01-Mar_2010_EPI_ISL_2575483_2010-03-01	hRSV_B_USA_91I-116A-01_1991_EPI_ISL_2584819_1991	hRSV_B_Argentina_BA-HNRG-083_2014_EPI_ISL_1074218_2014-08-05	hRSV_B_USA_B1_1985_EPI_ISL_2544152_1985	hRSV_B_USA_87I-067A-01-01_1987_EPI_ISL_2584681_1987	hRSV_B_USA_MC225_1981_EPI_ISL_2559018_1981
hRSV_B_Argentina_BA-HNRG-078_2014_EPI_ISL_1074199_2014-07-18	hRSV_B_Argentina_BA-HNRG-015_2014_EPI_ISL_1074132_2014-05-21	hRSV_B_England_084840015_2008_EPI_ISL_6494900_2008-11-25	hRSV_B_USA_TH-10415_2013_EPI_ISL_2585080_2013-09-27	hRSV_B_Kenya_Kilifi-HH-1902-04-Mar_2010_EPI_ISL_2575485_2010-03-04	hRSV_B_USA_91I-144A-01_1991_EPI_ISL_2584814_1991	hRSV_B_Argentina_BA-HNRG-122_2015_EPI_ISL_1074078_2015-05-26	hRSV_B_USA_MC239_1984_EPI_ISL_2558976_1984	hRSV_B_USA_87I-072A-01_1987_EPI_ISL_2584685_1987	hRSV_B_USA_MC230_1982_EPI_ISL_2559014_1982
hRSV_B_Argentina_BA-HNRG-086_2014_EPI_ISL_1074074_2014-08-14	hRSV_B_Argentina_BA-HNRG-017_2014_EPI_ISL_1074121_2014-05-26	hRSV_B_England_094820003_2009_EPI_ISL_6494910_2009-11-23	hRSV_B_USA_TH-10417_2013_EPI_ISL_2584998_2013-08-20	hRSV_B_Kenya_Kilifi-HH-1902-08-Mar_2010_EPI_ISL_2575486_2010-03-08	hRSV_B_USA_91I-167A-01-01_1991_EPI_ISL_2544157_1991	hRSV_B_Argentina_BA-HNRG-132_2015_EPI_ISL_1074251_2015-06-03	hRSV_B_USA_MC241_1984_EPI_ISL_2559070_1984	hRSV_B_USA_MC249_1986_EPI_ISL_2558935_1986	hRSV_B_USA_MC231_1982_EPI_ISL_2559015_1982
hRSV_B_Argentina_BA-HNRG-088_2014_EPI_ISL_1074200_2014-08-19	hRSV_B_Argentina_BA-HNRG-021_2014_EPI_ISL_1074155_2014-05-28	hRSV_B_England_094880561_2009_EPI_ISL_6494914_2009-11-25	hRSV_B_USA_TH-10428_2013_EPI_ISL_2585081_2013-12-17	hRSV_B_Kenya_Kilifi-HH-1902-28-Feb_2010_EPI_ISL_2575482_2010-02-28	hRSV_B_USA_91P-029-01_1991_EPI_ISL_2584820_1991	hRSV_B_Argentina_BA-HNRG-137_2015_EPI_ISL_1074288_2015-06-08	hRSV_B_USA_MC242_1985_EPI_ISL_2559069_1985	hRSV_B_USA_MC251_1987_EPI_ISL_2558934_1987	hRSV_B_USA_MC232_1982_EPI_ISL_2559016_1982
hRSV_B_Argentina_BA-HNRG-106_2015_EPI_ISL_1074254_2015-04-27	hRSV_B_Argentina_BA-HNRG-026_2014_EPI_ISL_1074268_2014-06-02	hRSV_B_England_094900008_2009_EPI_ISL_6494915_2009-11-27	hRSV_B_USA_TH-10436_2013_EPI_ISL_2584904_2013-11-26	hRSV_B_Kenya_Kilifi-HH-1904-09-Mar_2010_EPI_ISL_2575487_2010-03-09	hRSV_B_USA_MC257_1989_EPI_ISL_2558975_1989	hRSV_B_Argentina_BA-HNRG-164_2015_EPI_ISL_1074080_2015-06-26	hRSV_B_USA_MC268_1985_EPI_ISL_2559071_1985	hRSV_B_USA_MC252_1987_EPI_ISL_2558936_1987
hRSV_B_Argentina_BA-HNRG-108_2015_EPI_ISL_1074175_2015-05-04	hRSV_B_Argentina_BA-HNRG-031_2014_EPI_ISL_1074073_2014-06-04	hRSV_B_England_095000034_2009_EPI_ISL_6494918_2009-12-04	hRSV_B_USA_TH-10440_2013_EPI_ISL_2585000_2013-09-23	hRSV_B_Kenya_Kilifi-HH-1908-22-Mar_2010_EPI_ISL_2575481_2010-03-22	hRSV_B_USA_MC271_1989_EPI_ISL_2544163_1989	hRSV_B_Argentina_BA-HNRG-184_2015_EPI_ISL_1074221_2015-07-17	NC_001781.1_Human_orthopneumovirus_Subgroup_B_complete_genome
hRSV_B_Argentina_BA-HNRG-114_2015_EPI_ISL_1074266_2015-05-18	hRSV_B_Argentina_BA-HNRG-036_2014_EPI_ISL_1074162_2014-06-06	hRSV_B_England_095100042_2009_EPI_ISL_6494919_2009-12-10	hRSV_B_USA_TH-10445_2013_EPI_ISL_2585001_2013-10-07	hRSV_B_Kenya_Kilifi-HH-1910-18-Mar_2010_EPI_ISL_2575480_2010-03-18	hRSV_B_USA_MC273_1990_EPI_ISL_2559010_1990	hRSV_B_Argentina_BA-HNRG-187_2015_EPI_ISL_1074082_2015-07-20
hRSV_B_Argentina_BA-HNRG-115_2015_EPI_ISL_1074076_2015-05-18	hRSV_B_Argentina_BA-HNRG-039_2014_EPI_ISL_1074265_2014-06-10	hRSV_B_England_095100066_2009_EPI_ISL_6494920_2009-12-10	hRSV_B_USA_TH-10447_2013_EPI_ISL_2584905_2013-10-22	hRSV_B_Kenya_Kilifi-HH-1911-11-Mar_2010_EPI_ISL_2575474_2010-03-11	hRSV_B_USA_MC275_1991_EPI_ISL_2558919_1991	hRSV_B_Nicaragua_NIC-IIIn-15-0344-01NT_2015_EPI_ISL_2577397_2015-12-11
hRSV_B_Argentina_BA-HNRG-119_2015_EPI_ISL_1074077_2015-05-20	hRSV_B_Argentina_BA-HNRG-040_2014_EPI_ISL_1074116_2014-06-11	hRSV_B_England_095200030_2009_EPI_ISL_6494923_2009-12-16	hRSV_B_USA_TH-10471_2013_EPI_ISL_2584907_2013-10-04	hRSV_B_Kenya_Kilifi-HH-1913-15-Mar_2010_EPI_ISL_2575476_2010-03-15	hRSV_B_USA_MC276_1991_EPI_ISL_2558973_1991	hRSV_B_USA_TH-10385_2013_EPI_ISL_2585077_2013-12-10
hRSV_B_Argentina_BA-HNRG-124_2015_EPI_ISL_1074247_2015-05-27	hRSV_B_Argentina_BA-HNRG-042_2014_EPI_ISL_1074197_2014-06-12	hRSV_B_England_095240820_2009_EPI_ISL_6494924_2009-12-21	hRSV_B_USA_TH-10478_2013_EPI_ISL_2585004_2013-09-24	hRSV_B_Kenya_Kilifi-HH-3802-23-Feb_2010_EPI_ISL_2577266_2010-02-23
hRSV_B_Argentina_BA-HNRG-126_2015_EPI_ISL_1074129_2015-06-01	hRSV_B_Argentina_BA-HNRG-053_2014_EPI_ISL_1074284_2014-06-18	hRSV_B_England_104600112_2010_EPI_ISL_6494933_2010-11-12	hRSV_B_USA_TH-10485_2013_EPI_ISL_2584729_2013-11-13
hRSV_B_Argentina_BA-HNRG-139_2015_EPI_ISL_1074223_2015-06-08	hRSV_B_Argentina_BA-HNRG-054_2014_EPI_ISL_1074186_2014-06-18	hRSV_B_England_124700127_2012_EPI_ISL_6494956_2012-11-16	hRSV_B_USA_TH-10488_2013_EPI_ISL_2585084_2013-12-19
hRSV_B_Argentina_BA-HNRG-152_2015_EPI_ISL_1074079_2015-06-19	hRSV_B_Argentina_BA-HNRG-062_2014_EPI_ISL_1074122_2014-06-25	hRSV_B_England_130200400_2013_EPI_ISL_6494982_2013-01-02	hRSV_B_USA_TH-10489_2013_EPI_ISL_2585005_2013-10-17
hRSV_B_Argentina_BA-HNRG-155_2015_EPI_ISL_1074193_2015-06-22	hRSV_B_Argentina_BA-HNRG-071_2014_EPI_ISL_1074226_2014-07-07	hRSV_B_England_134860015_2013_EPI_ISL_6494994_2013-11-27	hRSV_B_USA_TH-10490_2013_EPI_ISL_2584947_2013-10-31
hRSV_B_Argentina_BA-HNRG-156_2015_EPI_ISL_1074179_2015-06-22	hRSV_B_Argentina_BA-HNRG-076_2014_EPI_ISL_1074261_2014-07-14	hRSV_B_Japan_B-Sendai-240-10_2010_EPI_ISL_2558895_2010	hRSV_B_USA_TH-10499_2013_EPI_ISL_2585006_2013-12-09
hRSV_B_Argentina_BA-HNRG-157_2015_EPI_ISL_1074133_2015-06-23	hRSV_B_Argentina_BA-HNRG-081_2014_EPI_ISL_1074091_2014-07-29	hRSV_B_Jordan_JOR-C2038_2010_EPI_ISL_2544094_2010-06-27	hRSV_B_USA_TH-10501_2013_EPI_ISL_2585085_2013-07-11
hRSV_B_Argentina_BA-HNRG-160_2015_EPI_ISL_1074252_2015-06-23	hRSV_B_Argentina_BA-HNRG-087_2014_EPI_ISL_1074128_2014-08-19	hRSV_B_Jordan_JOR-D3504_2012_EPI_ISL_2585016_2012-04-12	hRSV_B_USA_TH-10504_2013_EPI_ISL_2585086_2013-12-06
hRSV_B_Argentina_BA-HNRG-162_2015_EPI_ISL_1074219_2015-06-24	hRSV_B_Argentina_BA-HNRG-109_2015_EPI_ISL_1074102_2015-05-04	hRSV_B_Kenya_Kilifi-HH-4201-06-Feb_2010_EPI_ISL_2577404_2010-02-06	hRSV_B_USA_TH-10520_2013_EPI_ISL_2585087_2013-09-04
hRSV_B_Argentina_BA-HNRG-175_2015_EPI_ISL_1074291_2015-07-06	hRSV_B_Argentina_BA-HNRG-128_2015_EPI_ISL_1074027_2015-06-01	hRSV_B_Kenya_Kilifi-HH-4201-09-Feb_2010_EPI_ISL_2577405_2010-02-09	hRSV_B_USA_TH-10542_2013_EPI_ISL_2584880_2013-12-20
hRSV_B_Argentina_BA-HNRG-176_2015_EPI_ISL_1074292_2015-07-07	hRSV_B_Argentina_BA-HNRG-129_2015_EPI_ISL_1074025_2015-06-02	hRSV_B_Kenya_Kilifi-HH-4201-16-Jan_2010_EPI_ISL_2577403_2010-01-16	hRSV_B_USA_TH-10563_2013_EPI_ISL_2584595_2013-12-16
hRSV_B_Argentina_BA-HNRG-179_2015_EPI_ISL_1074220_2015-07-10	hRSV_B_Argentina_BA-HNRG-131_2015_EPI_ISL_1074176_2015-06-02	hRSV_B_Kenya_Kilifi-HH-5101-09-Mar_2010_EPI_ISL_2577393_2010-03-09	hRSV_B_USA_TH-10598_2013_EPI_ISL_2585093_2013-08-07
hRSV_B_Argentina_BA-HNRG-182_2015_EPI_ISL_1074081_2015-07-13	hRSV_B_Argentina_BA-HNRG-131_2015_EPI_ISL_412461_2015-06-02	hRSV_B_Kenya_Kilifi-HH-5103-27-Feb_2010_EPI_ISL_2577390_2010-02-27	hRSV_B_USA_TH-10634_2013_EPI_ISL_2585015_2013-11-05
hRSV_B_Argentina_BA-HNRG-192_2015_EPI_ISL_1074258_2015-07-28	hRSV_B_Argentina_BA-HNRG-153_2015_EPI_ISL_1074289_2015-06-19	hRSV_B_Kenya_Kilifi-HH-5104-24-Feb_2010_EPI_ISL_2577388_2010-02-24
hRSV_B_Argentina_BA-HNRG-194_2015_EPI_ISL_1074097_2015-07-29	hRSV_B_Argentina_BA-HNRG-168_2015_EPI_ISL_1074119_2015-06-30	hRSV_B_Kenya_Kilifi-HH-5104-27-Feb_2010_EPI_ISL_2577391_2010-02-27
hRSV_B_Argentina_BA-HNRG-196_2015_EPI_ISL_1074109_2015-07-30	hRSV_B_Argentina_BA-HNRG-190_2015_EPI_ISL_1074130_2015-07-23	hRSV_B_Kenya_Kilifi-HH-5106-24-Feb_2010_EPI_ISL_2577389_2010-02-24
hRSV_B_Argentina_BA-HNRG-203_2016_EPI_ISL_1074083_2016-03-28	hRSV_B_Australia_B-NSW-WM0248A-10_2010_EPI_ISL_2577382_2010-06-26	hRSV_B_Kenya_Kilifi-HH-5107-27-Feb_2010_EPI_ISL_2577392_2010-02-27
hRSV_B_Argentina_BA-HNRG-206_2016_EPI_ISL_1074181_2016-04-18	hRSV_B_Australia_B-NSW-WM1978A-12_2012_EPI_ISL_2577420_2012-07-02	hRSV_B_Mexico_MEX-51_2008_EPI_ISL_2544138_2008-09-07
hRSV_B_Argentina_BA-HNRG-208_2016_EPI_ISL_1074182_2016-04-22	hRSV_B_Australia_B-NSW-WM2397A-10_2010_EPI_ISL_2577483_2010-06-15	hRSV_B_Netherlands_09-052281_2009_EPI_ISL_2544109_2009-12-20
hRSV_B_Argentina_BA-HNRG-211_2016_EPI_ISL_1074293_2016-05-05	hRSV_B_Australia_B-NSW-WM2909A-10_2010_EPI_ISL_2575505_2010-06-15	hRSV_B_Netherlands_09-053165_2009_EPI_ISL_2584740_2009-12-28
hRSV_B_Argentina_BA-HNRG-212_2016_EPI_ISL_1074084_2016-05-05	hRSV_B_Australia_B-NSW-WM3504A-10_2010_EPI_ISL_2577484_2010-07-05	hRSV_B_New_Zealand_NZL-LJRSV20_2014_EPI_ISL_2585191_2014-04-30
hRSV_B_Argentina_BA-HNRG-213_2016_EPI_ISL_1074143_2016-05-06	hRSV_B_Belgium_BE-5133-08_2008_EPI_ISL_2588660_2008-10-23	hRSV_B_New_Zealand_NZL-LJRSV25_2014_EPI_ISL_2585192_2014-06-04
hRSV_B_Argentina_BA-HNRG-220_2016_EPI_ISL_1074294_2016-05-18	hRSV_B_Brazil_STA786_2010_EPI_ISL_2544188_2010-02-22	hRSV_B_New_Zealand_NZL-LJRSV34_2014_EPI_ISL_2584742_2014-07-30
hRSV_B_Argentina_BA-HNRG-223_2016_EPI_ISL_1074110_2016-05-23	hRSV_B_England_084480008_2008_EPI_ISL_6494897_2008-10-29	hRSV_B_New_Zealand_NZL-LJRSV40_2013_EPI_ISL_2585193_2013-06-18
hRSV_B_Argentina_BA-HNRG-226_2016_EPI_ISL_1074264_2016-05-24	hRSV_B_England_084580008_2008_EPI_ISL_6494898_2008-11-05	hRSV_B_New_Zealand_NZL-LJRSV42_2013_EPI_ISL_2585143_2013-07-01
hRSV_B_Argentina_BA-HNRG-230_2016_EPI_ISL_1074026_2016-05-27	hRSV_B_England_084880002_2008_EPI_ISL_6494901_2008-11-27	hRSV_B_NewZealand_NZL-LJRSV46_2013_EPI_ISL_2544175_2013-08-24
hRSV_B_Argentina_BA-HNRG-231_2016_EPI_ISL_1074230_2016-05-27	hRSV_B_England_084980009_2008_EPI_ISL_6494902_2008-12-04	hRSV_B_New_Zealand_NZL-LJRSV46_2013_EPI_ISL_2585195_2013-08-01
hRSV_B_Argentina_BA-HNRG-233_2016_EPI_ISL_1074239_2016-05-30	hRSV_B_England_085180350_2008_EPI_ISL_6494903_2008-12-17	hRSV_B_New_Zealand_NZL-LJRSV48_2013_EPI_ISL_2584989_2013-08-26
hRSV_B_Argentina_BA-HNRG-234_2016_EPI_ISL_1074295_2016-05-30	hRSV_B_England_090340003_2009_EPI_ISL_6494904_2009-01-12	hRSV_B_New_Zealand_NZL-LJRSV49_2013_EPI_ISL_2584990_2013-09-09
hRSV_B_Argentina_BA-HNRG-239_2016_EPI_ISL_1074201_2016-06-01	hRSV_B_England_090520012_2009_EPI_ISL_6494905_2009-01-26	hRSV_B_New_Zealand_NZL-LJRSV87_2010_EPI_ISL_2584737_2010-08-05
hRSV_B_Argentina_BA-HNRG-241_2016_EPI_ISL_1074231_2016-06-02	hRSV_B_England_094620385_2009_EPI_ISL_6494906_2009-11-09	hRSV_B_New_Zealand_NZL-LJRSV91_2010_EPI_ISL_2584991_2010-08-09
hRSV_B_Argentina_BA-HNRG-242_2016_EPI_ISL_1074123_2016-06-03	hRSV_B_England_094740286_2009_EPI_ISL_6494907_2009-11-16	hRSV_B_Peru_PER-FPP00548_2011_EPI_ISL_2584623_2011-05-16
hRSV_B_Argentina_BA-HNRG-243_2016_EPI_ISL_1074296_2016-06-06	hRSV_B_England_094760212_2009_EPI_ISL_6494908_2009-11-18	hRSV_B_Peru_PER-FPP00592_2011_EPI_ISL_2584659_2011-06-02
hRSV_B_Argentina_BA-HNRG-244_2016_EPI_ISL_1074232_2016-06-06	hRSV_B_England_094960370_2009_EPI_ISL_6494916_2009-12-02	hRSV_B_Peru_PER-FPP00616_2011_EPI_ISL_2584660_2011-06-09
hRSV_B_Argentina_BA-HNRG-245_2016_EPI_ISL_1074033_2016-06-06	hRSV_B_England_094980586_2009_EPI_ISL_6494917_2009-12-02	hRSV_B_United_Kingdom_015_2013_EPI_ISL_2577408_2013-11-27
hRSV_B_Argentina_BA-HNRG-246_2016_EPI_ISL_1074107_2016-06-06	hRSV_B_England_095100074_2009_EPI_ISL_6494921_2009-12-08	hRSV_B_United_Kingdom_127_2012_EPI_ISL_2577662_2012-11-16
hRSV_B_Argentina_BA-HNRG-247_2016_EPI_ISL_1074134_2016-06-06	hRSV_B_England_095180744_2009_EPI_ISL_6494922_2009-11-15	hRSV_B_United_Kingdom_400_2013_EPI_ISL_2577422_2013-01-02
hRSV_B_Argentina_BA-HNRG-248_2016_EPI_ISL_1074238_2016-06-07	hRSV_B_England_095260051_2009_EPI_ISL_6494925_2009-12-21	hRSV_B_USA_LA2-16_2012_EPI_ISL_2584897_2012-12-05
hRSV_B_Argentina_BA-HNRG-249_2016_EPI_ISL_1074237_2016-06-07	hRSV_B_England_095260543_2009_EPI_ISL_6494926_2009-12-23	hRSV_B_USA_LA2-24_2012_EPI_ISL_2584815_2012-11-23
hRSV_B_Argentina_BA-HNRG-253_2016_EPI_ISL_1074203_2016-06-10	hRSV_B_England_100380026_2010_EPI_ISL_6494927_2010-01-21	hRSV_B_USA_LA2-50_2013_EPI_ISL_2584879_2013-01-14
hRSV_B_Argentina_BA-HNRG-256_2016_EPI_ISL_1074144_2016-06-13	hRSV_B_England_100480015_2010_EPI_ISL_6494928_2010-01-28	hRSV_B_USA_LA2-51_2013_EPI_ISL_2584727_2013-01-21
hRSV_B_Argentina_BA-HNRG-257_2016_EPI_ISL_1074207_2016-06-13	hRSV_B_England_100580129_2010_EPI_ISL_6494929_2010-02-04	hRSV_B_USA_LA2-82_2013_EPI_ISL_2584855_2013-02-13
hRSV_B_Argentina_BA-HNRG-260_2016_EPI_ISL_1074236_2016-06-15	hRSV_B_England_104160609_2010_EPI_ISL_6494930_2010-10-12	hRSV_B_USA_TH-10090_2012_EPI_ISL_2544146_2012-08-27
hRSV_B_Argentina_BA-HNRG-263_2016_EPI_ISL_1074206_2016-06-21	hRSV_B_England_104300092_2010_EPI_ISL_6494931_2010-10-22	hRSV_B_USA_TH-10115_2012_EPI_ISL_2584558_2012-10-29
hRSV_B_Argentina_BA-HNRG-268_2016_EPI_ISL_1074297_2016-06-22	hRSV_B_England_104660119_2010_EPI_ISL_6494934_2010-11-16	hRSV_B_USA_TH-10161_2012_EPI_ISL_2585149_2012-11-08
hRSV_B_Argentina_BA-HNRG-272_2016_EPI_ISL_1074235_2016-06-27	hRSV_B_England_104800025_2010_EPI_ISL_6494936_2010-11-26	hRSV_B_USA_TH-10186_2012_EPI_ISL_2584898_2012-12-26
hRSV_B_Argentina_BA-HNRG-279_2016_EPI_ISL_1074298_2016-06-30	hRSV_B_England_104800036_2010_EPI_ISL_6494937_2010-11-25	hRSV_B_USA_TH-10290_2012_EPI_ISL_2585075_2012-10-02
hRSV_B_Argentina_BA-HNRG-283_2016_EPI_ISL_1074095_2016-07-05	hRSV_B_England_104920054_2010_EPI_ISL_6494938_2010-12-01	hRSV_B_USA_TH-10329_2012_EPI_ISL_2584899_2012-09-26
hRSV_B_Argentina_BA-HNRG-284_2016_EPI_ISL_1074117_2016-07-05	hRSV_B_England_105120012_2010_EPI_ISL_6494939_2010-12-17	hRSV_B_USA_TH-10570_2013_EPI_ISL_2584566_2013-10-25
hRSV_B_Argentina_BA-HNRG-285_2016_EPI_ISL_1074299_2016-07-06	hRSV_B_England_105180069_2010_EPI_ISL_6494940_2010-12-22	hRSV_B_USA_TH-10599_2013_EPI_ISL_2585094_2013-07-10
hRSV_B_Argentina_BA-HNRG-287_2016_EPI_ISL_1074030_2016-07-11	hRSV_B_England_110340037_2011_EPI_ISL_6494942_2010-01-17
hRSV_B_Argentina_BA-HNRG-288_2016_EPI_ISL_1074241_2016-07-11	hRSV_B_England_114320644_2011_EPI_ISL_6494943_2011-10-21
hRSV_B_Argentina_BA-HNRG-291_2016_EPI_ISL_1074300_2016-07-18	hRSV_B_England_114780275_2011_EPI_ISL_6494944_2011-11-23
hRSV_B_Argentina_BA-HNRG-295_2016_EPI_ISL_1074222_2016-07-25	hRSV_B_England_114820276_2011_EPI_ISL_6494945_2011-11-28
hRSV_B_Argentina_BA-HNRG-298_2016_EPI_ISL_1074263_2016-08-02	hRSV_B_England_114840094_2011_EPI_ISL_6494946_2011-11-29
hRSV_B_Argentina_BA-HNRG-302_2017_EPI_ISL_1074085_2017-04-10	hRSV_B_England_114880447_2011_EPI_ISL_6494947_2011-12-01
hRSV_B_Argentina_BA-HNRG-303_2017_EPI_ISL_1074086_2017-04-11	hRSV_B_England_115240002_2011_EPI_ISL_6494948_2011-12-22
hRSV_B_Argentina_BA-HNRG-313_2017_EPI_ISL_1074192_2017-05-11	hRSV_B_England_120200133_2012_EPI_ISL_6494951_2012-01-04
hRSV_B_Argentina_BA-HNRG-325_2017_EPI_ISL_1074032_2017-05-24	hRSV_B_England_120420306_2012_EPI_ISL_6494952_2012-01-23
hRSV_B_Argentina_BA-HNRG-378_2017_EPI_ISL_1074087_2017-07-03	hRSV_B_England_124800198_2012_EPI_ISL_6494961_2012-11-23
hRSV_B_Argentina_BA-HNRG-383_2017_EPI_ISL_1074092_2017-07-07	hRSV_B_England_124840864_2012_EPI_ISL_6494964_2012-11-27
hRSV_B_Argentina_BA-HNRG-383_2017_EPI_ISL_412460_2017-07-07	hRSV_B_England_124980787_2012_EPI_ISL_6494969_2012-12-06
hRSV_B_Argentina_BA-HNRG-393_2017_EPI_ISL_1074224_2017-07-24	hRSV_B_England_125040453_2012_EPI_ISL_6494972_2012-12-06
hRSV_B_Australia_7527H_2019_EPI_ISL_2839376_2020-07-21	hRSV_B_England_134700005_2013_EPI_ISL_6494989_2013-11-14
hRSV_B_Australia_9391H_2019_EPI_ISL_2839453_2020-08-10	hRSV_B_England_140180167_2013_EPI_ISL_6495002_2013-12-30
hRSV_B_Australia_B-NSW-WM0066A-16_2016_EPI_ISL_2577402_2016-11-04	hRSV_B_Germany_DEU-115_2008_EPI_ISL_2588688_2008-03-01
hRSV_B_Australia_B-NSW-WM0185A-16_2016_EPI_ISL_2577312_2016-12-01	hRSV_B_Italy_128_2009_EPI_ISL_2588661_2009-02-10
hRSV_B_Australia_B-NSW-WM0220A-16_2016_EPI_ISL_2575506_2016-11-28	hRSV_B_Italy_129_2009_EPI_ISL_2588656_2009-02-18
hRSV_B_Australia_B-NSW-WM0225A-16_2016_EPI_ISL_2575511_2016-10-03	hRSV_B_Italy_130_2009_EPI_ISL_2588782_2009-03-04
hRSV_B_Australia_B-NSW-WM0239A-16_2016_EPI_ISL_2575490_2016-09-19	hRSV_B_Italy_131_2009_EPI_ISL_2588668_2009-03-05
hRSV_B_Australia_B-NSW-WM0307A-16_2016_EPI_ISL_2578381_2016-11-13	hRSV_B_Italy_135_2009_EPI_ISL_2588684_2009-04-28
hRSV_B_Australia_B-NSW-WM0356A-14_2014_EPI_ISL_2578161_2014-08-07	hRSV_B_Italy_Hep2-126-78_2009_EPI_ISL_2588658_2009-02-02
hRSV_B_Australia_B-NSW-WM0410A-16_2016_EPI_ISL_2575609_2016-08-16	hRSV_B_Italy_Hep2-127-79_2009_EPI_ISL_2588657_2009-02-03
hRSV_B_Australia_B-NSW-WM0425A-16_2016_EPI_ISL_2575610_2016-08-16	hRSV_B_Italy_ITA-135_2009_EPI_ISL_2544108_2009-04-28
hRSV_B_Australia_B-NSW-WM0426A-16_2016_EPI_ISL_2577300_2016-11-10	hRSV_B_Japan_B-Sendai-1401-11_2011_EPI_ISL_2561008_2011
hRSV_B_Australia_B-NSW-WM0430A-16_2016_EPI_ISL_2575611_2016-08-16	hRSV_B_Japan_B-Sendai-1511-11_2011_EPI_ISL_2560838_2011
hRSV_B_Australia_B-NSW-WM0561A-16_2016_EPI_ISL_2575424_2016-08-01	hRSV_B_Japan_B-Sendai-1571-11_2011_EPI_ISL_2561009_2011
hRSV_B_Australia_B-NSW-WM0589A-16_2016_EPI_ISL_2577414_2016-07-30	hRSV_B_Japan_B-Sendai-1591-11_2011_EPI_ISL_2561010_2011
hRSV_B_Australia_B-NSW-WM0688A-16_2016_EPI_ISL_2575602_2016-08-08	hRSV_B_Japan_B-Sendai-1660-10_2010_EPI_ISL_2558896_2010
hRSV_B_Australia_B-NSW-WM0841A-16_2016_EPI_ISL_2575603_2016-09-30	hRSV_B_Jordan_JOR-A0024_2010_EPI_ISL_2577285_2010-04-29
hRSV_B_Australia_B-NSW-WM0854B-16_2016_EPI_ISL_2575589_2016-09-20	hRSV_B_Jordan_JOR-A0107_2011_EPI_ISL_2577383_2011-01-30
hRSV_B_Australia_B-NSW-WM0884A-16_2016_EPI_ISL_2575612_2016-09-19	hRSV_B_Jordan_JOR-A0650_2012_EPI_ISL_2577698_2012-12-20
hRSV_B_Australia_B-NSW-WM0977A-13_2013_EPI_ISL_2577407_2013-06-05	hRSV_B_Jordan_JOR-A0689_2013_EPI_ISL_2577437_2013-01-17
hRSV_B_Australia_B-NSW-WM0995B-13_2013_EPI_ISL_2575513_2013-11-12	hRSV_B_Jordan_JOR-A0729_2013_EPI_ISL_2577730_2013-02-18
hRSV_B_Australia_B-NSW-WM1032A-16_2016_EPI_ISL_2575510_2016-08-07	hRSV_B_Jordan_JOR-A0733_2013_EPI_ISL_2577736_2013-02-24
hRSV_B_Australia_B-NSW-WM1075A-16_2016_EPI_ISL_2577415_2016-10-07	hRSV_B_Jordan_JOR-A0751_2013_EPI_ISL_2584483_2013-01-31
hRSV_B_Australia_B-NSW-WM1123A-16_2016_EPI_ISL_2575614_2016-12-04	hRSV_B_Jordan_JOR-A0765_2013_EPI_ISL_2544091_2013-03-13
hRSV_B_Australia_B-NSW-WM1183A-16_2016_EPI_ISL_2577335_2016-07-30	hRSV_B_Jordan_JOR-A0777_2013_EPI_ISL_2577754_2013-03-25
hRSV_B_Australia_B-NSW-WM1189A-16_2016_EPI_ISL_2577338_2016-08-12	hRSV_B_Jordan_JOR-B1723_2012_EPI_ISL_2584484_2012-04-04
hRSV_B_Australia_B-NSW-WM1198B-16_2016_EPI_ISL_2575494_2016-09-22	hRSV_B_Jordan_JOR-B1748_2013_EPI_ISL_2577709_2013-01-14
hRSV_B_Australia_B-NSW-WM1227C-13_2013_EPI_ISL_2577423_2013-05-27	hRSV_B_Jordan_JOR-B1830_2013_EPI_ISL_2577749_2013-03-10
hRSV_B_Australia_B-NSW-WM1228A-16_2016_EPI_ISL_2575597_2016-10-12	hRSV_B_Jordan_JOR-C2195_2011_EPI_ISL_2575493_2011-03-10
hRSV_B_Australia_B-NSW-WM1234A-16_2016_EPI_ISL_2575598_2016-10-12	hRSV_B_Jordan_JOR-C2692_2013_EPI_ISL_2577719_2013-01-29
hRSV_B_Australia_B-NSW-WM1235B-13_2013_EPI_ISL_2577424_2013-06-05	hRSV_B_Jordan_JOR-C2717_2013_EPI_ISL_2584485_2013-02-05
hRSV_B_Australia_B-NSW-WM1249A-16_2016_EPI_ISL_2575538_2016-10-02	hRSV_B_Jordan_JOR-C2722_2013_EPI_ISL_2584486_2013-02-10
hRSV_B_Australia_B-NSW-WM1260A-11_2011_EPI_ISL_2577435_2011-09-23	hRSV_B_Jordan_JOR-C2730_2013_EPI_ISL_2585153_2013-02-14
hRSV_B_Australia_B-NSW-WM1312A-16_2016_EPI_ISL_2575605_2016-11-09	hRSV_B_Jordan_JOR-C2739_2013_EPI_ISL_2584686_2013-02-20
hRSV_B_Australia_B-NSW-WM1370A-16_2016_EPI_ISL_2577440_2016-08-15	hRSV_B_Jordan_JOR-C2749_2013_EPI_ISL_2577289_2013-03-11
hRSV_B_Australia_B-NSW-WM1393A-16_2016_EPI_ISL_2575599_2016-10-21	hRSV_B_Jordan_JOR-D3002_2010_EPI_ISL_2575601_2010-03-21
hRSV_B_Australia_B-NSW-WM1418A-16_2016_EPI_ISL_2575588_2016-09-16	hRSV_B_Jordan_JOR-D3125_2011_EPI_ISL_2544093_2011-02-13
hRSV_B_Australia_B-NSW-WM1630A-16_2016_EPI_ISL_2577337_2016-08-06	hRSV_B_Jordan_JOR-D3136_2011_EPI_ISL_2575566_2011-02-27
hRSV_B_Australia_B-NSW-WM1775A-16_2016_EPI_ISL_2577387_2016-11-08	hRSV_B_Jordan_JOR-D3633_2012_EPI_ISL_2584638_2012-04-24
hRSV_B_Australia_B-NSW-WM1803A-16_2016_EPI_ISL_2575549_2016-10-13	hRSV_B_Jordan_JOR-D3717_2013_EPI_ISL_2585154_2013-01-16
hRSV_B_Australia_B-NSW-WM1819A-15_2015_EPI_ISL_2577428_2015-07-08	hRSV_B_Jordan_JOR-D3731_2013_EPI_ISL_2584640_2013-02-17
hRSV_B_Australia_B-NSW-WM1846B-16_2016_EPI_ISL_2577311_2016-09-22	hRSV_B_Jordan_JOR-D3759_2013_EPI_ISL_2584734_2013-02-21
hRSV_B_Australia_B-NSW-WM1924B-16_2016_EPI_ISL_2577339_2016-11-04	hRSV_B_Jordan_JOR-D3762_2013_EPI_ISL_2575617_2013-03-18
hRSV_B_Australia_B-NSW-WM1927A-16_2016_EPI_ISL_2575508_2016-07-31	hRSV_B_Jordan_JOR-D3772_2013_EPI_ISL_2585155_2013-03-17
hRSV_B_Australia_B-NSW-WM1942A-16_2016_EPI_ISL_2575600_2016-08-02	hRSV_B_Kenya_Kilifi-9465-9_2011_EPI_ISL_2544067_2011-07-08
hRSV_B_Australia_B-NSW-WM1959B-16_2016_EPI_ISL_2577400_2016-09-14	hRSV_B_Kenya_Kilifi-HH-1201-01-Feb_2010_EPI_ISL_2577303_2010-02-01
hRSV_B_Australia_B-NSW-WM1974B-16_2016_EPI_ISL_2575621_2016-08-03	hRSV_B_Kenya_Kilifi-HH-1201-28-Jan_2010_EPI_ISL_2577302_2010-01-28
hRSV_B_Australia_B-NSW-WM2082A-15_2015_EPI_ISL_2577410_2015-07-05	hRSV_B_Kenya_Kilifi-HH-1202-01-Feb_2010_EPI_ISL_2577304_2010-02-01
hRSV_B_Australia_B-NSW-WM2194A-16_2016_EPI_ISL_2575608_2016-08-03	hRSV_B_Kenya_Kilifi-HH-1203-01-Feb_2010_EPI_ISL_2577305_2010-02-01
hRSV_B_Australia_B-NSW-WM2251A-16_2016_EPI_ISL_2575536_2016-11-03	hRSV_B_Kenya_Kilifi-HH-1206-25-Jan_2010_EPI_ISL_2575532_2010-01-25
hRSV_B_Australia_B-NSW-WM2334B-16_2016_EPI_ISL_2577401_2016-10-05	hRSV_B_Kenya_Kilifi-HH-1803-09-Feb_2010_EPI_ISL_2577323_2010-02-09
hRSV_B_Australia_B-NSW-WM2436A-16_2016_EPI_ISL_2577386_2016-10-31	hRSV_B_Kenya_Kilifi-HH-1904-11-Mar_2010_EPI_ISL_2575488_2010-03-11
hRSV_B_Australia_B-NSW-WM2437A-16_2016_EPI_ISL_2575509_2016-07-31	hRSV_B_Kenya_Kilifi-HH-1907-15-Mar_2010_EPI_ISL_2575475_2010-03-15
hRSV_B_Australia_B-NSW-WM2459A-16_2016_EPI_ISL_2577327_2016-08-13	hRSV_B_Kenya_Kilifi-HH-1912-02-Mar_2010_EPI_ISL_2575484_2010-03-02
hRSV_B_Australia_B-NSW-WM2635A-16_2016_EPI_ISL_2577444_2016-10-09	hRSV_B_Kenya_Kilifi-HH-2501-02-Apr_2010_EPI_ISL_2577473_2010-04-02
hRSV_B_Australia_B-NSW-WM2774A-16_2016_EPI_ISL_2575604_2016-10-07	hRSV_B_Kenya_Kilifi-HH-2501-05-Apr_2010_EPI_ISL_2577475_2010-04-05
hRSV_B_Australia_B-NSW-WM3045A-15_2015_EPI_ISL_2577427_2015-07-07	hRSV_B_Kenya_Kilifi-HH-2501-08-Apr_2010_EPI_ISL_2577476_2010-04-08
hRSV_B_Australia_B-NSW-WM3284A-16_2016_EPI_ISL_2575432_2016-08-02	hRSV_B_Kenya_Kilifi-HH-2501-19-Apr_2010_EPI_ISL_2577479_2010-04-19
hRSV_B_Australia_B-NSW-WM3356A-15_2015_EPI_ISL_2578239_2015-08-10	hRSV_B_Kenya_Kilifi-HH-2501-22-Apr_2010_EPI_ISL_2577480_2010-04-22
hRSV_B_Australia_B-NSW-WM3398B-15_2015_EPI_ISL_2575623_2015-07-08	hRSV_B_Kenya_Kilifi-HH-2502-02-Apr_2010_EPI_ISL_2577474_2010-04-02
hRSV_B_Australia_B-NSW-WM3412C-15_2015_EPI_ISL_2577409_2015-05-04	hRSV_B_Kenya_Kilifi-HH-2503-08-Apr_2010_EPI_ISL_2577477_2010-04-08
hRSV_B_Australia_B-NSW-WM3687E-12_2012_EPI_ISL_2577325_2012-07-05	hRSV_B_Kenya_Kilifi-HH-2504-08-Apr_2010_EPI_ISL_2577478_2010-04-08
hRSV_B_Australia_B-NSW-WM3750D-16_2016_EPI_ISL_2577330_2016-11-07	hRSV_B_Kenya_Kilifi-HH-2602-08-Mar_2010_EPI_ISL_2577472_2010-03-08
hRSV_B_Australia_B-NSW-WM4139A-16_2016_EPI_ISL_2575607_2016-07-29	hRSV_B_Kenya_Kilifi-HH-2604-04-Mar_2010_EPI_ISL_2577471_2010-03-04
hRSV_B_Australia_B-NSW-WM4582B-12_2012_EPI_ISL_2577324_2012-07-02	hRSV_B_Kenya_Kilifi-HH-3501-27-Jan_2010_EPI_ISL_2577292_2010-01-27
hRSV_B_Australia_B-NSW-WM4637A-16_2016_EPI_ISL_2575495_2016-10-12	hRSV_B_Kenya_Kilifi-HH-3505-17-Feb_2010_EPI_ISL_2577294_2010-02-17
hRSV_B_Australia_B-NSW-WM4671A-16_2016_EPI_ISL_2577336_2016-08-05	hRSV_B_Kenya_Kilifi-HH-3801-01-Mar_2010_EPI_ISL_2577296_2010-03-01
hRSV_B_Australia_B-NSW-WM4712A-16_2016_EPI_ISL_2575590_2016-10-06	hRSV_B_Kenya_Kilifi-HH-3801-04-Mar_2010_EPI_ISL_2577284_2010-03-04
hRSV_B_Australia_B-NSW-WM4729A-16_2016_EPI_ISL_2575613_2016-10-10	hRSV_B_Kenya_Kilifi-HH-3803-14-Feb_2010_EPI_ISL_2577278_2010-02-14
hRSV_B_Australia_B-NSW-WM4821A-16_2016_EPI_ISL_2577430_2016-10-10	hRSV_B_Kenya_Kilifi-HH-3803-16-Feb_2010_EPI_ISL_2577279_2010-02-16
hRSV_B_Australia_M236813_2019_EPI_ISL_2839455_2019-07-27	hRSV_B_Kenya_Kilifi-HH-3804-23-Feb_2010_EPI_ISL_2577267_2010-02-23
hRSV_B_Australia_M236822_2019_EPI_ISL_2839450_2019-07-27	hRSV_B_Kenya_Kilifi-HH-3804-26-Feb_2010_EPI_ISL_2577283_2010-02-26
hRSV_B_Australia_M262451_2019_EPI_ISL_2839456_2019-09-12	hRSV_B_Kenya_Kilifi-HH-3805-16-Feb_2010_EPI_ISL_2577293_2010-02-16
hRSV_B_Australia_QLD-RBWH006_2021_EPI_ISL_11817018_2021-01-06	hRSV_B_Kenya_Kilifi-HH-3805-19-Feb_2010_EPI_ISL_2577295_2010-02-19
hRSV_B_Australia_QLD-RBWH016_2021_EPI_ISL_11817022_2021-01-14	hRSV_B_Kenya_Kilifi-HH-3806-19-Feb_2010_EPI_ISL_2577281_2010-02-19
hRSV_B_Australia_QLD-RBWH040_2021_EPI_ISL_11817029_2021-01-29	hRSV_B_Kenya_Kilifi-HH-3806-23-Feb_2010_EPI_ISL_2577282_2010-02-23
hRSV_B_Australia_QLD-RBWH042_2021_EPI_ISL_11817031_2021-01-30	hRSV_B_Kenya_Kilifi-HH-3807-01-Mar_2010_EPI_ISL_2577268_2010-03-01
hRSV_B_Australia_QLD-RBWH047_2021_EPI_ISL_11817033_2021-01-31	hRSV_B_Kenya_Kilifi-HH-3808-08-Mar_2010_EPI_ISL_2577299_2010-03-08
hRSV_B_Australia_QLD-RBWH052_2021_EPI_ISL_11817035_2021-02-01	hRSV_B_Kenya_Kilifi-HH-3810-06-Mar_2010_EPI_ISL_2577298_2010-03-06
hRSV_B_Australia_QLD-RBWH055_2021_EPI_ISL_11817037_2021-02-03	hRSV_B_Kenya_Kilifi-HH-3814-01-Mar_2010_EPI_ISL_2577297_2010-03-01
hRSV_B_Australia_QLD-RBWH062_2021_EPI_ISL_11817040_2021-02-05	hRSV_B_Kenya_Kilifi-HH-4101-06-May_2010_EPI_ISL_2577419_2010-05-06
hRSV_B_Australia_QLD-RBWH071_2021_EPI_ISL_11817044_2021-02-08	hRSV_B_Kenya_Kilifi-HH-4101-12-Apr_2010_EPI_ISL_2577416_2010-04-12
hRSV_B_Australia_QLD-RBWH084_2021_EPI_ISL_11817047_2021-02-10	hRSV_B_Kenya_Kilifi-HH-4102-19-Apr_2010_EPI_ISL_2577417_2010-04-19
hRSV_B_Australia_QLD-RBWH087_2021_EPI_ISL_11817048_2021-02-11	hRSV_B_Kenya_Kilifi-HH-4102-22-Apr_2010_EPI_ISL_2577418_2010-04-22
hRSV_B_Australia_QLD-RBWH102_2021_EPI_ISL_11817050_2021-02-14	hRSV_B_Kenya_Kilifi-HH-4108-23-Mar_2010_EPI_ISL_2575575_2010-03-23
hRSV_B_Australia_QLD-RBWH129_2021_EPI_ISL_11817052_2021-02-17	hRSV_B_Kenya_Kilifi-HH-4202-15-Mar_2010_EPI_ISL_2577269_2010-03-15
hRSV_B_Australia_QLD-RBWH150_2021_EPI_ISL_11817054_2021-02-23	hRSV_B_Kenya_Kilifi-HH-4501-03-May_2010_EPI_ISL_2577434_2010-05-03
hRSV_B_Australia_QLD-RBWH152_2021_EPI_ISL_11817055_2021-02-23	hRSV_B_Kenya_Kilifi-HH-4501-05-Apr_2010_EPI_ISL_2577432_2010-04-05
hRSV_B_Australia_QLD-RBWH159_2021_EPI_ISL_11817057_2021-02-25	hRSV_B_Kenya_Kilifi-HH-4501-12-Apr_2010_EPI_ISL_2577433_2010-04-12
hRSV_B_Australia_QLD-RBWH176_2021_EPI_ISL_11817058_2021-03-02	hRSV_B_Kenya_Kilifi-HH-4508-25-Mar_2010_EPI_ISL_2577431_2010-03-25
hRSV_B_Australia_QLD-RBWH178_2021_EPI_ISL_11817059_2021-03-03	hRSV_B_Kenya_Kilifi-HH-4902-01-Apr_2010_EPI_ISL_2575568_2010-04-01
hRSV_B_Australia_QLD-RBWH180_2021_EPI_ISL_11817060_2021-03-03	hRSV_B_Kenya_Kilifi-HH-4902-08-Apr_2010_EPI_ISL_2575576_2010-04-08
hRSV_B_Australia_QLD-RBWH192_2021_EPI_ISL_11817063_2021-03-07	hRSV_B_Kenya_Kilifi-HH-601-06-Apr_2010_EPI_ISL_2575569_2010-04-06
hRSV_B_Australia_QLD-RBWH193_2021_EPI_ISL_11817064_2021-03-07	hRSV_B_Kenya_Kilifi-HH-601-09-Apr_2010_EPI_ISL_2575577_2010-04-09
hRSV_B_Australia_QLD-RBWH218_2021_EPI_ISL_11817067_2021-03-11	hRSV_B_Kenya_Kilifi-HH-601-10-May_2010_EPI_ISL_2575579_2010-05-10
hRSV_B_Australia_QLD-RBWH223_2021_EPI_ISL_11817068_2021-03-13	hRSV_B_Kenya_Kilifi-HH-601-11-Mar_2010_EPI_ISL_2575572_2010-03-11
hRSV_B_Australia_QLD-RBWH248_2021_EPI_ISL_11817073_2021-03-21	hRSV_B_Kenya_Kilifi-HH-601-12-Apr_2010_EPI_ISL_2575578_2010-04-12
hRSV_B_Australia_QLD-RBWH253_2021_EPI_ISL_11817074_2021-03-23	hRSV_B_Kenya_Kilifi-HH-601-17-Mar_2010_EPI_ISL_2575591_2010-03-17
hRSV_B_Australia_QLD-RBWH275_2021_EPI_ISL_11817077_2021-03-30	hRSV_B_Kenya_Kilifi-HH-603-11-Mar_2010_EPI_ISL_2575573_2010-03-11
hRSV_B_Australia_QLD-RBWH279_2021_EPI_ISL_11817079_2021-04-02	hRSV_B_Kenya_Kilifi-HH-603-14-Mar_2010_EPI_ISL_2575574_2010-03-14
hRSV_B_Australia_QLD-RBWH284_2021_EPI_ISL_11817081_2021-04-05	hRSV_B_Netherlands_02-028215_2002_EPI_ISL_2544114_2002-10-21
hRSV_B_Australia_QLD-RBWH289_2021_EPI_ISL_11817084_2021-04-08	hRSV_B_Netherlands_03-034613_2003_EPI_ISL_2584634_2003-11-25
hRSV_B_Australia_QLD-RBWH290_2021_EPI_ISL_11817085_2021-04-09	hRSV_B_Netherlands_05-004042_2005_EPI_ISL_2584631_2005-12-14
hRSV_B_Australia_VIC-MMC001_2020_EPI_ISL_11817110_2020-12-10	hRSV_B_Netherlands_05-039452_2005_EPI_ISL_2584730_2005-01-14
hRSV_B_Australia_VIC-MMC003_2020_EPI_ISL_11817112_2020-12-11	hRSV_B_Netherlands_05-040058_2005_EPI_ISL_2584937_2005-12-20
hRSV_B_Australia_VIC-MMC006_2021_EPI_ISL_11817130_2021-01-02	hRSV_B_Netherlands_05-040399_2005_EPI_ISL_2585063_2005-12-26
hRSV_B_Australia_VIC-MMC007_2020_EPI_ISL_11817114_2020-12-15	hRSV_B_Netherlands_06-036027_2006_EPI_ISL_2584675_2006-01-09
hRSV_B_Australia_VIC-MMC008_2020_EPI_ISL_11817115_2020-12-15	hRSV_B_Netherlands_06-039982_2006_EPI_ISL_2584632_2006-11-17
hRSV_B_Australia_VIC-MMC009_2020_EPI_ISL_11817116_2020-12-16	hRSV_B_Netherlands_07-000431_2007_EPI_ISL_2544112_2007-01-05
hRSV_B_Australia_VIC-MMC011_2020_EPI_ISL_11817117_2020-12-17	hRSV_B_Netherlands_07-008482_2007_EPI_ISL_2584642_2007-01-05
hRSV_B_Australia_VIC-MMC012_2020_EPI_ISL_11817118_2020-12-18	hRSV_B_Netherlands_07-038176_2007_EPI_ISL_2584852_2007-03-14
hRSV_B_Australia_VIC-MMC013_2020_EPI_ISL_11817119_2020-12-18	hRSV_B_Netherlands_07-038682_2007_EPI_ISL_2585142_2007-11-23
hRSV_B_Australia_VIC-MMC016_2021_EPI_ISL_11817131_2021-01-03	hRSV_B_Netherlands_08-045420_2008_EPI_ISL_2584602_2008-12-06
hRSV_B_Australia_VIC-MMC017_2021_EPI_ISL_11817132_2021-01-02	hRSV_B_Netherlands_08-045604_2008_EPI_ISL_2544111_2008-12-15
hRSV_B_Australia_VIC-MMC020_2020_EPI_ISL_11817120_2020-12-20	hRSV_B_Netherlands_08-045952_2008_EPI_ISL_2584624_2008-12-15
hRSV_B_Australia_VIC-MMC022_2020_EPI_ISL_2543848_2020-12-21	hRSV_B_Netherlands_08-046532_2008_EPI_ISL_2544110_2008-12-22
hRSV_B_Australia_VIC-MMC024_2021_EPI_ISL_11817133_2021-01-04	hRSV_B_Netherlands_09-052064_2009_EPI_ISL_2584890_2009-01-07
hRSV_B_Australia_VIC-MMC025_2021_EPI_ISL_11817134_2021-01-04	hRSV_B_Netherlands_09-052617_2009_EPI_ISL_2584505_2009-12-20
hRSV_B_Australia_VIC-MMC036_2020_EPI_ISL_11817121_2020-12-22	hRSV_B_Netherlands_09-053157_2009_EPI_ISL_2584731_2009-12-22
hRSV_B_Australia_VIC-MMC037_2020_EPI_ISL_11817122_2020-12-22	hRSV_B_Netherlands_10-053210_2010_EPI_ISL_2584986_2010-12-12
hRSV_B_Australia_VIC-MMC038_2021_EPI_ISL_11817135_2021-01-06	hRSV_B_Netherlands_10-053640_2010_EPI_ISL_2584622_2010-12-12
hRSV_B_Australia_VIC-MMC040_2020_EPI_ISL_11817123_2020-12-23	hRSV_B_Netherlands_12-001238_2012_EPI_ISL_2584506_2012-01-07
hRSV_B_Australia_VIC-MMC042_2020_EPI_ISL_11817124_2020-12-24	hRSV_B_Netherlands_12-002874_2012_EPI_ISL_2585189_2012-01-07
hRSV_B_Australia_VIC-MMC042_2021_EPI_ISL_11817136_2021-01-07	hRSV_B_Netherlands_12-003981_2012_EPI_ISL_2585190_2012-01-23
hRSV_B_Australia_VIC-MMC043_2020_EPI_ISL_11817125_2020-12-25	hRSV_B_Netherlands_12-004620_2012_EPI_ISL_2584987_2012-01-29
hRSV_B_Australia_VIC-MMC046_2021_EPI_ISL_11817137_2021-01-08	hRSV_B_New_Zealand_NZL-LJRSV53_2012_EPI_ISL_2584658_2012-07-16
hRSV_B_Australia_VIC-MMC047_2020_EPI_ISL_11817127_2020-12-28	hRSV_B_New_Zealand_NZL-LJRSV56_2012_EPI_ISL_2584662_2012-07-29
hRSV_B_Australia_VIC-MMC048_2021_EPI_ISL_11817138_2021-01-09	hRSV_B_New_Zealand_NZL-LJRSV67_2012_EPI_ISL_2584656_2012-08-28
hRSV_B_Australia_VIC-MMC051_2020_EPI_ISL_11817128_2020-12-29	hRSV_B_New_Zealand_NZL-LJRSV71_2011_EPI_ISL_2584671_2011-06-23
hRSV_B_Australia_VIC-MMC052_2021_EPI_ISL_11817139_2021-01-09	hRSV_B_New_Zealand_NZL-LJRSV72_2011_EPI_ISL_2584636_2011-07-03
hRSV_B_Australia_VIC-MMC058_2020_EPI_ISL_11817129_2020-12-31	hRSV_B_New_Zealand_NZL-LJRSV73_2011_EPI_ISL_2584633_2011-07-03
hRSV_B_Australia_VIC-MMC065_2020_EPI_ISL_11817111_2020-12-10	hRSV_B_New_Zealand_NZL-LJRSV78_2011_EPI_ISL_2584637_2011-07-09
hRSV_B_Australia_VIC-MMC066_2020_EPI_ISL_11817113_2020-12-13	hRSV_B_NewZealand_NZL-LJRSV79_2011_EPI_ISL_2544176_2011-09-04
hRSV_B_Australia_VIC-MMC067_2020_EPI_ISL_11817126_2020-12-28	hRSV_B_New_Zealand_NZL-LJRSV79_2011_EPI_ISL_2584940_2011-07-09
hRSV_B_Australia_VIC-RCH001_2017_EPI_ISL_1760409_2017-05-17	hRSV_B_New_Zealand_NZL-LJRSV85_2011_EPI_ISL_2584628_2011-09-18
hRSV_B_Australia_VIC-RCH001_2018_EPI_ISL_1760426_2018-01-10	hRSV_B_New_Zealand_NZL-LJRSV89_2010_EPI_ISL_2584853_2010-08-05
hRSV_B_Australia_VIC-RCH003_2018_EPI_ISL_1760391_2018-01-11	hRSV_B_New_Zealand_NZL-LJRSV90_2010_EPI_ISL_2585070_2010-08-09
hRSV_B_Australia_VIC-RCH004_2017_EPI_ISL_1760402_2017-05-23	hRSV_B_New_Zealand_NZL-LJRSV92_2010_EPI_ISL_2585072_2010-08-27
hRSV_B_Australia_VIC-RCH005_2017_EPI_ISL_2156815_2017-05-24	hRSV_B_New_Zealand_NZL-LJRSV98_2010_EPI_ISL_2584516_2010-08-27
hRSV_B_Australia_VIC-RCH008_2017_EPI_ISL_1760433_2017-05-29	hRSV_B_Peru_PER-FLA1266_2008_EPI_ISL_2544192_2008-04-12
hRSV_B_Australia_VIC-RCH009_2018_EPI_ISL_1760396_2018-01-20	hRSV_B_Peru_PER-FLA3500_2008_EPI_ISL_2584992_2008-06-06
hRSV_B_Australia_VIC-RCH010_2020_EPI_ISL_2156816_2020-01-19	hRSV_B_Peru_PER-FLU5540_2007_EPI_ISL_2585144_2007-01-26
hRSV_B_Australia_VIC-RCH013_2017_EPI_ISL_2156817_2017-06-08	hRSV_B_Peru_PER-FLU5625_2007_EPI_ISL_2584518_2007-01-31
hRSV_B_Australia_VIC-RCH015_2018_EPI_ISL_1760412_2018-02-02	hRSV_B_Peru_PER-FLU9371_2007_EPI_ISL_2584993_2007-07-25
hRSV_B_Australia_VIC-RCH016_2018_EPI_ISL_1760392_2018-02-04	hRSV_B_Peru_PER-FPP00530_2011_EPI_ISL_2584875_2011-04-19
hRSV_B_Australia_VIC-RCH016_2020_EPI_ISL_2156818_2020-02-22	hRSV_B_Peru_PER-FPP00589_2011_EPI_ISL_2584894_2011-05-19
hRSV_B_Australia_VIC-RCH018_2018_EPI_ISL_1760437_2018-02-22	hRSV_B_Peru_PER-FPP00618_2011_EPI_ISL_2584728_2011-06-13
hRSV_B_Australia_VIC-RCH021_2020_EPI_ISL_2156819_2020-02-29	hRSV_B_Peru_PER-FPP01318_2012_EPI_ISL_2584630_2012-02-23
hRSV_B_Australia_VIC-RCH023_2021_EPI_ISL_2989828_2021-02-15	hRSV_B_Peru_PER-FPP01361_2012_EPI_ISL_2584861_2012-02-28
hRSV_B_Australia_VIC-RCH024_2017_EPI_ISL_1760387_2017-06-23	hRSV_B_Peru_PER-FPP01374_2012_EPI_ISL_2544190_2012-03-14
hRSV_B_Australia_VIC-RCH025_2021_EPI_ISL_2543849_2021-02-20	hRSV_B_United_Kingdom_002_2011_EPI_ISL_2575592_2011-12-22
hRSV_B_Australia_VIC-RCH026_2018_EPI_ISL_1760419_2018-03-05	hRSV_B_United_Kingdom_005_2013_EPI_ISL_2575517_2013-11-14
hRSV_B_Australia_VIC-RCH028_2018_EPI_ISL_1760388_2018-03-09	hRSV_B_United_Kingdom_133_2012_EPI_ISL_2577287_2012-01-04
hRSV_B_Australia_VIC-RCH029_2018_EPI_ISL_1760428_2018-03-09	hRSV_B_United_Kingdom_167-2014_2013_EPI_ISL_2544122_2013-12-30
hRSV_B_Australia_VIC-RCH030_2018_EPI_ISL_1760413_2018-03-09	hRSV_B_United_Kingdom_198_2012_EPI_ISL_2575431_2012-11-23
hRSV_B_Australia_VIC-RCH032_2018_EPI_ISL_1760435_2018-03-14	hRSV_B_United_Kingdom_306_2012_EPI_ISL_2577288_2012-01-23
hRSV_B_Australia_VIC-RCH035_2017_EPI_ISL_1760414_2017-06-30	hRSV_B_United_Kingdom_447_2011_EPI_ISL_2577286_2011-12-01
hRSV_B_Australia_VIC-RCH037_2017_EPI_ISL_1760390_2017-07-03	hRSV_B_United_Kingdom_453_2012_EPI_ISL_2575516_2012-12-06
hRSV_B_Australia_VIC-RCH037_2018_EPI_ISL_1760404_2018-03-28	hRSV_B_United_Kingdom_787_2012_EPI_ISL_2575515_2012-12-06
hRSV_B_Australia_VIC-RCH039_2018_EPI_ISL_1760439_2018-04-01	hRSV_B_United_Kingdom_864_2012_EPI_ISL_2577395_2012-11-27
hRSV_B_Australia_VIC-RCH049_2018_EPI_ISL_1760427_2018-04-11	hRSV_B_United_Kingdom_B05_2005_EPI_ISL_2585146_2005-01-06
hRSV_B_Australia_VIC-RCH050_2018_EPI_ISL_1760389_2018-04-11	hRSV_B_USA_629-24_2007_EPI_ISL_2585074_2007
hRSV_B_Australia_VIC-RCH050_2019_EPI_ISL_1653993_2019-05-19	hRSV_B_USA_629-5_2007_EPI_ISL_2584741_2007
hRSV_B_Australia_VIC-RCH051_2019_EPI_ISL_1653994_2019-06-02	hRSV_B_USA_B-NIID-2472-14_2014_EPI_ISL_2575417_2014-04-12
hRSV_B_Australia_VIC-RCH052_2019_EPI_ISL_1653995_2019-06-03	hRSV_B_USA_B-NIID-2474-14_2014_EPI_ISL_2575593_2014-04-13
hRSV_B_Australia_VIC-RCH053_2019_EPI_ISL_1653996_2019-08-12	hRSV_B_USA_B-WI-629-15-06-07_2007_EPI_ISL_2544172_2007
hRSV_B_Australia_VIC-RCH053_2021_EPI_ISL_2543850_2021-03-07	hRSV_B_USA_B-WI-629-5B-06-07_2007_EPI_ISL_2544171_2007
hRSV_B_Australia_VIC-RCH054_2019_EPI_ISL_1653997_2019-08-12	hRSV_B_USA_B-WI-629-DC1-08-09_2009_EPI_ISL_2558885_2009
hRSV_B_Australia_VIC-RCH055_2017_EPI_ISL_1760397_2017-07-09	hRSV_B_USA_TH-10278_2012_EPI_ISL_2584560_2012-12-10
hRSV_B_Australia_VIC-RCH055_2019_EPI_ISL_1653998_2019-08-18	hRSV_B_USA_TH-10370_2013_EPI_ISL_2584995_2013-09-23
hRSV_B_Australia_VIC-RCH056_2018_EPI_ISL_1760425_2018-04-17	hRSV_B_USA_TH-10376_2013_EPI_ISL_2584944_2013-09-25
hRSV_B_Australia_VIC-RCH056_2019_EPI_ISL_1653999_2019-03-04	hRSV_B_USA_TH-10381_2013_EPI_ISL_2584945_2013-07-22
hRSV_B_Australia_VIC-RCH057_2018_EPI_ISL_1760429_2018-04-17	hRSV_B_USA_TH-10382_2013_EPI_ISL_2584901_2013-06-20
hRSV_B_Australia_VIC-RCH057_2021_EPI_ISL_2543851_2021-03-06	hRSV_B_USA_TH-10388_2013_EPI_ISL_2585078_2013-07-24
hRSV_B_Australia_VIC-RCH058_2021_EPI_ISL_2543852_2021-02-21	hRSV_B_USA_TH-10391_2013_EPI_ISL_2584902_2013-06-18
hRSV_B_Australia_VIC-RCH059_2021_EPI_ISL_2543763_2021-02-22	hRSV_B_USA_TH-10395_2013_EPI_ISL_2584739_2013-07-17
hRSV_B_Australia_VIC-RCH060_2021_EPI_ISL_2543853_2021-02-22	hRSV_B_USA_TH-10396_2013_EPI_ISL_2585079_2013-07-12
hRSV_B_Australia_VIC-RCH062_2021_EPI_ISL_11817089_2021-03-14	hRSV_B_USA_TH-10416_2013_EPI_ISL_2584997_2013-08-23
hRSV_B_Australia_VIC-RCH065_2017_EPI_ISL_1760398_2017-07-18	hRSV_B_USA_TH-10429_2013_EPI_ISL_2584644_2013-08-16
hRSV_B_Australia_VIC-RCH069_2017_EPI_ISL_1760410_2017-07-20	hRSV_B_USA_TH-10430_2013_EPI_ISL_2584946_2013-10-07
hRSV_B_Australia_VIC-RCH070_2017_EPI_ISL_1760440_2017-07-20	hRSV_B_USA_TH-10431_2013_EPI_ISL_2585199_2013-12-16
hRSV_B_Australia_VIC-RCH070_2018_EPI_ISL_1760403_2018-04-28	hRSV_B_USA_TH-10439_2013_EPI_ISL_2584999_2013-12-17
hRSV_B_Australia_VIC-RCH071_2018_EPI_ISL_1760399_2018-04-29	hRSV_B_USA_TH-10448_2013_EPI_ISL_2584735_2013-08-14
hRSV_B_Australia_VIC-RCH074_2018_EPI_ISL_1760430_2018-05-12	hRSV_B_USA_TH-10451_2013_EPI_ISL_2584906_2013-09-30
hRSV_B_Australia_VIC-RCH074_2021_EPI_ISL_11817093_2021-03-26	hRSV_B_USA_TH-10452_2013_EPI_ISL_2585002_2013-10-15
hRSV_B_Australia_VIC-RCH075_2017_EPI_ISL_1760383_2017-07-22	hRSV_B_USA_TH-10453_2013_EPI_ISL_2585082_2013-12-03
hRSV_B_Australia_VIC-RCH077_2019_EPI_ISL_1760384_2019-06-02	hRSV_B_USA_TH-10459_2013_EPI_ISL_2585083_2013-11-20
hRSV_B_Australia_VIC-RCH078_2017_EPI_ISL_2156820_2017-07-24	hRSV_B_USA_TH-10467_2013_EPI_ISL_2585003_2013-10-09
hRSV_B_Australia_VIC-RCH079_2018_EPI_ISL_1760405_2018-05-28	hRSV_B_USA_TH-10496_2013_EPI_ISL_2584948_2013-12-09
hRSV_B_Australia_VIC-RCH086_2021_EPI_ISL_11817098_2021-04-04	hRSV_B_USA_TH-10502_2014_EPI_ISL_2544145_2014-01-22
hRSV_B_Australia_VIC-RCH087_2018_EPI_ISL_1760393_2018-06-09	hRSV_B_USA_TH-10511_2013_EPI_ISL_2585007_2013-09-27
hRSV_B_Australia_VIC-RCH090_2018_EPI_ISL_1760415_2018-06-11	hRSV_B_USA_TH-10528_2013_EPI_ISL_2584736_2013-11-27
hRSV_B_Australia_VIC-RCH092_2017_EPI_ISL_1760400_2017-07-30	hRSV_B_USA_TH-10535_2013_EPI_ISL_2584646_2013-08-20
hRSV_B_Australia_VIC-RCH094_2018_EPI_ISL_1760406_2018-06-18	hRSV_B_USA_TH-10544_2013_EPI_ISL_2585009_2013-11-22
hRSV_B_Australia_VIC-RCH096_2018_EPI_ISL_1760420_2018-06-16	hRSV_B_USA_TH-10560_2013_EPI_ISL_2585010_2013-09-19
hRSV_B_Australia_VIC-RCH097_2017_EPI_ISL_1760411_2017-08-01	hRSV_B_USA_TH-10566_2014_EPI_ISL_2544143_2014-01-27
hRSV_B_Australia_VIC-RCH099_2017_EPI_ISL_1760431_2017-08-01	hRSV_B_USA_TH-10578_2013_EPI_ISL_2585012_2013-09-25
hRSV_B_Australia_VIC-RCH102_2017_EPI_ISL_1760416_2017-08-01	hRSV_B_USA_TH-10585_2014_EPI_ISL_2584635_2014-01-21
hRSV_B_Australia_VIC-RCH102_2018_EPI_ISL_1760417_2018-06-25	hRSV_B_USA_TH-10586_2014_EPI_ISL_2584648_2014-01-25
hRSV_B_Australia_VIC-RCH108_2017_EPI_ISL_1760421_2017-08-11	hRSV_B_USA_TH-10611_2013_EPI_ISL_2585013_2013-08-14
hRSV_B_Australia_VIC-RCH108_2018_EPI_ISL_1760441_2018-07-02	hRSV_B_USA_TH-10615_2013_EPI_ISL_2585014_2013-06-20
hRSV_B_Australia_VIC-RCH109_2018_EPI_ISL_1760442_2018-07-02	hRSV_B_USA_TH-10616_2013_EPI_ISL_2584909_2013-11-19
hRSV_B_Australia_VIC-RCH111_2018_EPI_ISL_1760401_2018-06-30	hRSV_B_USA_TH-10619_2013_EPI_ISL_2584952_2013-10-07
hRSV_B_Australia_VIC-RCH111_2021_EPI_ISL_11817087_2021-03-13	hRSV_B_USA_TH-10628_2013_EPI_ISL_2584953_2013-11-12
hRSV_B_Australia_VIC-RCH114_2019_EPI_ISL_1760443_2019-07-08	hRSV_B_USA_TH-10646_2013_EPI_ISL_2584569_2013-09-16
hRSV_B_Australia_VIC-RCH117_2017_EPI_ISL_1760395_2017-08-18	hRSV_B_USA_TH-10648_2013_EPI_ISL_2584570_2013-09-27
hRSV_B_Australia_VIC-RCH117_2018_EPI_ISL_1760407_2018-07-01	hRSV_B_USA_TH-10653_2013_EPI_ISL_2585200_2013-11-07
hRSV_B_Australia_VIC-RCH118_2018_EPI_ISL_1760394_2018-07-02
hRSV_B_Australia_VIC-RCH122_2017_EPI_ISL_1760422_2017-08-22
hRSV_B_Australia_VIC-RCH128_2018_EPI_ISL_1760434_2018-07-09
hRSV_B_Australia_VIC-RCH129_2017_EPI_ISL_1760436_2017-08-30
hRSV_B_Australia_VIC-RCH130_2018_EPI_ISL_1760385_2018-07-15
hRSV_B_Australia_VIC-RCH131_2018_EPI_ISL_1760386_2018-07-15
hRSV_B_Australia_VIC-RCH134_2017_EPI_ISL_1760418_2017-09-14
hRSV_B_Australia_VIC-RCH141_2017_EPI_ISL_1760423_2017-09-05
hRSV_B_Australia_VIC-RCH141_2019_EPI_ISL_1760438_2019-08-04
hRSV_B_Australia_VIC-RCH152_2019_EPI_ISL_1760408_2019-08-19
hRSV_B_Australia_VIC-RCH184_2018_EPI_ISL_1760424_2018-10-15
hRSV_B_Australia_VIC-RCH189_2018_EPI_ISL_1760444_2018-12-10
hRSV_B_Australia_VIC-VIDRL003_2015_EPI_ISL_4569432_2015-04-13
hRSV_B_Australia_VIC-VIDRL003_2018_EPI_ISL_10914987_2018-07-16
hRSV_B_Australia_VIC-VIDRL004_2015_EPI_ISL_10914986_2015-06-11
hRSV_B_Australia_WM0322845_2020_EPI_ISL_2839417_2020-02-01
hRSV_B_Australia_WM0421262_2020_EPI_ISL_2839366_2020-02-11
hRSV_B_Australia_WM0634962_2020_EPI_ISL_2839457_2020-03-03
hRSV_B_Australia_WM0636501_2020_EPI_ISL_2839454_2020-03-03
hRSV_B_Australia_WM0653812_2020_EPI_ISL_2839442_2020-03-05
hRSV_B_Australia_WM0663762_2020_EPI_ISL_2839185_2020-03-06
hRSV_B_Australia_WM0742913_2020_EPI_ISL_2839452_2020-03-14
hRSV_B_Australia_WM0782450_2020_EPI_ISL_2839449_2020-03-18
hRSV_B_Australia_WM1603138_2020_EPI_ISL_2839368_2020-06-08
hRSV_B_Australia_WM3181190_2020_EPI_ISL_2839374_2020-11-13
hRSV_B_Australia_WM3181191_2020_EPI_ISL_2839416_2020-11-13
hRSV_B_China_H01-ZJ_2017_EPI_ISL_2588669_2017-03
hRSV_B_China_H04-ZJ_2017_EPI_ISL_2588659_2017-03
hRSV_B_China_H43-ZJ_2017_EPI_ISL_2588664_2017-03
hRSV_B_China_HB-28820_2020_EPI_ISL_6268437_2020-10-31
hRSV_B_China_HB-31271_2020_EPI_ISL_6268455_2020-11-11
hRSV_B_China_HB-31344_2020_EPI_ISL_6268456_2020-11-11
hRSV_B_China_HB-31505_2020_EPI_ISL_6268457_2020-11-12
hRSV_B_China_HB-32993_2020_EPI_ISL_6268594_2020-11-19
hRSV_B_China_HB-36125_2020_EPI_ISL_6268597_2020-12-04
hRSV_B_China_HB-37292_2020_EPI_ISL_6268599_2020-12-10
hRSV_B_China_HB-37714_2020_EPI_ISL_6268607_2020-12-12
hRSV_B_China_HB-37781_2020_EPI_ISL_6268606_2020-12-12
hRSV_B_China_HB-38291_2020_EPI_ISL_6268612_2020-12-15
hRSV_B_China_HB-39147_2020_EPI_ISL_6268618_2020-12-19
hRSV_B_China_HB-46126_2021_EPI_ISL_6268621_2021-01-21
hRSV_B_China_HB-46289_2021_EPI_ISL_6268622_2021-01-22
hRSV_B_China_HB-49998_2021_EPI_ISL_6268625_2021-02-11
hRSV_B_China_HB-50071_2021_EPI_ISL_6268627_2021-02-12
hRSV_B_China_HB-50073_2021_EPI_ISL_6268626_2021-02-12
hRSV_B_China_HB-58211_2021_EPI_ISL_6314467_2021-03-21
hRSV_B_China_HB-60337_2021_EPI_ISL_6314585_2021-03-29
hRSV_B_China_HB-60725_2021_EPI_ISL_6314641_2021-03-31
hRSV_B_China_HB-61255_2021_EPI_ISL_6314658_2021-04-02
hRSV_B_China_HB-61918_2021_EPI_ISL_6314659_2021-04-05
hRSV_B_China_HB-62566_2021_EPI_ISL_6314662_2021-04-07
hRSV_B_Cote_d_Ivoire_IPCI-003_2017_EPI_ISL_2543857_2017-08-22
hRSV_B_Cote_d_Ivoire_IPCI-006_2018_EPI_ISL_6174137_2018-07-09
hRSV_B_Cote_d_Ivoire_IPCI-007_2017_EPI_ISL_6174132_2017-08-20
hRSV_B_Cote_d_Ivoire_IPCI-010_2019_EPI_ISL_5522628_2019-08-19
hRSV_B_Cote_d_Ivoire_IPCI-020_2017_EPI_ISL_2543859_2017-09-03
hRSV_B_Cote_d_Ivoire_IPCI-026_2017_EPI_ISL_2543858_2017-09-04
hRSV_B_Cote_d_Ivoire_IPCI-029_2017_EPI_ISL_6174133_2017-09-20
hRSV_B_Cote_d_Ivoire_IPCI-030_2017_EPI_ISL_5522627_2017-09-19
hRSV_B_Egypt_C-CPHL002_2019_EPI_ISL_6174138_2019-01-08
hRSV_B_Egypt_C-CPHL004_2019_EPI_ISL_6208721_2019-01-27
hRSV_B_England_094880538_2009_EPI_ISL_6494913_2009-11-25
hRSV_B_England_124740537_2012_EPI_ISL_6494959_2012-11-19
hRSV_B_England_125280313_2012_EPI_ISL_6494978_2012-12-21
hRSV_B_England_135200583_2013_EPI_ISL_6494999_2013-12-18
hRSV_B_England_140200263_2014_EPI_ISL_6495005_2014-01-03
hRSV_B_England_140220136_2014_EPI_ISL_6495006_2014-01-07
hRSV_B_England_144960102_2014_EPI_ISL_6494786_2014-12-03
hRSV_B_England_145080200_2014_EPI_ISL_6494790_2014-12-11
hRSV_B_England_145100173_2014_EPI_ISL_6494791_2014-12-11
hRSV_B_England_145240254_2014_EPI_ISL_6494795_2014-12-22
hRSV_B_England_150400293_2015_EPI_ISL_6494797_2015-01-15
hRSV_B_England_154320668_2015_EPI_ISL_6494798_2015-10-16
hRSV_B_England_154640002_2015_EPI_ISL_6494799_2015-11-09
hRSV_B_England_154680653_2015_EPI_ISL_4848359_2015-11-12
hRSV_B_England_154880723_2015_EPI_ISL_6494803_2015-11-26
hRSV_B_England_154900091_2015_EPI_ISL_6494804_2015-11-27
hRSV_B_England_160120944_2016_EPI_ISL_11428308_2016-01-04
hRSV_B_England_160120945_2016_EPI_ISL_6494810_2016-01-04
hRSV_B_England_160360133_2016_EPI_ISL_11428310_2016-01-04
hRSV_B_England_160360136_2016_EPI_ISL_11428311_2016-01-10
hRSV_B_England_160360138_2016_EPI_ISL_11428312_2016-01-05
hRSV_B_England_164260674_2016_EPI_ISL_6494813_2016-10-20
hRSV_B_England_164300018_2016_EPI_ISL_6494814_2016-10-20
hRSV_B_England_164440772_2016_EPI_ISL_6494817_2016-11-02
hRSV_B_England_164900012_2016_EPI_ISL_6494825_2016-12-01
hRSV_B_England_165100030_2016_EPI_ISL_6494826_2016-12-13
hRSV_B_England_165160120_2016_EPI_ISL_6494827_2016-12-16
hRSV_B_England_174680283_2017_EPI_ISL_732343_2017-11-15
hRSV_B_England_174880237_2017_EPI_ISL_732349_2017-11-30
hRSV_B_England_175000153_2017_EPI_ISL_732350_2017-12-06
hRSV_B_England_180160857_2018_EPI_ISL_732351_2018-01-02
hRSV_B_England_180160871_2018_EPI_ISL_732352_2018-01-02
hRSV_B_England_180400390_2018_EPI_ISL_732353_2018-01-19
hRSV_B_England_180440410_2018_EPI_ISL_732354_2018-01-18
hRSV_B_England_180480656_2018_EPI_ISL_732355_2018-01-23
hRSV_B_England_184620747_2018_EPI_ISL_732358_2018-11-09
hRSV_B_England_184740644_2018_EPI_ISL_732362_2018-11-20
hRSV_B_England_184760323_2018_EPI_ISL_732363_2018-11-19
hRSV_B_England_184780456_2018_EPI_ISL_732365_2018-11-22
hRSV_B_England_184860361_2018_EPI_ISL_10954009_2018-11-26
hRSV_B_England_185080309_2018_EPI_ISL_732367_2018-12-10
hRSV_B_England_185080311_2018_EPI_ISL_11428314_2018-12-07
hRSV_B_England_190100016_2018_EPI_ISL_732373_2018-12-27
hRSV_B_England_194220417_2019_EPI_ISL_1647490_2019-10-14
hRSV_B_England_194300233_2019_EPI_ISL_1647491_2019-10-17
hRSV_B_England_194360327_2019_EPI_ISL_1647492_2019-10-22
hRSV_B_England_194360328_2019_EPI_ISL_1647493_2019-10-22
hRSV_B_England_194360578_2019_EPI_ISL_1647494_2019-10-23
hRSV_B_England_194400257_2019_EPI_ISL_1647495_2019-10-25
hRSV_B_England_194400258_2019_EPI_ISL_1647496_2019-10-24
hRSV_B_England_194420415_2019_EPI_ISL_1647497_2019-10-28
hRSV_B_England_194420545_2019_EPI_ISL_1647498_2019-10-28
hRSV_B_England_194480341_2019_EPI_ISL_1647500_2019-10-30
hRSV_B_England_194520779_2019_EPI_ISL_1647501_2019-11-04
hRSV_B_England_194520780_2019_EPI_ISL_1647502_2019-11-04
hRSV_B_England_194520782_2019_EPI_ISL_1834174_2019-11-04
hRSV_B_England_194540435_2019_EPI_ISL_1647503_2019-11-04
hRSV_B_England_194560624_2019_EPI_ISL_1647504_2019-11-06
hRSV_B_England_194560636_2019_EPI_ISL_1647505_2019-11-04
hRSV_B_England_194560645_2019_EPI_ISL_1647506_2019-11-05
hRSV_B_England_194580271_2019_EPI_ISL_1647507_2019-11-06
hRSV_B_England_194600336_2019_EPI_ISL_1647508_2019-11-07
hRSV_B_England_194640426_2019_EPI_ISL_1647509_2019-11-11
hRSV_B_England_194640432_2019_EPI_ISL_1647510_2019-11-11
hRSV_B_England_194640442_2019_EPI_ISL_1647512_2019-11-11
hRSV_B_England_194640447_2019_EPI_ISL_1647513_2019-11-11
hRSV_B_England_194640818_2019_EPI_ISL_1647514_2019-11-08
hRSV_B_England_194660606_2019_EPI_ISL_1647515_2019-11-13
hRSV_B_England_194660618_2019_EPI_ISL_1647516_2019-11-12
hRSV_B_England_194680352_2019_EPI_ISL_1647517_2019-11-13
hRSV_B_England_194680410_2019_EPI_ISL_1647518_2019-11-13
hRSV_B_England_194700041_2019_EPI_ISL_1647519_2019-10-25
hRSV_B_England_194720340_2019_EPI_ISL_1647520_2019-11-18
hRSV_B_England_194740388_2019_EPI_ISL_1647521_2019-11-19
hRSV_B_England_194740482_2019_EPI_ISL_1647522_2019-11-19
hRSV_B_England_194740504_2019_EPI_ISL_1647523_2019-11-18
hRSV_B_England_194760337_2019_EPI_ISL_1647524_2019-11-20
hRSV_B_England_194760455_2019_EPI_ISL_1647525_2019-11-18
hRSV_B_England_194800146_2019_EPI_ISL_1647526_2019-11-22
hRSV_B_England_194800196_2019_EPI_ISL_1647527_2019-11-22
hRSV_B_England_194840119_2019_EPI_ISL_1647528_2019-11-20
hRSV_B_England_194840343_2019_EPI_ISL_1834175_2019-11-25
hRSV_B_England_194840350_2019_EPI_ISL_1647529_2019-11-25
hRSV_B_England_194860180_2019_EPI_ISL_1647530_2019-11-27
hRSV_B_England_194860182_2019_EPI_ISL_1647531_2019-11-26
hRSV_B_England_194860195_2019_EPI_ISL_1647533_2019-11-26
hRSV_B_England_194860198_2019_EPI_ISL_1647534_2019-11-25
hRSV_B_England_194860199_2019_EPI_ISL_1647535_2019-11-25
hRSV_B_England_194860469_2019_EPI_ISL_1647536_2019-11-26
hRSV_B_England_194880285_2019_EPI_ISL_1647537_2019-11-28
hRSV_B_England_194880847_2019_EPI_ISL_1647538_2019-11-27
hRSV_B_England_194940751_2019_EPI_ISL_1647541_2019-12-03
hRSV_B_England_194960635_2019_EPI_ISL_1647542_2019-12-02
hRSV_B_England_194960690_2019_EPI_ISL_1647543_2019-12-04
hRSV_B_England_194960704_2019_EPI_ISL_1647545_2019-12-02
hRSV_B_England_194980228_2019_EPI_ISL_1647546_2019-12-04
hRSV_B_England_194980232_2019_EPI_ISL_1647547_2019-12-04
hRSV_B_England_195000600_2019_EPI_ISL_1647548_2019-12-06
hRSV_B_England_195020397_2019_EPI_ISL_1647549_2019-12-09
hRSV_B_England_195040637_2019_EPI_ISL_1647550_2019-12-09
hRSV_B_England_195040641_2019_EPI_ISL_1647551_2019-12-09
hRSV_B_England_195060570_2019_EPI_ISL_1647552_2019-12-10
hRSV_B_England_195080613_2019_EPI_ISL_1647553_2019-12-11
hRSV_B_England_195100167_2019_EPI_ISL_1647554_2019-12-13
hRSV_B_England_195100171_2019_EPI_ISL_1647555_2019-12-10
hRSV_B_England_195100232_2019_EPI_ISL_1647556_2019-12-13
hRSV_B_England_195100338_2019_EPI_ISL_1647557_2019-12-13
hRSV_B_England_195100341_2019_EPI_ISL_1647558_2019-12-13
hRSV_B_England_195100393_2019_EPI_ISL_1647559_2019-12-10
hRSV_B_England_195100504_2019_EPI_ISL_1647560_2019-12-13
hRSV_B_England_195120244_2019_EPI_ISL_1647561_2019-12-10
hRSV_B_England_195140716_2019_EPI_ISL_1647562_2019-12-16
hRSV_B_England_195160225_2019_EPI_ISL_1647563_2019-12-18
hRSV_B_England_195180588_2019_EPI_ISL_1647564_2019-12-18
hRSV_B_England_195200138_2019_EPI_ISL_1647565_2019-12-19
hRSV_B_England_195200234_2019_EPI_ISL_1647566_2019-12-19
hRSV_B_England_195200237_2019_EPI_ISL_1647567_2019-12-19
hRSV_B_England_195200238_2019_EPI_ISL_1647568_2019-12-20
hRSV_B_England_195200246_2019_EPI_ISL_1647569_2019-12-18
hRSV_B_England_195200839_2019_EPI_ISL_1647570_2019-12-20
hRSV_B_England_200100154_2019_EPI_ISL_1647571_2019-12-27
hRSV_B_England_200100176_2019_EPI_ISL_1647572_2019-12-24
hRSV_B_England_200100191_2019_EPI_ISL_1647573_2019-12-27
hRSV_B_England_200120638_2019_EPI_ISL_1647574_2019-12-30
hRSV_B_England_200181093_2019_EPI_ISL_1647576_2019-12-31
hRSV_B_England_200200201_2020_EPI_ISL_1647577_2020-01-02
hRSV_B_England_200220399_2020_EPI_ISL_1647579_2020-01-02
hRSV_B_England_200220906_2020_EPI_ISL_1647580_2020-01-06
hRSV_B_England_200260605_2020_EPI_ISL_1647582_2020-01-08
hRSV_B_England_200280390_2019_EPI_ISL_1647584_2019-12-24
hRSV_B_England_200360377_2020_EPI_ISL_1834178_2020-01-10
hRSV_B_England_200480207_2019_EPI_ISL_1834179_2019-12-24
hRSV_B_England_200520542_2020_EPI_ISL_1834180_2020-01-23
hRSV_B_England_200521044_2020_EPI_ISL_1834181_2020-01-27
hRSV_B_England_200540572_2020_EPI_ISL_1834182_2020-01-27
hRSV_B_England_200640676_2020_EPI_ISL_1834183_2020-02-04
hRSV_B_England_201061200_2020_EPI_ISL_1647588_2020-03-03
hRSV_B_England_201181421_2020_EPI_ISL_1647589_2020-03-12
hRSV_B_England_201200474_2020_EPI_ISL_1647590_2020-03-12
hRSV_B_England_410_2018_EPI_ISL_412867_2018-01-01
hRSV_B_England_653_2015_EPI_ISL_412868_2015-01-01
hRSV_B_England_RE19003142_2019_EPI_ISL_1647591_2019-11-09
hRSV_B_England_RE19003144_2019_EPI_ISL_1647592_2019-12-09
hRSV_B_England_RE19003237_2019_EPI_ISL_1647593_2019-12-10
hRSV_B_England_RE19003269_2019_EPI_ISL_1647594_2019-12-17
hRSV_B_England_RE20000005_2019_EPI_ISL_1647595_2019-12-24
hRSV_B_England_RE20000006_2019_EPI_ISL_1647596_2019-12-24
hRSV_B_England_RE20000007_2019_EPI_ISL_1647597_2019-12-19
hRSV_B_England_RE20000008_2019_EPI_ISL_1647598_2019-12-26
hRSV_B_England_RE20000019_2020_EPI_ISL_1647599_2020-01-02
hRSV_B_England_RE20000104_2020_EPI_ISL_1647600_2020-01-30
hRSV_B_India_NIV1735504_2017_EPI_ISL_2561453_2017
hRSV_B_Japan_31170136_2017_EPI_ISL_2588667_2017
hRSV_B_Japan_31170262_2017_EPI_ISL_2588785_2017
hRSV_B_Japan_B-Sendai-1004-16_2016_EPI_ISL_2558779_2016
hRSV_B_Japan_B-Sendai-1007-17_2017_EPI_ISL_2558888_2017
hRSV_B_Japan_B-Sendai-1008-16_2016_EPI_ISL_2558903_2016
hRSV_B_Japan_B-Sendai-105-16_2016_EPI_ISL_2558900_2016
hRSV_B_Japan_B-Sendai-1060-16_2016_EPI_ISL_2558905_2016
hRSV_B_Japan_B-Sendai-1077-16_2016_EPI_ISL_2558899_2016
hRSV_B_Japan_B-Sendai-1171-16_2016_EPI_ISL_2558786_2016
hRSV_B_Japan_B-Sendai-1191-16_2016_EPI_ISL_2558908_2016
hRSV_B_Japan_B-Sendai-1237-15_2015_EPI_ISL_2558897_2015
hRSV_B_Japan_B-Sendai-442-17_2017_EPI_ISL_2558887_2017
hRSV_B_Japan_B-Sendai-662-17_2017_EPI_ISL_2558785_2017
hRSV_B_Japan_B-Sendai-690-17_2017_EPI_ISL_2558898_2017
hRSV_B_Japan_B-Sendai-906-15_2015_EPI_ISL_2558884_2015
hRSV_B_Japan_B-Sendai-913-15_2015_EPI_ISL_2558886_2015
hRSV_B_Japan_B-Sendai-994-15_2015_EPI_ISL_2558902_2015
hRSV_B_Japan_Fukushima-BA9-I_2016_EPI_ISL_2558985_2016
hRSV_B_Jordan_JOR-A0767_2013_EPI_ISL_2585095_2013-03-13
hRSV_B_Jordan_JOR-C2642_2012_EPI_ISL_2577406_2012-12-12
hRSV_B_Jordan_JOR-C2673_2013_EPI_ISL_2577436_2013-01-15
hRSV_B_Jordan_JOR-C2678_2013_EPI_ISL_2544090_2013-01-15
hRSV_B_Jordan_JOR-C2706_2013_EPI_ISL_2544092_2013-02-05
hRSV_B_Kenya_KHDSS-10-09-CHA_2016_EPI_ISL_2585156_2016-02-01
hRSV_B_Kenya_KHDSS-101-01-MAT_2016_EPI_ISL_2584676_2016-02-09
hRSV_B_Kenya_KHDSS-103-01-MAT_2016_EPI_ISL_2585157_2016-05-27
hRSV_B_Kenya_KHDSS-104-11-MAT_2016_EPI_ISL_2584715_2016-02-01
hRSV_B_Kenya_KHDSS-105-08-MAT_2016_EPI_ISL_2584677_2016-02-11
hRSV_B_Kenya_KHDSS-106-05-MAT_2016_EPI_ISL_2585017_2016-03-08
hRSV_B_Kenya_KHDSS-109-07-MAT_2017_EPI_ISL_2584955_2017-03-02
hRSV_B_Kenya_KHDSS-110-16-MAT_2017_EPI_ISL_2584956_2017-03-07
hRSV_B_Kenya_KHDSS-111-16-MAT_2017_EPI_ISL_2585018_2017-03-16
hRSV_B_Kenya_KHDSS-112-16-MAT_2017_EPI_ISL_2585096_2017-03-16
hRSV_B_Kenya_KHDSS-113-30-MAT_2017_EPI_ISL_2585019_2017-03-16
hRSV_B_Kenya_KHDSS-114-04-MAT_2017_EPI_ISL_2585158_2017-03-30
hRSV_B_Kenya_KHDSS-116-02-MAT_2017_EPI_ISL_2585098_2017-04-13
hRSV_B_Kenya_KHDSS-117-02-MAT_2017_EPI_ISL_2584958_2017-05-02
hRSV_B_Kenya_KHDSS-118-11-MAT_2017_EPI_ISL_2584912_2017-05-02
hRSV_B_Kenya_KHDSS-119-18-MAT_2017_EPI_ISL_2585020_2017-05-11
hRSV_B_Kenya_KHDSS-12-19-CHA_2016_EPI_ISL_2584669_2016-02-02
hRSV_B_Kenya_KHDSS-123-17-MAV_2016_EPI_ISL_2585021_2016-02-09
hRSV_B_Kenya_KHDSS-126-07-MAV_2016_EPI_ISL_2584688_2016-03-02
hRSV_B_Kenya_KHDSS-129-07-MAV_2016_EPI_ISL_2584666_2016-03-07
hRSV_B_Kenya_KHDSS-13-19-CHA_2016_EPI_ISL_2585099_2016-03-07
hRSV_B_Kenya_KHDSS-133-22-MAV_2016_EPI_ISL_2585022_2016-02-19
hRSV_B_Kenya_KHDSS-134-22-MAV_2016_EPI_ISL_2585023_2016-03-22
hRSV_B_Kenya_KHDSS-136-12-MAV_2016_EPI_ISL_2584959_2016-03-22
hRSV_B_Kenya_KHDSS-137-20-MAV_2016_EPI_ISL_2584667_2016-04-12
hRSV_B_Kenya_KHDSS-138-10-MAV_2016_EPI_ISL_2584668_2016-04-20
hRSV_B_Kenya_KHDSS-140-17-MAV_2017_EPI_ISL_2584881_2017-01-09
hRSV_B_Kenya_KHDSS-141-25-MAV_2017_EPI_ISL_2585160_2017-01-17
hRSV_B_Kenya_KHDSS-142-01-MAV_2017_EPI_ISL_2584913_2017-01-25
hRSV_B_Kenya_KHDSS-144-01-MAV_2017_EPI_ISL_2584690_2017-03-01
hRSV_B_Kenya_KHDSS-145-08-MAV_2017_EPI_ISL_2584960_2017-03-01
hRSV_B_Kenya_KHDSS-146-14-MAV_2017_EPI_ISL_2584914_2017-03-08
hRSV_B_Kenya_KHDSS-147-21-MAV_2017_EPI_ISL_2584961_2017-03-14
hRSV_B_Kenya_KHDSS-149-30-MAV_2017_EPI_ISL_2585025_2017-03-21
hRSV_B_Kenya_KHDSS-150-30-MAV_2017_EPI_ISL_2585100_2017-03-30
hRSV_B_Kenya_KHDSS-152-06-MAV_2017_EPI_ISL_2584489_2017-04-05
hRSV_B_Kenya_KHDSS-153-06-MAV_2017_EPI_ISL_2585101_2017-04-06
hRSV_B_Kenya_KHDSS-154-06-MAV_2017_EPI_ISL_2585102_2017-04-06
hRSV_B_Kenya_KHDSS-155-06-MAV_2017_EPI_ISL_2584915_2017-04-06
hRSV_B_Kenya_KHDSS-156-11-MAV_2017_EPI_ISL_2584963_2017-04-06
hRSV_B_Kenya_KHDSS-157-11-MAV_2017_EPI_ISL_2584964_2017-04-11
hRSV_B_Kenya_KHDSS-158-11-MAV_2017_EPI_ISL_2584965_2017-04-11
hRSV_B_Kenya_KHDSS-159-11-MAV_2017_EPI_ISL_2585026_2017-04-11
hRSV_B_Kenya_KHDSS-160-11-MAV_2017_EPI_ISL_2584856_2017-04-11
hRSV_B_Kenya_KHDSS-161-19-MAV_2017_EPI_ISL_2584916_2017-04-11
hRSV_B_Kenya_KHDSS-163-21-MAV_2017_EPI_ISL_2584967_2017-04-19
hRSV_B_Kenya_KHDSS-164-28-MAV_2017_EPI_ISL_2585103_2017-04-21
hRSV_B_Kenya_KHDSS-165-28-MAV_2017_EPI_ISL_2585027_2017-04-28
hRSV_B_Kenya_KHDSS-166-02-MAV_2017_EPI_ISL_2585104_2017-04-28
hRSV_B_Kenya_KHDSS-167-02-MAV_2017_EPI_ISL_2585105_2017-05-02
hRSV_B_Kenya_KHDSS-168-02-MAV_2017_EPI_ISL_2585106_2017-05-02
hRSV_B_Kenya_KHDSS-169-03-MAV_2017_EPI_ISL_2584968_2017-05-02
hRSV_B_Kenya_KHDSS-170-12-MAV_2017_EPI_ISL_2585107_2017-05-03
hRSV_B_Kenya_KHDSS-17-09-CHA_2017_EPI_ISL_2585028_2017-05-12
hRSV_B_Kenya_KHDSS-171-16-MAV_2017_EPI_ISL_2584969_2017-01-09
hRSV_B_Kenya_KHDSS-172-16-MAV_2017_EPI_ISL_2585108_2017-05-16
hRSV_B_Kenya_KHDSS-173-16-MAV_2017_EPI_ISL_2584917_2017-05-16
hRSV_B_Kenya_KHDSS-175-11-MTO_2016_EPI_ISL_2585161_2016-01-07
hRSV_B_Kenya_KHDSS-176-28-MTO_2016_EPI_ISL_2584593_2016-01-11
hRSV_B_Kenya_KHDSS-177-08-MTO_2016_EPI_ISL_2584724_2016-01-28
hRSV_B_Kenya_KHDSS-18-03-CHA_2017_EPI_ISL_2585029_2017-03-03
hRSV_B_Kenya_KHDSS-184-21-MTO_2016_EPI_ISL_2584491_2016-02-25
hRSV_B_Kenya_KHDSS-185-22-MTO_2016_EPI_ISL_2584592_2016-03-21
hRSV_B_Kenya_KHDSS-187-18-MTO_2017_EPI_ISL_2584918_2017-01-12
hRSV_B_Kenya_KHDSS-188-23-MTO_2017_EPI_ISL_2585110_2017-01-18
hRSV_B_Kenya_KHDSS-189-15-MTO_2017_EPI_ISL_2584882_2017-01-23
hRSV_B_Kenya_KHDSS-190-15-MTO_2017_EPI_ISL_2584919_2017-03-15
hRSV_B_Kenya_KHDSS-19-08-CHA_2017_EPI_ISL_2585111_2017-03-15
hRSV_B_Kenya_KHDSS-191-15-MTO_2017_EPI_ISL_2585031_2017-03-08
hRSV_B_Kenya_KHDSS-192-16-MTO_2017_EPI_ISL_2585162_2017-03-15
hRSV_B_Kenya_KHDSS-193-22-MTO_2017_EPI_ISL_2585112_2017-03-16
hRSV_B_Kenya_KHDSS-194-28-MTO_2017_EPI_ISL_2584970_2017-03-22
hRSV_B_Kenya_KHDSS-195-28-MTO_2017_EPI_ISL_2585163_2017-03-28
hRSV_B_Kenya_KHDSS-196-28-MTO_2017_EPI_ISL_2584492_2017-03-28
hRSV_B_Kenya_KHDSS-197-06-MTO_2017_EPI_ISL_2585164_2017-03-28
hRSV_B_Kenya_KHDSS-198-06-MTO_2017_EPI_ISL_2584920_2017-04-06
hRSV_B_Kenya_KHDSS-199-06-MTO_2017_EPI_ISL_2585113_2017-04-06
hRSV_B_Kenya_KHDSS-200-12-MTO_2017_EPI_ISL_2584866_2017-04-06
hRSV_B_Kenya_KHDSS-201-12-MTO_2017_EPI_ISL_2584883_2017-04-12
hRSV_B_Kenya_KHDSS-20-13-CHA_2017_EPI_ISL_2585032_2017-04-12
hRSV_B_Kenya_KHDSS-202-25-MTO_2017_EPI_ISL_2584884_2017-03-13
hRSV_B_Kenya_KHDSS-203-04-MTO_2017_EPI_ISL_2585165_2017-04-25
hRSV_B_Kenya_KHDSS-204-19-MTO_2017_EPI_ISL_2585033_2017-05-04
hRSV_B_Kenya_KHDSS-206-21-NGE_2016_EPI_ISL_2584723_2016-01-05
hRSV_B_Kenya_KHDSS-208-26-NGE_2016_EPI_ISL_2584711_2016-01-21
hRSV_B_Kenya_KHDSS-209-01-NGE_2016_EPI_ISL_2584699_2016-01-26
hRSV_B_Kenya_KHDSS-211-08-NGE_2016_EPI_ISL_2585167_2016-02-01
hRSV_B_Kenya_KHDSS-213-06-NGE_2016_EPI_ISL_2585114_2016-01-12
hRSV_B_Kenya_KHDSS-215-24-NGE_2017_EPI_ISL_2584773_2017-01-24
hRSV_B_Kenya_KHDSS-216-02-NGE_2017_EPI_ISL_2584591_2017-02-24
hRSV_B_Kenya_KHDSS-217-07-NGE_2017_EPI_ISL_2584774_2017-03-02
hRSV_B_Kenya_KHDSS-218-16-NGE_2017_EPI_ISL_2584921_2017-03-07
hRSV_B_Kenya_KHDSS-219-30-NGE_2017_EPI_ISL_2584922_2017-03-16
hRSV_B_Kenya_KHDSS-220-30-NGE_2017_EPI_ISL_2584885_2017-03-30
hRSV_B_Kenya_KHDSS-221-30-NGE_2017_EPI_ISL_2584886_2017-03-30
hRSV_B_Kenya_KHDSS-222-04-NGE_2017_EPI_ISL_2585036_2017-03-30
hRSV_B_Kenya_KHDSS-22-29-CHA_2017_EPI_ISL_2585115_2017-04-04
hRSV_B_Kenya_KHDSS-223-04-NGE_2017_EPI_ISL_2584923_2017-03-29
hRSV_B_Kenya_KHDSS-225-04-NGE_2017_EPI_ISL_2584887_2017-04-04
hRSV_B_Kenya_KHDSS-226-04-NGE_2017_EPI_ISL_2585168_2017-04-04
hRSV_B_Kenya_KHDSS-227-05-NGE_2017_EPI_ISL_2585116_2017-04-04
hRSV_B_Kenya_KHDSS-228-12-NGE_2017_EPI_ISL_2585117_2017-04-05
hRSV_B_Kenya_KHDSS-229-12-NGE_2017_EPI_ISL_2584924_2017-04-12
hRSV_B_Kenya_KHDSS-230-13-NGE_2017_EPI_ISL_2585037_2017-04-12
hRSV_B_Kenya_KHDSS-231-13-NGE_2017_EPI_ISL_2584925_2017-04-13
hRSV_B_Kenya_KHDSS-232-04-NGE_2017_EPI_ISL_2584867_2017-04-13
hRSV_B_Kenya_KHDSS-23-29-CHA_2017_EPI_ISL_2584494_2017-05-04
hRSV_B_Kenya_KHDSS-233-04-NGE_2017_EPI_ISL_2584926_2017-03-29
hRSV_B_Kenya_KHDSS-234-30-NGE_2017_EPI_ISL_2584868_2017-05-04
hRSV_B_Kenya_KHDSS-236-08-PIN_2016_EPI_ISL_2585169_2016-01-08
hRSV_B_Kenya_KHDSS-237-13-PIN_2016_EPI_ISL_2584496_2016-01-08
hRSV_B_Kenya_KHDSS-238-18-PIN_2016_EPI_ISL_2584497_2016-01-13
hRSV_B_Kenya_KHDSS-241-27-PIN_2016_EPI_ISL_2585118_2016-01-18
hRSV_B_Kenya_KHDSS-244-10-PIN_2016_EPI_ISL_2585171_2016-02-10
hRSV_B_Kenya_KHDSS-245-10-PIN_2016_EPI_ISL_2584498_2016-02-10
hRSV_B_Kenya_KHDSS-246-10-PIN_2016_EPI_ISL_2585039_2016-02-10
hRSV_B_Kenya_KHDSS-248-29-PIN_2016_EPI_ISL_2584594_2016-02-10
hRSV_B_Kenya_KHDSS-250-23-PIN_2016_EPI_ISL_2584499_2016-02-29
hRSV_B_Kenya_KHDSS-251-01-PIN_2016_EPI_ISL_2585119_2016-03-23
hRSV_B_Kenya_KHDSS-254-11-PIN_2017_EPI_ISL_2585040_2017-04-13
hRSV_B_Kenya_KHDSS-255-30-PIN_2017_EPI_ISL_2585041_2017-01-11
hRSV_B_Kenya_KHDSS-256-06-PIN_2017_EPI_ISL_2585042_2017-01-30
hRSV_B_Kenya_KHDSS-257-06-PIN_2017_EPI_ISL_2584972_2017-02-06
hRSV_B_Kenya_KHDSS-258-20-PIN_2017_EPI_ISL_2585043_2017-02-06
hRSV_B_Kenya_KHDSS-259-27-PIN_2017_EPI_ISL_2584927_2017-02-20
hRSV_B_Kenya_KHDSS-260-27-PIN_2017_EPI_ISL_2585120_2017-02-27
hRSV_B_Kenya_KHDSS-261-13-PIN_2017_EPI_ISL_2585121_2017-02-27
hRSV_B_Kenya_KHDSS-26-13-CHA_2017_EPI_ISL_2584869_2017-03-13
hRSV_B_Kenya_KHDSS-262-13-PIN_2017_EPI_ISL_2584500_2017-04-13
hRSV_B_Kenya_KHDSS-263-03-PIN_2017_EPI_ISL_2584973_2017-03-13
hRSV_B_Kenya_KHDSS-264-10-PIN_2017_EPI_ISL_2584928_2017-04-03
hRSV_B_Kenya_KHDSS-266-24-PIN_2017_EPI_ISL_2585172_2017-04-24
hRSV_B_Kenya_KHDSS-270-07-SOK_2016_EPI_ISL_2585173_2016-01-07
hRSV_B_Kenya_KHDSS-271-11-SOK_2016_EPI_ISL_2585174_2016-01-07
hRSV_B_Kenya_KHDSS-276-16-SOK_2016_EPI_ISL_2584717_2016-01-11
hRSV_B_Kenya_KHDSS-277-16-SOK_2016_EPI_ISL_2584722_2016-02-16
hRSV_B_Kenya_KHDSS-278-17-SOK_2016_EPI_ISL_2585044_2016-02-16
hRSV_B_Kenya_KHDSS-279-17-SOK_2016_EPI_ISL_2585045_2016-03-17
hRSV_B_Kenya_KHDSS-280-07-SOK_2016_EPI_ISL_2584708_2016-03-17
hRSV_B_Kenya_KHDSS-282-08-SOK_2016_EPI_ISL_2585047_2016-04-07
hRSV_B_Kenya_KHDSS-284-23-SOK_2017_EPI_ISL_2585049_2017-01-30
hRSV_B_Kenya_KHDSS-285-14-SOK_2017_EPI_ISL_2585123_2017-02-23
hRSV_B_Kenya_KHDSS-286-14-SOK_2017_EPI_ISL_2585050_2017-03-14
hRSV_B_Kenya_KHDSS-287-27-SOK_2017_EPI_ISL_2585124_2017-03-14
hRSV_B_Kenya_KHDSS-288-06-SOK_2017_EPI_ISL_2584929_2017-03-27
hRSV_B_Kenya_KHDSS-289-06-SOK_2017_EPI_ISL_2584930_2017-04-06
hRSV_B_Kenya_KHDSS-290-06-SOK_2017_EPI_ISL_2585125_2017-04-06
hRSV_B_Kenya_KHDSS-29-02-CHA_2017_EPI_ISL_2584975_2017-04-06
hRSV_B_Kenya_KHDSS-291-10-SOK_2017_EPI_ISL_2585126_2017-05-02
hRSV_B_Kenya_KHDSS-292-10-SOK_2017_EPI_ISL_2584976_2017-04-10
hRSV_B_Kenya_KHDSS-293-13-SOK_2017_EPI_ISL_2585175_2017-04-10
hRSV_B_Kenya_KHDSS-294-13-SOK_2017_EPI_ISL_2585127_2017-04-13
hRSV_B_Kenya_KHDSS-295-13-SOK_2017_EPI_ISL_2585051_2017-04-13
hRSV_B_Kenya_KHDSS-296-18-SOK_2017_EPI_ISL_2585176_2017-04-13
hRSV_B_Kenya_KHDSS-297-18-SOK_2017_EPI_ISL_2585052_2017-04-18
hRSV_B_Kenya_KHDSS-298-18-SOK_2017_EPI_ISL_2585177_2017-04-18
hRSV_B_Kenya_KHDSS-299-10-SOK_2017_EPI_ISL_2585178_2017-04-18
hRSV_B_Kenya_KHDSS-30-02-CHA_2017_EPI_ISL_2585053_2017-05-10
hRSV_B_Kenya_KHDSS-31-02-CHA_2017_EPI_ISL_2585054_2017-05-02
hRSV_B_Kenya_KHDSS-33-16-CHA_2017_EPI_ISL_2584977_2017-05-10
hRSV_B_Kenya_KHDSS-34-18-CHA_2017_EPI_ISL_2585128_2017-05-16
hRSV_B_Kenya_KHDSS-35-23-CHA_2017_EPI_ISL_2585130_2017-05-18
hRSV_B_Kenya_KHDSS-36-23-CHA_2017_EPI_ISL_2584931_2017-05-23
hRSV_B_Kenya_KHDSS-39-30-JAR_2016_EPI_ISL_2585179_2016-02-17
hRSV_B_Kenya_KHDSS-40-08-JAR_2016_EPI_ISL_2585180_2016-03-30
hRSV_B_Kenya_KHDSS-42-04-JAR_2016_EPI_ISL_2584978_2016-04-12
hRSV_B_Kenya_KHDSS-4-22-CHA_2016_EPI_ISL_2584706_2016-11-04
hRSV_B_Kenya_KHDSS-45-01-JAR_2017_EPI_ISL_2584719_2017-01-25
hRSV_B_Kenya_KHDSS-46-01-JAR_2017_EPI_ISL_2584718_2017-03-01
hRSV_B_Kenya_KHDSS-47-07-JAR_2017_EPI_ISL_2585056_2017-03-01
hRSV_B_Kenya_KHDSS-48-08-JAR_2017_EPI_ISL_2585057_2017-03-07
hRSV_B_Kenya_KHDSS-49-08-JAR_2017_EPI_ISL_2584980_2017-03-08
hRSV_B_Kenya_KHDSS-50-08-JAR_2017_EPI_ISL_2584981_2017-03-08
hRSV_B_Kenya_KHDSS-51-08-JAR_2017_EPI_ISL_2585181_2017-03-08
hRSV_B_Kenya_KHDSS-52-14-JAR_2017_EPI_ISL_2584982_2017-03-08
hRSV_B_Kenya_KHDSS-54-29-JAR_2017_EPI_ISL_2585058_2017-03-14
hRSV_B_Kenya_KHDSS-55-30-JAR_2017_EPI_ISL_2585182_2017-03-29
hRSV_B_Kenya_KHDSS-56-30-JAR_2017_EPI_ISL_2585131_2017-03-30
hRSV_B_Kenya_KHDSS-57-30-JAR_2017_EPI_ISL_2585132_2017-03-30
hRSV_B_Kenya_KHDSS-58-07-JAR_2017_EPI_ISL_2585133_2017-03-30
hRSV_B_Kenya_KHDSS-59-11-JAR_2017_EPI_ISL_2584932_2017-04-07
hRSV_B_Kenya_KHDSS-60-11-JAR_2017_EPI_ISL_2584933_2017-04-11
hRSV_B_Kenya_KHDSS-61-27-JAR_2017_EPI_ISL_2584871_2017-04-11
hRSV_B_Kenya_KHDSS-62-24-JAR_2017_EPI_ISL_2585134_2017-04-27
hRSV_B_Kenya_KHDSS-68-04-JUN_2016_EPI_ISL_2585059_2016-01-27
hRSV_B_Kenya_KHDSS-70-06-JUN_2016_EPI_ISL_2585135_2016-03-17
hRSV_B_Kenya_KHDSS-72-20-JUN_2017_EPI_ISL_2585136_2017-01-19
hRSV_B_Kenya_KHDSS-74-30-JUN_2017_EPI_ISL_2585060_2017-01-24
hRSV_B_Kenya_KHDSS-75-30-JUN_2017_EPI_ISL_2584983_2017-01-30
hRSV_B_Kenya_KHDSS-76-20-JUN_2017_EPI_ISL_2585183_2017-01-30
hRSV_B_Kenya_KHDSS-77-20-JUN_2017_EPI_ISL_2584673_2017-02-20
hRSV_B_Kenya_KHDSS-78-06-JUN_2017_EPI_ISL_2584674_2017-02-20
hRSV_B_Kenya_KHDSS-79-06-JUN_2017_EPI_ISL_2585184_2017-03-06
hRSV_B_Kenya_KHDSS-80-15-JUN_2017_EPI_ISL_2585137_2017-03-06
hRSV_B_Kenya_KHDSS-81-15-JUN_2017_EPI_ISL_2584504_2017-03-15
hRSV_B_Kenya_KHDSS-82-20-JUN_2017_EPI_ISL_2585061_2017-03-15
hRSV_B_Kenya_KHDSS-83-28-JUN_2017_EPI_ISL_2584985_2017-03-20
hRSV_B_Kenya_KHDSS-84-10-JUN_2017_EPI_ISL_2584934_2017-03-28
hRSV_B_Kenya_KHDSS-85-10-JUN_2017_EPI_ISL_2585185_2017-04-10
hRSV_B_Kenya_KHDSS-86-24-JUN_2017_EPI_ISL_2584670_2017-04-10
hRSV_B_Kenya_KHDSS-87-15-JUN_2017_EPI_ISL_2584665_2017-04-24
hRSV_B_Kenya_KHDSS-88-29-JUN_2017_EPI_ISL_2584935_2017-05-15
hRSV_B_Kenya_KHDSS-90-05-MAT_2016_EPI_ISL_2585186_2016-01-05
hRSV_B_Kenya_KHDSS-92-14-MAT_2016_EPI_ISL_2584725_2016-01-05
hRSV_B_Kenya_KHDSS-9-25-CHA_2016_EPI_ISL_2584680_2016-01-14
hRSV_B_Kenya_KHDSS-94-21-MAT_2016_EPI_ISL_2584720_2016-01-25
hRSV_B_Kenya_KHDSS-95-26-MAT_2016_EPI_ISL_2584691_2016-01-21
hRSV_B_Kenya_KHDSS-96-26-MAT_2016_EPI_ISL_2585187_2016-01-26
hRSV_B_Kenya_KHDSS-97-26-MAT_2016_EPI_ISL_2585188_2016-01-26
hRSV_B_Kenya_KHDSS-98-26-MAT_2016_EPI_ISL_2585139_2016-01-26
hRSV_B_Kenya_KHDSS-99-26-MAT_2016_EPI_ISL_2585140_2016-01-26
hRSV_B_Kenya_Kilifi-9697-7_2004_EPI_ISL_2584626_2004-12-25
hRSV_B_Mongolia_NCCD001_2017_EPI_ISL_2543860_2017-10-30
hRSV_B_Mongolia_NCCD001_2018_EPI_ISL_2543861_2018-01-02
hRSV_B_Mongolia_NCCD003_2018_EPI_ISL_2543862_2018-01-08
hRSV_B_Mongolia_NCCD004_2017_EPI_ISL_2543863_2017-11-13
hRSV_B_Mongolia_NCCD005_2018_EPI_ISL_2543864_2018-01-10
hRSV_B_Mongolia_NCCD009_2018_EPI_ISL_2543865_2018-01-15
hRSV_B_Mongolia_NCCD010_2017_EPI_ISL_2543866_2017-11-28
hRSV_B_Mongolia_NCCD010_2018_EPI_ISL_2543867_2018-01-15
hRSV_B_Mongolia_NCCD011_2017_EPI_ISL_2543868_2017-11-29
hRSV_B_Mongolia_NCCD012_2017_EPI_ISL_2543869_2017-11-29
hRSV_B_Mongolia_NCCD014_2017_EPI_ISL_2543870_2017-12-04
hRSV_B_Mongolia_NCCD014_2018_EPI_ISL_2543871_2018-01-17
hRSV_B_Mongolia_NCCD015_2017_EPI_ISL_2543872_2017-12-04
hRSV_B_Mongolia_NCCD016_2018_EPI_ISL_2543873_2018-01-24
hRSV_B_Mongolia_NCCD017_2018_EPI_ISL_2543874_2018-01-26
hRSV_B_Mongolia_NCCD018_2017_EPI_ISL_2543875_2017-12-18
hRSV_B_Mongolia_NCCD018_2018_EPI_ISL_2543876_2018-01-29
hRSV_B_Mongolia_NCCD019_2017_EPI_ISL_2543877_2017-12-18
hRSV_B_Mongolia_NCCD019_2018_EPI_ISL_2543878_2018-01-29
hRSV_B_Mongolia_NCCD020_2017_EPI_ISL_2543879_2017-12-18
hRSV_B_Mongolia_NCCD020_2018_EPI_ISL_2543880_2018-01-29
hRSV_B_Mongolia_NCCD025_2017_EPI_ISL_2543881_2017-12-25
hRSV_B_Mongolia_NCCD025_2018_EPI_ISL_2543882_2018-02-05
hRSV_B_Mongolia_NCCD028_2017_EPI_ISL_2543883_2017-12-25
hRSV_B_Mongolia_NCCD029_2017_EPI_ISL_2543884_2017-12-25
hRSV_B_Mongolia_NCCD031_2017_EPI_ISL_2543885_2017-12-27
hRSV_B_Mongolia_NCCD034_2018_EPI_ISL_2543886_2018-02-14
hRSV_B_Mongolia_NCCD035_2018_EPI_ISL_2543887_2018-02-20
hRSV_B_Mongolia_NCCD037_2017_EPI_ISL_2543888_2017-12-28
hRSV_B_Mongolia_NCCD038_2018_EPI_ISL_2543889_2018-02-22
hRSV_B_Mozambique_MAP-INS001_2017_EPI_ISL_1647470_2017-03-17
hRSV_B_Mozambique_MAP-INS002_2017_EPI_ISL_1647471_2017-03-20
hRSV_B_Mozambique_MAP-INS002_2018_EPI_ISL_1647472_2018-02-27
hRSV_B_Mozambique_MAP-INS003_2017_EPI_ISL_1647473_2017-03-21
hRSV_B_Mozambique_MAP-INS003_2018_EPI_ISL_1647474_2018-03-12
hRSV_B_Mozambique_MAP-INS004_2017_EPI_ISL_1647475_2017-03-21
hRSV_B_Mozambique_MAP-INS004_2018_EPI_ISL_1647476_2018-03-13
hRSV_B_Mozambique_MAP-INS005_2017_EPI_ISL_1647477_2017-03-23
hRSV_B_Mozambique_MAP-INS005_2018_EPI_ISL_1647478_2018-03-19
hRSV_B_Mozambique_MAP-INS006_2017_EPI_ISL_1647479_2017-03-28
hRSV_B_Mozambique_MAP-INS007_2017_EPI_ISL_1647480_2017-04-04
hRSV_B_Mozambique_MAP-INS007_2018_EPI_ISL_1647481_2018-04-05
hRSV_B_Mozambique_MAP-INS008_2017_EPI_ISL_1647482_2017-04-03
hRSV_B_Mozambique_MAP-INS009_2017_EPI_ISL_1647483_2017-04-03
hRSV_B_Mozambique_MAP-INS010_2017_EPI_ISL_1647484_2017-04-11
hRSV_B_Mozambique_MAP-INS010_2018_EPI_ISL_1647485_2018-05-08
hRSV_B_Mozambique_MAP-INS011_2017_EPI_ISL_1647486_2017-04-18
hRSV_B_Mozambique_MAP-INS016_2017_EPI_ISL_1647487_2017-02-15
hRSV_B_Mozambique_MAP-INS019_2018_EPI_ISL_1647488_2018-08-01
hRSV_B_Mozambique_MAP-INS020_2017_EPI_ISL_1647489_2017-03-14
hRSV_B_New_Zealand_NZL-LJRSV07_2015_EPI_ISL_2584938_2015-06-28
hRSV_B_NewZealand_NZL-LJRSV10_2015_EPI_ISL_2544173_2015-07-08
hRSV_B_New_Zealand_NZL-LJRSV10_2015_EPI_ISL_2584511_2015-07-07
hRSV_B_New_Zealand_NZL-LJRSV16_2015_EPI_ISL_2585064_2015-07-09
hRSV_B_New_Zealand_NZL-LJRSV19_2014_EPI_ISL_2584860_2014-02-12
hRSV_B_New_Zealand_NZL-LJRSV21_2014_EPI_ISL_2584512_2014-05-27
hRSV_B_New_Zealand_NZL-LJRSV22_2014_EPI_ISL_2584513_2014-05-30
hRSV_B_NewZealand_NZL-LJRSV23_2014_EPI_ISL_2544174_2014-06-04
hRSV_B_New_Zealand_NZL-LJRSV23_2014_EPI_ISL_2584939_2014-05-31
hRSV_B_New_Zealand_NZL-LJRSV24_2014_EPI_ISL_2585065_2014-06-04
hRSV_B_New_Zealand_NZL-LJRSV26_2014_EPI_ISL_2585066_2014-06-05
hRSV_B_New_Zealand_NZL-LJRSV29_2014_EPI_ISL_2584514_2014-06-16
hRSV_B_NewZealand_NZL-LJRSV30_2014_EPI_ISL_2544177_2014-06-22
hRSV_B_New_Zealand_NZL-LJRSV30_2014_EPI_ISL_2584988_2014-06-19
hRSV_B_New_Zealand_NZL-LJRSV32_2014_EPI_ISL_2585067_2014-06-27
hRSV_B_New_Zealand_NZL-LJRSV43_2013_EPI_ISL_2584891_2013-07-06
hRSV_B_NewZealand_NZL-LJRSV50_2013_EPI_ISL_2544178_2013-09-03
hRSV_B_New_Zealand_NZL-LJRSV50_2013_EPI_ISL_2585068_2013-10-22
hRSV_B_New_Zealand_NZL-LJRSV51_2013_EPI_ISL_2584515_2013-09-03
hRSV_B_New_Zealand_NZL-LJRSV82_2011_EPI_ISL_2584732_2011-09-16
hRSV_B_Nicaragua_NIC-8700-04_2015_EPI_ISL_2577399_2015-12-26
hRSV_B_Nicaragua_NIC-IIIn-15-0155-01NT_2015_EPI_ISL_2575428_2015-09-25
hRSV_B_Nicaragua_NIC-IIIn-15-0181-01NT_2015_EPI_ISL_2575594_2015-10-14
hRSV_B_Nicaragua_NIC-IIIn-15-0187-01NT_2015_EPI_ISL_2577411_2015-10-19
hRSV_B_Nicaragua_NIC-IIIn-15-0196-01NT_2015_EPI_ISL_2575429_2015-10-26
hRSV_B_Nicaragua_NIC-IIIn-15-0220-01NT_2015_EPI_ISL_2575580_2015-10-29
hRSV_B_Nicaragua_NIC-IIIn-15-0224-01NT_2015_EPI_ISL_2575581_2015-10-29
hRSV_B_Nicaragua_NIC-IIIn-15-0233-01NT_2015_EPI_ISL_2577412_2015-11-05
hRSV_B_Nicaragua_NIC-IIIn-15-0243-01NT_2015_EPI_ISL_2575567_2015-11-18
hRSV_B_Nicaragua_NIC-IIIn-15-0247-01NT_2015_EPI_ISL_2575423_2015-11-11
hRSV_B_Nicaragua_NIC-IIIn-15-0253-01NT_2015_EPI_ISL_2575430_2015-11-13
hRSV_B_Nicaragua_NIC-IIIn-15-0261-01NT_2015_EPI_ISL_2575491_2015-11-16
hRSV_B_Nicaragua_NIC-IIIn-15-0263-01NT_2015_EPI_ISL_2575618_2015-11-13
hRSV_B_Nicaragua_NIC-IIIn-15-0267-01NT_2015_EPI_ISL_2575548_2015-11-12
hRSV_B_Nicaragua_NIC-IIIn-15-0268-01NT_2015_EPI_ISL_2575582_2015-11-12
hRSV_B_Nicaragua_NIC-IIIn-15-0281-01NT_2015_EPI_ISL_2577413_2015-11-20
hRSV_B_Nicaragua_NIC-IIIn-15-0289-01NT_2015_EPI_ISL_2575583_2015-11-24
hRSV_B_Nicaragua_NIC-IIIn-15-0326-01NT_2015_EPI_ISL_2575570_2015-12-04
hRSV_B_Nicaragua_NIC-IIIn-15-0332-01NT_2015_EPI_ISL_2575584_2015-12-07
hRSV_B_Nicaragua_NIC-IIIn-15-0335-01NT_2015_EPI_ISL_2575595_2015-12-09
hRSV_B_Nicaragua_NIC-IIIn-15-0347-01NT_2015_EPI_ISL_2575585_2015-12-11
hRSV_B_Nicaragua_NIC-IIIn-15-0349-01NT_2015_EPI_ISL_2575586_2015-12-15
hRSV_B_Nicaragua_NIC-IIIn-15-0353-01NT_2015_EPI_ISL_2577398_2015-12-17
hRSV_B_Nicaragua_NIC-IIIn-15-0361-01NT_2015_EPI_ISL_2575587_2015-12-22
hRSV_B_Nicaragua_NIC-IIIn-15-0416-01NT_2016_EPI_ISL_2575620_2016-01-18
hRSV_B_Nicaragua_NIC-IIIn-15-0441-01NT_2016_EPI_ISL_2575463_2016-01-13
hRSV_B_Nicaragua_NIC-IIIn-15-0442-01NT_2016_EPI_ISL_2575507_2016-01-12
hRSV_B_Nicaragua_NIC-IIIn-15-0445-01NT_2016_EPI_ISL_2575596_2016-01-07
hRSV_B_Nicaragua_NIC-IIIn-15-0578-01NT_2015_EPI_ISL_2575619_2015-12-23
hRSV_B_Nicaragua_NIC-IIIn-16-0049-01NT_2016_EPI_ISL_2577429_2016-09-01
hRSV_B_Nicaragua_NIC-IIIn-16-0060-01NT_2016_EPI_ISL_2577442_2016-08-31
hRSV_B_Nicaragua_NIC-IIIn-16-0079-01NT_2016_EPI_ISL_2578352_2016-07-11
hRSV_B_Nicaragua_NIC-IIIn-16-0102-01NT_2016_EPI_ISL_2575427_2016-08-24
hRSV_B_Nicaragua_NIC-IIIn-16-0104-01NT_2016_EPI_ISL_2578361_2016-08-25
hRSV_B_Nicaragua_NIC-IIIn-16-0118-01NT_2016_EPI_ISL_2577441_2016-08-25
hRSV_B_Nicaragua_NIC-IIIn-16-0137-01NT_2016_EPI_ISL_2578362_2016-08-29
hRSV_B_Nicaragua_NIC-IIIn-16-0158-01NT_2016_EPI_ISL_2577443_2016-09-21
hRSV_B_Nicaragua_NIC-IIIn-16-0192-01NT_2016_EPI_ISL_2578365_2016-10-05
hRSV_B_Nicaragua_NIC-IIIn-16-0226-01NT_2016_EPI_ISL_2575498_2016-10-05
hRSV_B_Philippines_99056_2019_EPI_ISL_12970400_2019-01-15
hRSV_B_Philippines_99059_2019_EPI_ISL_12970402_2019-03-15
hRSV_B_Philippines_99061_2019_EPI_ISL_12970404_2019-07-09
hRSV_B_Philippines_99063_2019_EPI_ISL_12970406_2019-08-10
hRSV_B_Philippines_99067_2019_EPI_ISL_12970410_2019-09-02
hRSV_B_Philippines_99081_2019_EPI_ISL_12970424_2019-12-22
hRSV_B_Philippines_TB5-CA-14-0368-1-1_2014_EPI_ISL_2578154_2014-07-30
hRSV_B_Philippines_TB5-CA-14-0377-2-1_2014_EPI_ISL_2578157_2014-07-31
hRSV_B_Philippines_TB5-CA-14-0525-6_2014_EPI_ISL_2578167_2014-09-08
hRSV_B_Philippines_TB5-CA-15-0711-2-1_2015_EPI_ISL_2577309_2015-10-12
hRSV_B_Philippines_TB5-CA-15-0741-1-1_2015_EPI_ISL_2575471_2015-10-19
hRSV_B_Philippines_TB5-CA-15-0849-5_2015_EPI_ISL_2584862_2015-11-16
hRSV_B_Philippines_TB5-CA-16-0893-7_2016_EPI_ISL_2575512_2016-12-05
hRSV_B_Philippines_TB5-CA-16-0946-6_2016_EPI_ISL_2577331_2016-12-19
hRSV_B_Philippines_TB6-CA-15-0412-7_2015_EPI_ISL_2577310_2015-10-16
hRSV_B_Philippines_TB8-KW-14-0284-3_2014_EPI_ISL_2577384_2014-08-06
hRSV_B_Russia_Novosibirsk-242_2019_EPI_ISL_2575571_2019-03-14
hRSV_B_Russia_Novosibirsk-293_2019_EPI_ISL_2575615_2019-04-03
hRSV_B_Russia_Novosibirsk-5019_2019_EPI_ISL_2575606_2019-01-20
hRSV_B_Russia_Novosibirsk-50Hl_2018_EPI_ISL_2575499_2018-03-19
hRSV_B_Russia_Novosibirsk-50Hp_2018_EPI_ISL_2575500_2018-03-19
hRSV_B_Russia_Novosibirsk-66Hl_2018_EPI_ISL_2575546_2018-03-22
hRSV_B_Russia_Novosibirsk-66Hp_2018_EPI_ISL_2575547_2018-03-22
hRSV_B_South_Africa_NICD-R00035_2021_EPI_ISL_11055769_2021-01-04
hRSV_B_South_Africa_NICD-R00259_2021_EPI_ISL_11055770_2021-01-05
hRSV_B_South_Africa_NICD-R00422_2021_EPI_ISL_11055771_2021-01-13
hRSV_B_South_Africa_NICD-R00448_2022_EPI_ISL_11055772_2022-01-11
hRSV_B_South_Africa_NICD-R01430_2022_EPI_ISL_11055778_2022-02-07
hRSV_B_South_Africa_NICD-R01840_2022_EPI_ISL_11055783_2022-02-15
hRSV_B_South_Africa_NICD-R03230_2021_EPI_ISL_11055787_2021-02-25
hRSV_B_South_Africa_NICD-R03603_2021_EPI_ISL_12529654_2021-03-10
hRSV_B_South_Africa_NICD-R03655_2021_EPI_ISL_12529655_2021-03-09
hRSV_B_South_Africa_NICD-R03687_2021_EPI_ISL_12529656_2021-03-09
hRSV_B_South_Africa_NICD-R06224_2019_EPI_ISL_9003920_2019-05-31
hRSV_B_South_Africa_NICD-R08243_2021_EPI_ISL_11055792_2021-06-01
hRSV_B_South_Africa_NICD-R08250_2021_EPI_ISL_11055793_2021-06-01
hRSV_B_South_Africa_NICD-R08392_2021_EPI_ISL_11055794_2021-06-04
hRSV_B_South_Africa_NICD-R08478_2021_EPI_ISL_11055795_2021-06-07
hRSV_B_South_Africa_NICD-R08586_2021_EPI_ISL_11055798_2021-06-08
hRSV_B_South_Africa_NICD-R09064_2021_EPI_ISL_11055801_2021-06-21
hRSV_B_South_Africa_NICD-R09258_2021_EPI_ISL_11055802_2021-06-22
hRSV_B_South_Africa_NICD-R09797_2021_EPI_ISL_11055803_2021-06-28
hRSV_B_South_Africa_NICD-R10143_2021_EPI_ISL_11055804_2021-07-07
hRSV_B_South_Korea_HB-IC0027-14_2014_EPI_ISL_2584994_2014-01-14
hRSV_B_Switzerland_HB-Bern_2019_EPI_ISL_2558987_2019
hRSV_B_Thailand_Ayuttaya-TNIC007_2020_EPI_ISL_2543890_2020-11-04
hRSV_B_United_Kingdom_133_2016_EPI_ISL_2544126_2016-01-04
hRSV_B_United_Kingdom_136_2014_EPI_ISL_2577396_2014-01-07
hRSV_B_United_Kingdom_136_2016_EPI_ISL_2577326_2016-01-10
hRSV_B_United_Kingdom_138_2016_EPI_ISL_2577385_2016-01-05
hRSV_B_United_Kingdom_263_2014_EPI_ISL_2544121_2014-01-03
hRSV_B_United_Kingdom_313_2012_EPI_ISL_2577421_2012-12-21
hRSV_B_United_Kingdom_537_2012_EPI_ISL_2577394_2012-11-19
hRSV_B_United_Kingdom_583_2013_EPI_ISL_2577426_2013-12-18
hRSV_B_USA_16B7_2016_EPI_ISL_2558971_2016
hRSV_B_USA_ACRI-041_2016_EPI_ISL_2575523_2016-02-29
hRSV_B_USA_ACRI-042_2016_EPI_ISL_2575497_2016-02-29
hRSV_B_USA_ACRI-043_2016_EPI_ISL_2575524_2016-02-29
hRSV_B_USA_B-WI-629-12-06-07_2007_EPI_ISL_2559080_2007
hRSV_B_USA_GH540187_2014_EPI_ISL_2585147_2014
hRSV_B_USA_GH740158_2014_EPI_ISL_2585196_2014
hRSV_B_USA_GH740172_2014_EPI_ISL_2585148_2014
hRSV_B_USA_SC0843_2019_EPI_ISL_2584738_2019
hRSV_B_USA_TH-10264_2012_EPI_ISL_2585150_2012-08-29
hRSV_B_USA_TH-10400_2013_EPI_ISL_2584996_2013-10-17
hRSV_B_USA_TH-10484_2013_EPI_ISL_2584562_2013-12-10
hRSV_B_USA_TH-10526_2014_EPI_ISL_2544142_2014-01-15
hRSV_B_USA_TH-10551_2013_EPI_ISL_2584565_2013-10-29
hRSV_B_USA_TH-10557_2013_EPI_ISL_2585091_2013-11-20
hRSV_B_USA_TH-10590_2014_EPI_ISL_2584568_2014-02-05
hRSV_B_USA_UAMS-DID-014_2016_EPI_ISL_2575465_2016-01-20
hRSV_B_Vietnam_SARI02CC17015_2017_EPI_ISL_12544916_2017-01-28
