# Supplementary material for: Whole-genome nanopore sequencing and automatic downstream analysis of respiratory syncytial virus using RSVTyper
Source: Sci Rep. 2025 Oct 31;15:38101. doi: 10.1038/s41598-025-20371-5 (PMC12578865; doi:10.1038/s41598-025-20371-5)
Supplement: Supplementary file 6 — Supplementary Material 6 [file 41598_2025_20371_MOESM6_ESM.xlsx]

## Sheet: Subtype_detection_regions
	Target regions used for subtype detection in MSA coordinates
	Reference sequence	Start position	End position
	cluster_A_1_consensus	3519	5527
	cluster_A_2_consensus	3519	5526
	cluster_A_3_consensus	3519	5526
	cluster_A_4_consensus	3520	5529
	cluster_A_5_consensus	3520	5528
	cluster_A_6_consensus	3519	5527
	cluster_A_7_consensus	3519	5527
	cluster_A_8_consensus	3520	5528
	cluster_A_9_consensus	3520	5528
	cluster_A_10_consensus	3517	5525
	cluster_B_1_consensus	3513	5527
	cluster_B_2_consensus	3513	5526
	cluster_B_3_consensus	3513	5526
	cluster_B_4_consensus	3513	5527
	cluster_B_5_consensus	3513	5527
	cluster_B_6_consensus	3513	5526
	cluster_B_7_consensus	3513	5527
	cluster_B_8_consensus	3513	5526
	cluster_B_9_consensus	3513	5526
	cluster_B_10_consensus	3513	5527
