# Supplementary material for: Whole-genome nanopore sequencing and automatic downstream analysis of respiratory syncytial virus using RSVTyper
Source: Sci Rep. 2025 Oct 31;15:38101. doi: 10.1038/s41598-025-20371-5 (PMC12578865; doi:10.1038/s41598-025-20371-5)
Supplement: Supplementary file 7 — Supplementary Material 7 [file 41598_2025_20371_MOESM7_ESM.xlsx]

## Sheet: Sheet1
Reference	Start	End
cluster_A_1_consensus	5458	5601
cluster_A_3_consensus	5459	5602
cluster_A_4_consensus	5457	5600
cluster_A_6_consensus	5459	5602
cluster_A_7_consensus	5459	5602
cluster_A_9_consensus	5458	5601
cluster_A_10_consensus	5460	5603
cluster_B_1_consensus	5398	5517
cluster_B_2_consensus	5398	5517
cluster_B_3_consensus	5398	5517
cluster_B_4_consensus	5398	5517
cluster_B_5_consensus	5400	5519
cluster_B_7_consensus	5398	5517
